# Supplementary material for: Immunopathological signatures in congenital tuberculosis-a case-matched study
Source: Front Immunol. 2026 Mar 30;17:1614510. doi: 10.3389/fimmu.2026.1614510 (PMC13070812; doi:10.3389/fimmu.2026.1614510)
Supplement: Supplementary Table 5 — The raw data of routine blood tests and the frequencies of lymphocyte subset from HC and CTB. [file Table5.xlsx]

## Sheet: Sheet1
	case1	case2	case3	case4	case5	case6	case7	case8	case9	CTB1	CTB2	CTB3	CTB4	CTB5	CTB6	CTB7	CTB8	CTB9
WBC
Days	Control									CTB
-28				7.59				14.56				12.6	9.3				5.9
-21	10.82	1.99		5.05				17.98				12	8.9				7.51
-14	23.8	8.94	11.62	8.37				16.87		17.58		15.7	8.1				18.24
-7	14.14	11.33	16.63	8.24	10.1			7.39		11.33	7.1	24	9.2	20			10.83
-3	20.1	9.27	11.24	8.99	10.61			13.35			16.2	17.8	5	27.1			10.06
0	24.49	13.16	7.52	13.39	14.88			14.56		14.97	22.7	13.5	19.8	21.3			13.31
3	14.81	12.05	7	7.31			24.87	6.83	1.32	12.11	13.4	19.4	17.2			21.46	11.12	21.94
7	17.42	7.65	6.82	10.3			25.42	3.92	21.33	5.59	19.7	15.6	23.2			19.39	14.6	24.2
14	21.54		8.87			10.99	18.73		18.88	15.63		5.6	25.4		10.03	22.77	28.85	12.5
21	14.51		8.5			10.01						17	12.5		10.68		24.91
28	16.59			16.77		13.1		8.08							5.23		20.48
L%
Days	Control									CTB
-28				45.5				21.1				26.2	19.7				36.2
-21	11.8	27.3		34.5				17.6				41	35.4				38.3
-14	15.2	13.4	22.3	46.8				13.7		43.9		37.4	40.1				27.6
-7	6.7	6.9	41.1	48.8	40.3			38.7		30.6	43.6	20	62.1	27			27.5
-3	4.8	8.4	43	34.4	39.2			36.4			9.5	37.5	26.4	27.4			44.3
0	14.3	19.5	57.8	33.4	46.4			30.4		17.7	10.5	35.3	22.4	19		12	30.1
3	47.8	36.9	56.5	46.1			6.4	56.4	44.4	13.7	10	16.7	15			17.8	15.6	21.9
7	48.5	35.1	71.6	33.8			1.86	32.6	15	12.9	12	24.3	9.8			6.7	12.3	9
14	14.7		50.3			14.9	19.4		15	6.4		19.1	27.6		5.8		7.6	7
21	14.2		57.8			54.4						9	24.6		6.6		12.7
28	23.5			31.1		56.1		56.2							7.6		9.6
MN%
Days	Control									CTB
-28				9.6				9.4				9.5	10.2				12.7
-21	0	5.2		19.3				7.9				12.1	10.9				9.4
-14	8.5	2.4	10.7	18.8				13.2		4.4		6.3	14				18.6
-7	11.8	4.4	7.2	12.7	9.7			10.3		9.1	18.1	15.5	12.1	14.8			8.8
-3	14.2	6.4	10.4	11	6.5			10			11	8.9	0.7	14.9			11.5
0	17.6	11.5	13.6	13.2	7.5			11.8		10.6	4	8.6	8.9	12.8		7.8	16.9
3	0.3	10.9	14	12.4			8.1	10.2	11	9.6	2	8.3	11.1			9.1	13	12.6
7	0.4	10	14.2	13.6			4.74	14.9	15.8	7.3	13.1	5.5	9.6			5.9	8.5	10.2
14	9.8		16.7			11.7	7.7		7.8	4.5		3.6	5.2		1.6		6.4	7.5
21	19.3		12.9			9.3						4.6	7		1.1		8.1
28	19.3			11.2		9.5		8							7.6		13.4
N%
Days	Control									CTB
-28				41.4				67.1				44.3	47.3				46.9
-21	86.5	63.1		42.3				70.8				35.4	66.9				44.6
-14	74.3	83.4	65	31.9				72.7		42.5		6.22	45.4				47
-7	77.6	85.4	46.3	35.8	45.4			31.8		51.9	35.3	12.73	43.8	56.5			56.4
-3	74.2	84	41.9	45.8	38.4			36.3			79.3	7.31	29.3	56.5			43.5
0	48.1	65.8	24.8	44.3	37.1			46.3		69.7	84.7	7.52	35.9	67.3		80.1	51.8
3	40	49.4	24.9	33.5			80.8	28.1	44.5	72.9	88	14.46	57.8			72.9	70.8	64.6
7	40.9	42.6	10.7	38.6			80.7	48.1	68	75.8	74.6	10.9	74.1			87.4	78.9	79.7
14	72.8		29.9			38.5	65.8		76.4	81.3		4.3	84.9		91.7		85.8	85.4
21	63.2		25.6			20.1						14.62	64.8		91.1		78.7
28	53.7			50.5		26.8		19.9							84.5		75.9
CRP
Days	Control									CTB
-28				1.38				2.28				2.73	0.2
-21	35.64	17.74		1.39				0.2				1.33	2.8				2.5
-14	17.86	211.62	0.2	0.47				30.2		0.5		2.79	0.44				3.04
-7	6	102.89	0.2	0.33	3.38			2.82		0.5	0.09	3.89	0.02	25.31			2.84
-3	1.02	79.9	0.37	0.46	13.28			0.79			39.37	4.9	3.99	28.44			33.84
0	2.67	33.94	0.28	0.55	5.99			0.2		0.5	176.87	76.94	14.86	32.31			16.48
3	5.78	2.98	0.2	21.79			129.66	0.2	84.87	2.7	207.7	118.11	34.44			108.41	26.58
7	1.29	1.28	0.2	7.55			105.9	2.6	75.29	1	139.58	80.64	52.21			103.84		45
14	4.39		0.2			0.2	18.87		117.81	95.1		77.3	105.12		202.2	113.96		51.01
21	14.15		0.2			0.2							94.26		190.11			37.62
28	22.67			2.73		0.2		1.15
PLT
Days	Control									CTB
-28				140				336				397	255				217
-21	50	14		1200				277				408	274				166
-14	67	7	264	126				65		208		454	318				78
-7	120	207	489	185	325			64		196	365	383	377	317			119
-3	228	78	436	93	167			202			350	390	303	436			162
0	431	168	357	236	224			270		233	230	390	362	349			123
3	259	454	341	179			130	479	257	247	121	261	393			254	82	300
7	217	400	295	156			151	403	29	179	102	84	332			213	42	241
14	391		294			364	236		149	144		54	313		166	175	24	350
21	441		299			401						24	188		96		15
28	471			249		371		324							48		32
The frequencies of lymphocyte subset from HCs and CTB.
Group	Days after birth		T Cell	CD3+CD8+T Cell (%)	CD3+CD4+
		Patients	(CD3+, %)		T Cell (%)	B Cell (%)	NK Cell (%)	Treg/CD4+ (%)
1	16	HC 1	84.99	19.65	63.49	10.13	2.8	11.09
1	22	HC2	80.9	14.68	60.29	11.01	3.65	18.34
1	42	HC3	80.99	17.15	61.72	15.48	1.61	5.43
1	24	HC4	62.69	11.9	48.87	21.71	10.91	5.18
1	30	HC5	89	19.9	67.7	2.52	4.79	9.39
2	14	ATB1	81.7	12.63	66.55	10.74	6.12	2.6
2	20	ATB1	90.13	18.81	67.59	6.75	1.97	1.51
2	24	ATB4	78.36	15.01	61.46	12.24	5.6	1.33
2	30	ATB8	90.17	23.2	65.32	4.58	3.49	3.72
