# Supplementary material for: Immunopathological signatures in congenital tuberculosis-a case-matched study
Source: Front Immunol. 2026 Mar 30;17:1614510. doi: 10.3389/fimmu.2026.1614510 (PMC13070812; doi:10.3389/fimmu.2026.1614510)
Supplement: Supplementary Table 6 — The cell numbers and frequency of all subsets in PBMC from HC, CTB and ATB, and Characteristics of scRNA-seq of the PBMC samples included in this study. [file Table6.xlsx]

## Sheet: Sheet1
Name	Estimated Number of Raw Cells	Mean Reads per Cell	Median Genes per Cell	Number of Reads	Valid Barcodes	Sequencing Saturation	Q30 Bases in Barcodes	Q30 Bases in RNA Read	Q30 Bases in UMI	Reads Mapped to Genome	Reads Mapped Confidently to Genome	Reads Mapped Confidently to Intergenic Regions	Reads Mapped Confidently to Intronic Regions	Reads Mapped Confidently to Exonic Regions	Reads Mapped Confidently to Transcriptome	Reads Mapped Antisense to Gene	Fraction Reads in Cells	Total Genes Detected	Median UMI Counts per Cell	Cells after Filtering
Control	9787	40248	1867	393912906	0.982	0.654	0.956	0.923	0.918	0.953	0.911	0.041	0.277	0.593	0.547	0.013	0.897	23578	5272	8493
CTB	3597	103098	2131	370846279	0.982	0.783	0.944	0.883	0.912	0.958	0.911	0.026	0.177	0.708	0.655	1.3%	0.597	21929	7936	3132
ATB	10878	25756	792	280183078	0.976	0.771	0.962	0.904	0.96	94	0.925	0.027	0.182	0.716	0.667	0.009	0.946	21855	2866	9796
Cluster	Control	CTB	ATB
Totla number	9798	3597	10878
Total number for analysis	8493 (100%)	3132 (100%)	9796 (100%)
T	161 (1.9%)	1041 (33.24%)	4073 (41.58%)
NK	481 (5.66%)	165 (5.27%)	2565 (26.18%)
B	276 (3.25%)	170 (5.43%)	386 (3.94%)
Mye	7062 (83.15%)	1436 (45.85%)	2528 (25.81%)
HSC	103 (1.21%)	93 (2.97%)	13 (0.13%)
Other	410 (4.83%)	227 (7.25%)	231 (2.36%)
Myeloid cells
Cluster	Control	CTB	ATB
Total	7062 (100%)	1436 (100%)	2528 (100%)
MK	270 (3.82%)	77 (5.36%)	283 (11.19%)
DC	10 (0.14%)	2 (0.14%)	19 (0.75%)
Mono_Classical	1237 (17.52%)	211 (14.69%)	556 (21.99%)
Mono_Intermediate	1999 (28.31%)	417 (29.04%)	980 (38.77%)
Mono_NonClassical	341 (4.83%)	51 (3.55%)	176 (6.96%)
Neutro_CAMP+	1454 (20.59%)	280 (19.5%)	139 (5.5%)
Neutro_FCGR3B+	571 (8.09%)	175 (12.19%)	145 (5.74%)
Neutro_DEFENSIN+	653 (9.25%)	119 (8.29%)	93 (3.68%)
Neutro_CEACAM1+	429 (6.07%)	65 (4.53%)	42 (1.66%)
Neutro_CD3G+	98 (1.39%)	39 (2.72%)	95 (3.76%)
T cells
Cluster	Control	CTB	ATB
Total	195 (100%)	1100 (100%)	5137 (100%)
Naive CD4+T	82 (42.05%)	776 (70.55%)	3211 (62.51%)
Th1/17	21 (10.77%)	41 (3.73%)	194 (3.78%)
Tfh	0 (0%)	5 (0.45%)	88 (1.71%)
Treg	19 (9.74%)	36 (3.27%)	205 (3.99%)
Naive CD8+T	24 (12.31%)	114 (10.36%)	329 (6.4%)
Cytotoxic CD8+T	28 (14.36%)	56 (5.09%)	713 (13.88%)
Exhausted CD8+T	2 (1.03%)	45 (4.09%)	249 (4.85%)
Proliferated T	19 (9.74%)	27 (2.45%)	148 (2.88%)
NK cells
Cluster	Control	CTB	ATB
Total	201 (100%)	121 (100%)	1974 (100%)
NK_Memory_like	65 (32.34%)	118 (97.52%)	992 (50.25%)
NK_Cytotoxic	136 (67.66%)	3 (2.48%)	982 (49.75%)
B cells
Cluster	Control	CTB	ATB
Total	276 (100%)	170 (100%)	386 (100%)
Naive_B	185 (67.03%)	119 (70%)	261 (67.62%)
MeMory_B	91 (32.97%)	51 (30%)	125 (32.38%)
Filter conditions		The cell with>25,000 unique molecular identifiers (UMIs), the cells with >4,500 or <200 total expressed genes or cells with >10% mitochondria-expressed genes were removed; DoubletFinder was applied.
