# Supplementary material for: Immunopathological signatures in congenital tuberculosis-a case-matched study
Source: Front Immunol. 2026 Mar 30;17:1614510. doi: 10.3389/fimmu.2026.1614510 (PMC13070812; doi:10.3389/fimmu.2026.1614510)
Supplement: Supplementary Table 7 — Significantly different expressed genes of PBMC major cell types identified by scRNA-seq. [file Table7.xls]

Target_Cluster	Gene ID	Gene Name	Target_Cluster_mean	Other_Cluster_mean	Log2FC	Pvalue	Qvalue
T	ENSG00000172005	MAL	1.31692909175971	0.0506633551981867	4.70009123433374	0	0
T	ENSG00000126353	CCR7	4.21360479656629	0.215574185175585	4.28879867485228	0	0
T	ENSG00000138795	LEF1	1.6906859213853	0.0871793708416526	4.27747807299833	0	0
T	ENSG00000152495	CAMK4	0.754039214407621	0.047982523276723	3.97405862160776	0	0
T	ENSG00000237943	PRKCQ-AS1	2.5294416041949	0.160991937945654	3.97375858396068	0	0
T	ENSG00000139193	CD27	2.47195181318792	0.176954119088861	3.8042033705247	0	0
T	ENSG00000163519	TRAT1	1.33845846070216	0.101562878447859	3.72012727139282	0	0
T	ENSG00000165272	AQP3	0.974054326718523	0.0740993464917909	3.71646951508245	0	0
T	ENSG00000168685	IL7R	6.34574265471695	0.502315419169807	3.6591235493352	0	0
T	ENSG00000081059	TCF7	3.0751195448844	0.250579285960899	3.61730343125213	0	0
T	ENSG00000127152	BCL11B	1.47968959259193	0.13622502141279	3.44123093805645	0	0
T	ENSG00000135426	TESPA1	0.655828836947734	0.0650964800046112	3.33266789974196	0	0
T	ENSG00000154814	OXNAD1	0.968427626164967	0.110565750680389	3.13073967604127	0	0
T	ENSG00000090554	FLT3LG	1.21441010221385	0.141426827547203	3.10212797812156	0	0
T	ENSG00000136997	MYC	2.06237743603346	0.247617826656048	3.05812129792611	0	0
T	ENSG00000035115	SH3YL1	0.724539635596502	0.0888324896014519	3.02790528429136	0	0
T	ENSG00000117602	RCAN3	0.833218609813663	0.111488875385721	2.90179530019206	0	0
T	ENSG00000100100	PIK3IP1	2.03285364528269	0.282097803508008	2.84923901464932	0	0
T	ENSG00000111716	LDHB	10.902884114473	1.58349237144146	2.78352799600176	0	0
T	ENSG00000102096	PIM2	1.06733456739213	0.157089209462281	2.76435648549503	0	0
T	ENSG00000245164	LINC00861	1.54994858382453	0.236225343151383	2.71398470207053	0	0
T	ENSG00000277734	TRAC	8.33116957487096	1.32493355327327	2.6525990342721	0	0
T	ENSG00000142546	NOSIP	5.12025357759232	0.842229533158712	2.60392989037134	0	0
T	ENSG00000247774	PCED1B-AS1	6.45515160084885	1.11725269051117	2.53049545902198	0	0
T	ENSG00000211772	TRBC2	7.90364132662932	1.40416610808486	2.49280386612398	0	0
T	ENSG00000160654	CD3G	3.76520384833855	0.705688290247686	2.41562499848	0	0
T	ENSG00000150347	ARID5B	1.62936802125886	0.308057386228498	2.40304146618962	0	0
T	ENSG00000078596	ITM2A	1.80477921033067	0.345235160147847	2.38617104718529	0	0
T	ENSG00000107742	SPOCK2	0.668662851032178	0.130897049080427	2.3528463938031	0	0
T	ENSG00000145247	OCIAD2	1.77628801700534	0.351600774774595	2.33685537241252	0	0
T	ENSG00000181896	ZNF101	0.865648151674324	0.178584269917698	2.27717574089368	0	0
T	ENSG00000234741	GAS5	12.2750716817592	2.53263806067048	2.27701862802418	0	0
T	ENSG00000074966	TXK	0.750506534722114	0.160538587549297	2.22494452391238	0	0
T	ENSG00000198851	CD3E	5.73097889081703	1.251611536526	2.19499472075737	0	0
T	ENSG00000204387	SNHG32	1.93069358056028	0.450527880421398	2.09943091952096	0	0
T	ENSG00000166669	ATF7IP2	0.742261401797313	0.173704797818488	2.09528974686549	0	0
T	ENSG00000182568	SATB1	0.857612449764794	0.20863136260793	2.03936980125111	0	0
T	ENSG00000168421	RHOH	1.16466134081746	0.289242757193742	2.00955777130857	0	0
T	ENSG00000167286	CD3D	6.73640439583147	1.68822130054873	1.99647471584499	0	0
T	ENSG00000269893	SNHG8	2.97783949526942	0.752259026494558	1.98496457721076	0	0
T	ENSG00000129824	RPS4Y1	12.6474056337037	3.2310990707333	1.96874458301919	0	0
T	ENSG00000181163	NPM1	13.7333390792845	3.61583374205454	1.92528219179217	0	0
T	ENSG00000173762	CD7	4.55488517646701	1.20080918322018	1.92340777060402	0	0
T	ENSG00000213626	LBH	1.12292532589991	0.297815044590794	1.91477345140541	0	0
T	ENSG00000162894	FCMR	0.956685471762473	0.257700241700552	1.89235079937135	0	0
T	ENSG00000182866	LCK	2.75892717553235	0.747671262581422	1.88363138796935	0	0
T	ENSG00000104660	LEPROTL1	2.58200855025847	0.706879996155836	1.86895655702975	0	0
T	ENSG00000177721	ANXA2R	0.745311081597355	0.211580186266436	1.81663817990607	0	0
T	ENSG00000083845	RPS5	43.9394899532127	12.4789756100021	1.81601861386858	0	0
T	ENSG00000167815	PRDX2	1.82376080590772	0.524466548174233	1.7979938641872	0	0
T	ENSG00000231500	RPS18	141.321490123461	40.9094301126662	1.78847552143321	0	0
T	ENSG00000178035	IMPDH2	0.943090707614717	0.276612068574234	1.76953243515041	0	0
T	ENSG00000133872	SARAF	6.17414234632441	1.83280712891868	1.75218376971673	0	0
T	ENSG00000227507	LTB	6.64654312875826	1.97519125611438	1.75061183407475	0	0
T	ENSG00000137154	RPS6	107.909818182448	32.1439512784163	1.74720694694774	0	0
T	ENSG00000100316	RPL3	86.6671918621198	25.9284873961023	1.74094791466813	0	0
T	ENSG00000023445	BIRC3	1.74280957116836	0.527291193703912	1.72474313382002	0	0
T	ENSG00000114942	EEF1B2	26.3301155210641	8.00707630554655	1.71736639117308	0	0
T	ENSG00000110848	CD69	1.37493708828068	0.418739785940125	1.71523970285616	0	0
T	ENSG00000136717	BIN1	1.42296752407156	0.433954986768722	1.71328542823345	0	0
T	ENSG00000089220	PEBP1	2.17766623686933	0.666749286245625	1.70756657379272	0	0
T	ENSG00000168028	RPSA	41.066783640004	12.6438402209096	1.69953725027151	0	0
T	ENSG00000182774	RPS17	24.759545216888	7.62875279435091	1.69846569652652	0	0
T	ENSG00000136732	GYPC	2.75466402635968	0.858145328313489	1.68258247438899	0	0
T	ENSG00000111678	C12orf57	3.09168576329763	0.966818206623232	1.67707714567185	0	0
T	ENSG00000071082	RPL31	51.2500605232577	16.0466070314392	1.67528542885189	0	0
T	ENSG00000198755	RPL10A	56.3862907508562	17.714800086142	1.67038925698225	0	0
T	ENSG00000196405	EVL	4.00882109258201	1.26749490797531	1.66119808233332	0	0
T	ENSG00000112306	RPS12	133.280455605074	42.1553940562778	1.66067608723843	0	0
T	ENSG00000177954	RPS27	141.705931166552	45.1676906543814	1.64953708589982	0	0
T	ENSG00000118181	RPS25	62.7826751208803	20.2405351909969	1.63311906472094	0	0
T	ENSG00000142541	RPL13A	140.277944452867	45.7747807312722	1.61566331508291	0	0
T	ENSG00000141293	SKAP1	0.968942344655023	0.31744673347028	1.60989629030682	0	0
T	ENSG00000213741	RPS29	79.3589525528938	26.0487611139934	1.6071782247559	0	0
T	ENSG00000211751	TRBC1	4.39580671903087	1.45349478908571	1.59660205396399	0	0
T	ENSG00000198242	RPL23A	62.1111188170119	20.7192511478059	1.58387969460593	0	0
T	ENSG00000116824	CD2	2.30322532186306	0.772819101763098	1.5754528964102	0	0
T	ENSG00000174444	RPL4	27.7526121130063	9.36659979362933	1.56702623663206	0	0
T	ENSG00000163682	RPL9	68.3416593554035	23.2881210303644	1.55317103484564	0	0
T	ENSG00000180817	PPA1	1.98633791272024	0.68110975545406	1.54415187179719	0	0
T	ENSG00000144713	RPL32	108.963025307692	37.3914419043257	1.54305865358785	0	0
T	ENSG00000122406	RPL5	44.4934493979836	15.2840539309687	1.54156569570879	0	0
T	ENSG00000147403	RPL10	171.165858222878	59.0318791380417	1.53582878939897	0	0
T	ENSG00000109475	RPL34	100.390803649974	34.7975845179838	1.5285680468699	0	0
T	ENSG00000149273	RPS3	83.3654337420303	29.2350208672743	1.51175169417141	0	0
T	ENSG00000145425	RPS3A	97.5225665367222	34.2010922611073	1.51169369399638	0	0
T	ENSG00000198034	RPS4X	74.1224762248193	26.0303681169823	1.50971536434936	0	0
T	ENSG00000008517	IL32	11.9669571710917	4.20705556886837	1.50817358678876	0	0
T	ENSG00000134419	RPS15A	95.2941469492282	33.9675504113788	1.48823042403095	0	0
T	ENSG00000008988	RPS20	48.0067553803765	17.1564602999487	1.48448550380039	0	0
T	ENSG00000122026	RPL21	103.558144399491	37.0236328326076	1.48392265235813	0	0
T	ENSG00000142168	SOD1	3.58399310746717	1.28456099030117	1.48029247259846	0	0
T	ENSG00000130255	RPL36	43.8525375597913	15.7490891309954	1.47739193682422	0	0
T	ENSG00000177600	RPLP2	95.1580541179918	34.3777338249743	1.46885132475918	0	0
T	ENSG00000105193	RPS16	60.5880145121372	21.9183797177929	1.46689127553136	0	0
T	ENSG00000106211	HSPB1	1.12266588746041	0.406719046038566	1.4648241796312	0	0
T	ENSG00000104964	TLE5	3.37730072846373	1.22605353214226	1.46184867686231	0	0
T	ENSG00000143947	RPS27A	97.8516452128937	35.5796735180946	1.45954283519524	0	0
T	ENSG00000115165	CYTIP	1.87557902978538	0.684227829340416	1.45478736537336	0	0
T	ENSG00000265681	RPL17	11.2116745460966	4.14972078639664	1.43391559813015	0	0
T	ENSG00000109971	HSPA8	5.75091658232259	2.13329328047487	1.43070959356983	0	0
T	ENSG00000168209	DDIT4	1.28206364845261	0.477473318707231	1.42497586432157	0	0
T	ENSG00000105202	FBL	2.00335246091697	0.751923104897858	1.4137592268734	0	0
T	ENSG00000156508	EEF1A1	167.291273435863	62.7952445160385	1.41363497768019	0	0
T	ENSG00000188846	RPL14	46.3570197059591	17.4028480538417	1.41346438953748	0	0
T	ENSG00000172183	ISG20	2.91920700756857	1.09976708755474	1.40837850203846	0	0
T	ENSG00000147604	RPL7	62.7998503212347	23.8991216964521	1.39380352108083	0	0
T	ENSG00000166441	RPL27A	64.9981847710656	24.8252578387352	1.38859072614084	0	0
T	ENSG00000105640	RPL18A	77.3897013999393	29.8936627596695	1.37230191722155	0	0
T	ENSG00000142676	RPL11	90.0073877727459	34.9336393712733	1.36542647227121	0	0
T	ENSG00000108298	RPL19	88.5906383887127	34.6509576309749	1.35425902941944	0	0
T	ENSG00000104408	EIF3E	9.11365915513918	3.57500459122208	1.35008532104165	0	0
T	ENSG00000089157	RPLP0	31.2463169107817	12.2610778274879	1.34960033860522	0	0
T	ENSG00000171858	RPS21	36.528009985293	14.4023252165006	1.34270140936143	0	0
T	ENSG00000167658	EEF2	11.9965371334633	4.74009108729491	1.33963133620523	0	0
T	ENSG00000172809	RPL38	29.9836349680656	11.8750886390385	1.33623701214033	0	0
T	ENSG00000156482	RPL30	74.4964049507075	29.5095158190989	1.33599055586972	0	0
T	ENSG00000063177	RPL18	53.6176860728056	21.2972930771854	1.33203888658746	0	0
T	ENSG00000185885	IFITM1	9.74794154727433	3.89028969205142	1.32522000998352	0	0
T	ENSG00000105372	RPS19	83.507377292136	33.5237396607004	1.31672056080958	0	0
T	ENSG00000069493	CLEC2D	1.34958401206723	0.546852504728723	1.30329111625773	0	0
T	ENSG00000179144	GIMAP7	5.59978581872808	2.26989632475933	1.30274524248427	0	0
T	ENSG00000186468	RPS23	80.9536055874008	32.8468107414098	1.30134203907754	0	0
T	ENSG00000164587	RPS14	103.82881335536	42.2584284753136	1.29689583725944	0	0
T	ENSG00000188042	ARL4C	1.47962236980061	0.604945531698171	1.29035186179489	0	0
T	ENSG00000116251	RPL22	28.9855750892025	11.9829942591163	1.27434666212077	0	0
T	ENSG00000128739	SNRPN	1.38381179448676	0.574297488810857	1.26877758389724	0	0
T	ENSG00000142937	RPS8	87.7064538179045	36.4192958419136	1.26797997784675	0	0
T	ENSG00000197958	RPL12	67.9050157442435	28.5069939210104	1.25220222753525	0	0
T	ENSG00000182899	RPL35A	56.070034891233	23.5769337131652	1.24985386605978	0	0
T	ENSG00000162244	RPL29	54.5699263492932	22.9815721689253	1.2476286004668	0	0
T	ENSG00000124614	RPS10	28.4968047021305	12.0146173553125	1.24600945955473	0	0
T	ENSG00000233927	RPS28	72.7703137487993	31.1645346094414	1.22344486223583	0	0
T	ENSG00000203875	SNHG5	11.4051632711423	4.92120107124708	1.21260473110801	0	0
T	ENSG00000136942	RPL35	38.0317712180188	16.442497951288	1.20977563930187	0	0
T	ENSG00000135486	HNRNPA1	15.3308925913684	6.65634045339638	1.20364056533117	0	0
T	ENSG00000156976	EIF4A2	2.76417465934231	1.20279075412148	1.20046309484539	0	0
T	ENSG00000174748	RPL15	55.0352515431588	23.9861023124335	1.19815725729521	0	0
T	ENSG00000204628	RACK1	34.0696893750469	15.4261439063714	1.14311131936815	0	0
T	ENSG00000131469	RPL27	33.0852636726834	15.1802273021702	1.12399538393662	0	0
T	ENSG00000110700	RPS13	59.3316483717358	27.3456438930886	1.11749083193364	0	0
T	ENSG00000089009	RPL6	52.1498660985035	24.0372986523217	1.11738877551848	0	0
T	ENSG00000125743	SNRPD2	4.81106086921167	2.25561108909157	1.09283671171943	0	0
T	ENSG00000229117	RPL41	101.654471617933	47.6775747774722	1.0922909214417	0	0
T	ENSG00000169567	HINT1	9.52693949476	4.46844106648036	1.09224122945463	0	0
T	ENSG00000100353	EIF3D	2.47516279985655	1.16195764988152	1.09096593177495	0	0
T	ENSG00000161016	RPL8	49.9716229658144	23.4885587227602	1.08915088320745	0	0
T	ENSG00000114391	RPL24	28.3270848347919	13.3224805209005	1.08831941663732	0	0
T	ENSG00000167526	RPL13	61.2181226577575	28.8621304362585	1.08478100801457	0	0
T	ENSG00000241343	RPL36A	8.91329138152953	4.20449978866516	1.08402409676699	0	0
T	ENSG00000148303	RPL7A	42.4251517497106	20.0553228361099	1.08093463032267	0	0
T	ENSG00000198821	CD247	1.27864958689238	0.604835603286962	1.08000597817079	0	0
T	ENSG00000240972	MIF	1.83794864060826	0.87516664236557	1.07046679782724	0	0
T	ENSG00000245910	SNHG6	4.53896948186703	2.17055157469069	1.06430308521253	0	0
T	ENSG00000196683	TOMM7	12.8868111665577	6.18184552435823	1.05978580503152	0	0
T	ENSG00000115268	RPS15	61.1480427615254	29.3459380880209	1.05914549461052	0	0
T	ENSG00000161970	RPL26	62.4701859032247	29.9947907873691	1.05845585438941	0	0
T	ENSG00000099622	CIRBP	5.44336508533704	2.61495198006251	1.05771434691929	0	0
T	ENSG00000100380	ST13	2.56624684457814	1.24048604164242	1.04875444677514	0	0
T	ENSG00000197756	RPL37A	39.8389506646027	19.8542271663502	1.00473344365623	0	0
T	ENSG00000175061	SNHG29	10.9988531797114	5.49250564641884	1.00181675284735	0	0
T	ENSG00000100129	EIF3L	3.71981153247573	1.86000194918309	0.999925394569578	0	0
T	ENSG00000125691	RPL23	22.2394044573102	11.148552029207	0.996261809570548	0	0
T	ENSG00000171863	RPS7	42.8237035214961	21.4740509611386	0.995815196361788	0	0
T	ENSG00000198918	RPL39	67.8285643476474	34.2827736204036	0.984409122938632	0	0
T	ENSG00000145592	RPL37	51.9914514258943	26.4532786019114	0.974827890865904	0	0
T	ENSG00000145741	BTF3	14.8736627634262	7.59867663033215	0.968939878033621	0	0
T	ENSG00000147677	EIF3H	5.09631782161378	2.62118349704653	0.959236897504032	0	0
T	ENSG00000104529	EEF1D	17.6163404751165	9.10687249220359	0.951886667785482	0	0
T	ENSG00000096384	HSP90AB1	4.10391315623894	2.15105313922047	0.931957036824021	0	0
T	ENSG00000089327	FXYD5	7.83960554151083	4.15414053848244	0.916231040619326	0	0
T	ENSG00000133321	PLAAT4	2.82679257839126	1.50564409124097	0.908785244753007	0	0
T	ENSG00000137818	RPLP1	124.394478434018	66.3876879673169	0.905934834970398	0	0
T	ENSG00000108107	RPL28	85.2263145591389	46.0924281113826	0.886769177476732	0	0
T	ENSG00000142534	RPS11	28.8682030062673	15.699712769104	0.878743140371338	0	0
T	ENSG00000163479	SSR2	4.03889176813774	2.21541160701693	0.866384720356628	0	0
T	ENSG00000197728	RPS26	28.5091034333341	15.6931183217387	0.861290616079811	0	0
T	ENSG00000198931	APRT	3.93900160340645	2.16945319989617	0.860498539979808	0	0
T	ENSG00000170889	RPS9	47.8918594385515	27.151676950225	0.81873914545781	0	0
T	ENSG00000133112	TPT1	100.574933529656	57.3889643568804	0.809425539650349	0	0
T	ENSG00000125534	PPDPF	3.10619199629373	1.79957091373219	0.787494052557854	0	0
T	ENSG00000196531	NACA	27.5786511150534	16.0677584588724	0.779383216559664	0	0
T	ENSG00000169100	SLC25A6	10.5818291506064	6.29160354417643	0.750089360451239	0	0
T	ENSG00000187514	PTMA	30.0856721369405	18.1017298506409	0.732949016272537	0	0
T	ENSG00000127184	COX7C	9.99622443220744	6.12003591176097	0.707843174207407	0	0
T	ENSG00000149806	FAU	37.7391903434789	23.1485380805471	0.705142387086797	0	0
T	ENSG00000197540	GZMM	1.46694729857387	0.931724808086577	0.654841229699269	0	0
T	ENSG00000187109	NAP1L1	6.19584242401704	4.14972801827012	0.578283670850322	0	0
T	ENSG00000221983	UBA52	31.737346824706	21.4057916284554	0.568180336716069	0	0
T	ENSG00000138326	RPS24	50.3157682481491	34.8014715541122	0.531862280412861	0	0
T	ENSG00000251562	MALAT1	521.971955326946	401.720102171431	0.377781639305652	0	0
T	ENSG00000009790	TRAF3IP3	2.80785242937363	1.29994906865773	1.11101201446736	7.69250430324429e-308	2.95376780235974e-303
T	ENSG00000147168	IL2RG	2.33158149450546	1.26522527546736	0.881914574252257	1.0351124470436e-303	3.97462477415801e-299
T	ENSG00000171490	RSL1D1	2.30561979368601	1.0575874759828	1.12437762860363	6.66423188406753e-292	2.55893175884425e-287
T	ENSG00000242125	SNHG3	1.21699099564673	0.428280747326062	1.50668976402579	4.80735404911305e-289	1.84592780777843e-284
T	ENSG00000132341	RAN	2.95109272439125	1.63947647643194	0.848014049702801	2.22636741822963e-287	8.54880561251812e-283
T	ENSG00000111371	SLC38A1	0.75509212133942	0.290022195225029	1.38048935110914	2.27786059784234e-286	8.74652912359501e-282
T	ENSG00000115541	HSPE1	1.35409620814268	0.574895442273763	1.23595874728292	4.78358516696485e-282	1.83680103241116e-277
T	ENSG00000126756	UXT	3.42999621221453	1.94107908417378	0.821348085141005	2.98619874687491e-279	1.14664059482503e-274
T	ENSG00000072818	ACAP1	2.33619271241906	1.30823795047154	0.836534315899814	3.61618995694302e-279	1.38854461966698e-274
T	ENSG00000215845	TSTD1	1.63110891589759	0.875144591365059	0.8982598162037	2.26108639933543e-276	8.68211955616818e-272
T	ENSG00000156467	UQCRB	7.96387076869744	5.32263199617282	0.581329987775551	6.64898908255103e-264	2.55307882791794e-259
T	ENSG00000183172	SMDT1	3.26207939579928	1.85293082829038	0.81598287109167	3.34840777727898e-256	1.28572161831958e-251
T	ENSG00000163346	PBXIP1	0.731567076912484	0.225439342066051	1.69825084387459	7.75396778724834e-256	2.97736855094762e-251
T	ENSG00000162241	SLC25A45	0.804242363446274	0.273085216713865	1.55827911518195	2.96077404786362e-255	1.13687801889867e-250
T	ENSG00000070081	NUCB2	1.4032719450004	0.814681489392214	0.784486587197998	2.84655412687035e-254	1.09301985363568e-249
T	ENSG00000148908	RGS10	3.02027602184193	2.26436874814034	0.415571485466982	1.834851972877e-251	7.04546460545309e-247
T	ENSG00000224032	EPB41L4A-AS1	1.04095027554135	0.356497925121408	1.54593557007159	2.08954738635021e-248	8.02344405410752e-244
T	ENSG00000114779	ABHD14B	0.90525392550432	0.313528612316127	1.52972541977491	6.93102478010436e-248	2.66137489506447e-243
T	ENSG00000152795	HNRNPDL	3.39123627894631	2.02040173296095	0.747169121000926	2.53198751973769e-246	9.72232567828877e-242
T	ENSG00000075884	ARHGAP15	1.4051211496473	0.604759297613527	1.21626157549279	1.05074635051608e-244	4.03465583671163e-240
T	ENSG00000135185	TMEM243	1.06276642600953	0.39343092189994	1.43364230077383	4.04343787981526e-228	1.55259927709146e-223
T	ENSG00000121966	CXCR4	3.33602890940664	2.38802199831999	0.482315664277016	1.82971547615688e-226	7.02574148534718e-222
T	ENSG00000134954	ETS1	1.26504428602798	0.356151079609414	1.82862662225566	2.26725307387078e-224	8.70579835304902e-220
T	ENSG00000254772	EEF1G	0.730625254142699	0.209429845702355	1.80266456708378	1.42643930204677e-221	5.47724163199919e-217
T	ENSG00000163468	CCT3	1.3784935781732	0.618306009084713	1.15669961465682	4.11471367456835e-220	1.57996775676076e-215
T	ENSG00000164919	COX6C	3.58827265169522	2.29888221736617	0.642356964473811	8.11084471008662e-219	3.11440215177906e-214
T	ENSG00000122417	ODF2L	0.708621213534569	0.276538593762428	1.35753381791007	1.39950255463681e-218	5.37380990929442e-214
T	ENSG00000112514	CUTA	2.54910099484362	1.5377417155715	0.72917533017727	1.87192309965822e-204	7.18781031806764e-200
T	ENSG00000204642	HLA-F	1.21303412053211	0.647478247334312	0.90571650154853	1.3721714315316e-197	5.26886386279504e-193
T	ENSG00000165502	RPL36AL	7.61737526251657	5.4481527221349	0.483526824996107	6.077749332811e-195	2.33373418881277e-190
T	ENSG00000198763	MT-ND2	30.2177434257166	22.3268492925986	0.436616252083592	2.76883857717223e-191	1.06317863686259e-186
T	ENSG00000188243	COMMD6	6.36828896684786	4.55864189902953	0.482301717214021	3.27921086764735e-190	1.25915138895923e-185
T	ENSG00000197448	GSTK1	3.28326872844299	1.97381427059959	0.734146592866856	3.35730563374983e-190	1.28913821724726e-185
T	ENSG00000125354	SEPTIN6	1.81817775922889	0.96209009884535	0.918249343052221	7.56037373413198e-189	2.903032306432e-184
T	ENSG00000267100	ILF3-DT	0.855895056809088	0.325900150974471	1.39300389502134	4.24680525317629e-188	1.63068828111463e-183
T	ENSG00000130811	EIF3G	3.26755783223757	2.13985850536291	0.610697366452863	8.72324142922493e-188	3.34955024399379e-183
T	ENSG00000117091	CD48	5.46025446049004	3.77386006074875	0.532927258568257	1.7103470136244e-184	6.56739046291495e-180
T	ENSG00000226950	DANCR	0.779266417952704	0.326308204712525	1.25588138245685	3.04240614522355e-182	1.16822311164294e-177
T	ENSG00000166295	ANAPC16	2.91027424023157	1.84820924080698	0.655027009777049	9.9474617976507e-182	3.81962638106192e-177
T	ENSG00000234608	MAPKAPK5-AS1	0.888267924742965	0.34421001739595	1.36770581249622	4.17802951051635e-178	1.60427977144807e-173
T	ENSG00000103415	HMOX2	0.728726243911829	0.335574392578695	1.11874431894853	1.83290463293647e-177	7.03798720954944e-173
T	ENSG00000163597	SNHG16	0.936277150734333	0.397801604322953	1.23488655579345	6.25877845591714e-177	2.40324575150306e-172
T	ENSG00000107223	EDF1	4.47943020721484	3.12647330089878	0.518779033022501	5.82317744673659e-172	2.23598367599791e-167
T	ENSG00000071073	MGAT4A	1.02777190389824	0.552334113425618	0.895906979540742	1.73250035334338e-171	6.65245485676791e-167
T	ENSG00000126457	PRMT1	0.833705093919743	0.373744838146163	1.1574834959809	1.28143505063787e-168	4.92045430743927e-164
T	ENSG00000125148	MT2A	7.32659562999978	4.72121460116823	0.633984930910888	1.42984647143235e-165	5.49032448100595e-161
T	ENSG00000170515	PA2G4	1.72837703113506	0.977103122484711	0.822835227876225	6.19185022678825e-162	2.37754665008215e-157
T	ENSG00000145912	NHP2	1.24732876473996	0.696715939818777	0.840199298218326	1.21980025720503e-153	4.68378902761587e-149
T	ENSG00000220205	VAMP2	2.20976123702692	1.44379939992193	0.61402018645773	6.06392477577681e-153	2.32842583540278e-148
T	ENSG00000180096	SEPTIN1	0.760197034261637	0.340013565055892	1.16078109211863	1.18197732564356e-149	4.53855653500615e-145
T	ENSG00000135968	GCC2	1.61418987965281	0.937468270038089	0.783968528701249	2.68678124770373e-149	1.03167026349328e-144
T	ENSG00000241837	ATP5PO	3.20655243462768	2.15433892185558	0.573777765442467	4.70880855344102e-149	1.80808830835028e-144
T	ENSG00000106355	LSM5	1.30478716040144	0.712129345760448	0.873603280304164	1.27459560989744e-145	4.89419222288418e-141
T	ENSG00000187193	MT1X	2.57927837720837	1.37604920074892	0.906435434558641	1.43700343044291e-144	5.5178057722147e-140
T	ENSG00000177410	ZFAS1	5.15251104514398	3.7138791432515	0.472348824416621	5.90253174758799e-141	2.26645414043884e-136
T	ENSG00000100823	APEX1	1.19821595240104	0.63910947282195	0.906752969862984	6.93530529403941e-141	2.66301852680525e-136
T	ENSG00000132424	PNISR	3.5864158722819	2.52893303250325	0.504013955230901	2.71423385111988e-138	1.04221151415301e-133
T	ENSG00000168653	NDUFS5	2.50555035634304	1.76662076291288	0.504135160672165	1.90856393714148e-137	7.32850380583585e-133
T	ENSG00000169189	NSMCE1	1.00543605669821	0.466441146603625	1.1080543675903	4.226875085105e-136	1.62303549517862e-131
T	ENSG00000089737	DDX24	1.63365146115943	0.975481413308857	0.743913928650983	1.62450110262341e-135	6.23775933385336e-131
T	ENSG00000162777	DENND2D	0.839262026148438	0.393172308054176	1.09395959183648	2.05029606571703e-135	7.87272683314026e-131
T	ENSG00000173726	TOMM20	1.85406601820578	1.12671305590696	0.718572469372889	1.22184499550456e-133	4.69164041373842e-129
T	ENSG00000164346	NSA2	2.71348289676516	1.75532079663949	0.628411098507995	2.23844495727314e-131	8.59518094693741e-127
T	ENSG00000090263	MRPS33	0.793985037725829	0.363600867778293	1.12675617800998	2.00233994983629e-127	7.68858493938137e-123
T	ENSG00000114023	FAM162A	0.676538168058225	0.306302483391389	1.14321426476525	2.99897538002871e-126	1.15154656642342e-121
T	ENSG00000074201	CLNS1A	1.13332033715924	0.592277565207382	0.936210357203928	1.93246005444099e-125	7.42026011704251e-121
T	ENSG00000007255	TRAPPC6A	0.848065367252899	0.463541694540349	0.871476357357851	2.55621507723588e-125	9.81535465357034e-121
T	ENSG00000223745	CCDC18-AS1	0.969505839355135	0.511066826477131	0.923737639194697	9.57872975941178e-123	3.67804065301894e-118
T	ENSG00000184640	SEPTIN9	1.64922668008157	1.01209947431521	0.70443861302712	1.17873632731894e-122	4.52611174963926e-118
T	ENSG00000162191	UBXN1	2.67801403807249	1.87864560286541	0.511470588055364	2.63931605731581e-122	1.01344457968812e-117
T	ENSG00000104979	C19orf53	2.63134946787871	1.80105311424843	0.546962136752037	1.8944907036101e-121	7.27446540372208e-117
T	ENSG00000063046	EIF4B	2.31650628235098	1.51949396697205	0.608359648189128	8.90608611609524e-121	3.41975894685825e-116
T	ENSG00000186470	BTN3A2	0.964406328960801	0.580819164569509	0.731552061786201	1.04447951186264e-118	4.01059242965018e-114
T	ENSG00000070756	PABPC1	9.02763300631925	6.99669442307784	0.367674286821479	1.99638741915922e-118	7.66572841208759e-114
T	ENSG00000166226	CCT2	0.797839154015853	0.411929824367119	0.953699342151379	1.67447928942491e-117	6.42966557553376e-113
T	ENSG00000123349	PFDN5	1.81765182885278	1.1738287592082	0.630853917623486	5.75094873597642e-116	2.20824929564023e-111
T	ENSG00000099797	TECR	0.964781231218253	0.539849937622218	0.837643405144404	1.11107317301484e-115	4.26629876974236e-111
T	ENSG00000122085	MTERF4	0.636405261877237	0.309437994014821	1.04029541666068	2.86542016455929e-112	1.10026403478747e-107
T	ENSG00000133398	MED10	1.02138178754604	0.61844610645182	0.723802455101043	3.1270413993891e-112	1.20072135653743e-107
T	ENSG00000178982	EIF3K	5.79996974717038	4.50783664397367	0.363610139374876	3.67588272061253e-111	1.4114654470608e-106
T	ENSG00000160932	LY6E	1.86619705357836	1.38773409807166	0.427370168345036	2.1544622959434e-110	8.27270432396346e-106
T	ENSG00000244879	GABPB1-AS1	0.764829798345906	0.374276932582542	1.03103259803261	5.38794790874655e-110	2.0688642380005e-105
T	ENSG00000100060	MFNG	0.783705256660939	0.400304630710784	0.969212868978885	3.28158864124122e-107	1.2600644064638e-102
T	ENSG00000113558	SKP1	3.30480077396131	2.51293551620546	0.395189652110151	1.37270825666075e-103	5.27092516392595e-99
T	ENSG00000185043	CIB1	1.76008551462002	1.2327246564011	0.513794931851494	1.46702156619819e-103	5.63306940988781e-99
T	ENSG00000143575	HAX1	0.987557757937024	0.536508802467859	0.880263286184798	9.91733139277994e-102	3.80805690819964e-97
T	ENSG00000184203	PPP1R2	1.25817064771894	0.779086111478984	0.691472908936535	1.7067299112116e-100	6.55350151307029e-96
T	ENSG00000100650	SRSF5	3.60598709015155	2.65565424575811	0.441326905261483	1.18070498281078e-99	4.53367099299684e-95
T	ENSG00000113851	CRBN	1.0317721114562	0.63181341606905	0.707553879406118	1.71429528880442e-97	6.5825510499512e-93
T	ENSG00000172725	CORO1B	1.17446895766091	0.563401677868217	1.05977281671645	4.23832373774137e-97	1.62743154881793e-92
T	ENSG00000108622	ICAM2	0.730581763948373	0.441348594341885	0.727127140169205	9.36314118018567e-97	3.59525895036769e-92
T	ENSG00000149311	ATM	1.69376803375595	1.08776915428164	0.638863885905671	8.43712803588483e-94	3.23968842321906e-89
T	ENSG00000166750	SLFN5	0.817684964994592	0.375420695629435	1.12303693026828	9.69704535706947e-94	3.72347147620754e-89
T	ENSG00000157873	TNFRSF14	1.20041885553439	0.763898938765648	0.652084192960037	8.01208175735773e-88	3.07647915319022e-83
T	ENSG00000065427	KARS1	0.838197859655118	0.426471243156484	0.974842373263127	4.32510676928424e-87	1.66075449726976e-82
T	ENSG00000135624	CCT7	0.882164828066042	0.519048139268064	0.765179893336722	1.02985407517749e-85	3.95443367786651e-81
T	ENSG00000204272	NBDY	0.806075668976665	0.482009584772885	0.741853440875014	1.66465750811089e-85	6.39195189964418e-81
T	ENSG00000137876	RSL24D1	2.12088676423217	1.52123994496953	0.479419869229077	2.84585799062068e-85	1.09275255123853e-80
T	ENSG00000088205	DDX18	1.38380776730188	0.884662482058509	0.645444498022143	3.02879516471081e-85	1.16299676734566e-80
T	ENSG00000150593	PDCD4	1.19255042518469	0.704808562574567	0.758746913207245	5.08298517880452e-80	1.95176464895736e-75
T	ENSG00000231721	LINC-PINT	0.834642526147265	0.48420230372141	0.785548486346924	7.22013268557161e-80	2.77238654860579e-75
T	ENSG00000158985	CDC42SE2	1.38153669041899	0.96308472445032	0.520539251828622	4.59141559623983e-79	1.76301176064417e-74
T	ENSG00000114861	FOXP1	1.92710852266009	1.33309190844371	0.531661568695859	1.62601099407936e-78	6.24355701506594e-74
T	ENSG00000160613	PCSK7	1.20345564990594	0.85197474405629	0.49830040724068	6.88431384221968e-78	2.64343882913551e-73
T	ENSG00000134283	PPHLN1	0.822681212719121	0.484552686788285	0.763679955072288	4.16827246758375e-77	1.60053326210281e-72
T	ENSG00000143799	PARP1	0.703436652210244	0.474247780232387	0.568779486851928	3.99895834216309e-75	1.53552002422378e-70
T	ENSG00000134333	LDHA	2.47260965745736	1.80438217083502	0.454529568386791	4.22340798255821e-75	1.6217041971427e-70
T	ENSG00000165512	ZNF22	0.72390731971796	0.40317977186558	0.84438174554066	1.63767355184777e-73	6.28833890438508e-69
T	ENSG00000144895	EIF2A	0.846947573455856	0.46164935103042	0.875475210103579	3.25715243408916e-73	1.25068139164155e-68
T	ENSG00000139725	RHOF	0.691052413508252	0.47283682904539	0.547452726548595	1.49515080144002e-72	5.74108004736938e-68
T	ENSG00000205981	DNAJC19	0.701587864963605	0.407728658380866	0.78301443001999	2.04395182467197e-72	7.84836621637543e-68
T	ENSG00000137193	PIM1	0.905109264766213	0.590532322326773	0.616075938242744	1.58426882123352e-71	6.08327541977247e-67
T	ENSG00000087191	PSMC5	1.30599662715026	0.897064158135467	0.54186809533554	7.24391119753497e-71	2.78151702162948e-66
T	ENSG00000157191	NECAP2	0.979626408036957	0.567490120783349	0.787636388220769	2.53917583374928e-70	9.74992736643047e-66
T	ENSG00000106028	SSBP1	1.67287877430483	1.23477601289117	0.438083541671616	1.69566231299917e-69	6.5110041494542e-65
T	ENSG00000115866	DARS1	0.822074545030281	0.480610201208288	0.774401951449313	7.45625936207581e-69	2.86305446984987e-64
T	ENSG00000115484	CCT4	0.975575344990357	0.609975366650091	0.677502316599401	1.22074135944659e-68	4.68740267200303e-64
T	ENSG00000084623	EIF3I	1.32000080248817	0.90719239931853	0.54105834847469	5.1785747191182e-68	1.98846912064701e-63
T	ENSG00000101361	NOP56	0.666642387914226	0.380496323405108	0.809030539386941	5.86345191853946e-66	2.25144826768078e-61
T	ENSG00000266472	MRPS21	1.54538151134575	1.09374967991579	0.498680448294131	1.87136070792646e-65	7.18565084629601e-61
T	ENSG00000100138	SNU13	1.60424423655481	1.18312098723201	0.439296187396523	4.65047219073287e-65	1.78568831179761e-60
T	ENSG00000167085	PHB	0.773199283815934	0.500605228196504	0.627166942984994	4.41126656706669e-64	1.69383813642227e-59
T	ENSG00000132676	DAP3	0.737947699809275	0.408341490444072	0.853742409274729	9.24351509151477e-64	3.54932492483984e-59
T	ENSG00000111906	HDDC2	0.66456539528389	0.436146477697762	0.60759843355061	2.11735778077359e-63	8.13023040661442e-59
T	ENSG00000177889	UBE2N	0.839822602272343	0.54682451844365	0.619006684405661	9.91452723230369e-63	3.80698016665997e-58
T	ENSG00000115053	NCL	2.56755324225407	1.93620583857497	0.407161859331968	3.96107381900505e-61	1.52097312502156e-56
T	ENSG00000139343	SNRPF	1.36541997380427	0.993446769578766	0.458830188537073	6.52192968772835e-59	2.50429056149393e-54
T	ENSG00000087302	RTRAF	1.77073866889011	1.33342750216093	0.409211922030629	9.86370422262557e-59	3.78746514740377e-54
T	ENSG00000138382	METTL5	0.647564860908627	0.39766234786876	0.703480733235309	3.13904922381836e-57	1.20533212096177e-52
T	ENSG00000138385	SSB	1.33843015910246	0.950018457734995	0.49451441069132	2.36290096912135e-55	9.07306714123216e-51
T	ENSG00000111832	RWDD1	1.49108673948087	1.06985932954724	0.47894306816165	3.19181611018461e-55	1.22559354998869e-50
T	ENSG00000205531	NAP1L4	0.788143091438131	0.523087167279087	0.59140620487849	4.18011786733798e-55	1.60508165870044e-50
T	ENSG00000089289	IGBP1	1.3192272266388	0.925657928173821	0.511142021983632	1.51893437237417e-54	5.83240420304234e-50
T	ENSG00000158417	EIF5B	1.30405849274004	0.940556041626719	0.471422769966279	3.4811935144569e-54	1.33670868568116e-49
T	ENSG00000100216	TOMM22	1.08343685220123	0.767392249237118	0.497578970108367	4.74753972765877e-54	1.82296030462641e-49
T	ENSG00000121851	POLR3GL	1.10408589498493	0.814968366777446	0.438036447433898	8.21740673424265e-54	3.15531983781449e-49
T	ENSG00000125445	MRPS7	0.70571179249181	0.428014006728258	0.72142110823159	4.09150844565237e-53	1.5710574129616e-48
T	ENSG00000166562	SEC11C	0.846802304941126	0.583022364596612	0.538473970354099	7.09608556619033e-52	2.72475493570576e-47
T	ENSG00000136819	C9orf78	1.46327238136725	1.11341554950587	0.394206208919464	7.1092738541236e-52	2.72981897450638e-47
T	ENSG00000106560	GIMAP2	0.770631400757529	0.469344324841988	0.715394257581095	8.82611419059765e-52	3.38905132690569e-47
T	ENSG00000182004	SNRPE	1.47541193738121	1.1373431604821	0.375450201974545	6.70723752927427e-51	2.57544506649073e-46
T	ENSG00000184752	NDUFA12	1.5088919943608	1.15978861549783	0.379627660325153	3.04085468644139e-49	1.16762738249977e-44
T	ENSG00000154473	BUB3	0.762879614205916	0.535032452047219	0.511829011428936	2.1097340917687e-47	8.10095696557347e-43
T	ENSG00000114439	BBX	0.754702392748269	0.501549612255177	0.589515431891904	1.65136239069745e-46	6.34090130780008e-42
T	ENSG00000102898	NUTF2	0.70249689839266	0.518050484399202	0.439399159226235	1.01761845822435e-43	3.90745135588986e-39
T	ENSG00000125991	ERGIC3	1.1196398978401	0.782346357735379	0.51715544355507	1.99170342576256e-42	7.64774281424309e-38
T	ENSG00000144381	HSPD1	0.986340688250016	0.743783887715558	0.407202552805645	2.78290878793205e-42	1.06858131639015e-37
T	ENSG00000140988	RPS2	27.2385970949559	16.9594279483252	0.683564892503416	2.81389694132969e-42	1.08048014753178e-37
T	ENSG00000166012	TAF1D	1.25045541113268	0.94171123488941	0.409096968039622	1.32588551770639e-40	5.09113521088901e-36
T	ENSG00000105939	ZC3HAV1	0.720848434726654	0.502303372653615	0.521136989091015	1.68179897593877e-40	6.45777170780969e-36
T	ENSG00000204261	PSMB8-AS1	0.998062627540291	0.767700325014067	0.378587087351968	8.56484268383744e-40	3.2887282937399e-35
T	ENSG00000147274	RBMX	1.24477171289287	0.938457123024923	0.407518444270364	1.63093953607436e-39	6.26248163061831e-35
T	ENSG00000174917	MICOS13	1.06657792249211	0.811537012290815	0.394260571233788	2.14708996355472e-39	8.24439604205742e-35
T	ENSG00000178952	TUFM	1.03965400557819	0.787341104450293	0.401042779110473	1.68207633459192e-38	6.45883670956604e-34
T	ENSG00000128609	NDUFA5	0.765457137081262	0.56152309767898	0.446976226484343	5.78765699640435e-38	2.22234453347934e-33
T	ENSG00000089063	TMEM230	1.01503171850882	0.770501438935456	0.397655254450084	7.23322569966769e-38	2.7774140041584e-33
T	ENSG00000140740	UQCRC2	1.0362654083776	0.746361366504665	0.473447337717676	3.13739432257622e-37	1.20469667198282e-32
T	ENSG00000155438	NIFK	0.627798821147067	0.42057955358574	0.577923604530058	1.89061490170082e-35	7.25958309955079e-31
T	ENSG00000165637	VDAC2	1.1351710359856	0.855909881941398	0.4073788749151	4.82628029864686e-34	1.85319510907442e-29
T	ENSG00000176386	CDC26	0.69359983065065	0.499189283330848	0.474516583768625	6.55554500610864e-33	2.51719817144559e-28
T	ENSG00000137038	DMAC1	0.644149027188143	0.477235163348699	0.432694155147848	6.19197799374571e-31	2.37759571003848e-26
T	ENSG00000185187	SIGIRR	0.699946056561261	0.522600386279578	0.421535549703541	3.53250874460294e-29	1.35641270775264e-24
T	ENSG00000270647	TAF15	0.764537129837335	0.5503717954907	0.474180028770401	6.57888749886224e-29	2.52616122181312e-24
T	ENSG00000138430	OLA1	0.63938642641072	0.439093442111061	0.542160129465104	9.67387921063106e-29	3.71457613929812e-24
T	ENSG00000273841	TAF9	0.677759057449972	0.460564574535447	0.557369041171259	1.01914254058307e-28	3.91330352733089e-24
T	ENSG00000116898	MRPS15	0.727178074322526	0.555383122430199	0.388825364755496	5.02112683968433e-28	1.92801228390199e-23
T	ENSG00000174547	MRPL11	0.642444345219867	0.467063830234324	0.459951753336468	7.30312049789729e-28	2.8042522087826e-23
T	ENSG00000116478	HDAC1	0.692178996279057	0.529663209917603	0.386069861125144	1.24490589679099e-27	4.78018966249803e-23
T	ENSG00000143621	ILF2	0.749104934486644	0.553636379668782	0.436229079146082	1.62500234947955e-26	6.23968402153157e-22
T	ENSG00000179950	PUF60	0.608923332137536	0.450423277511844	0.43497920713879	2.22221511949564e-26	8.53286161583937e-22
T	ENSG00000146223	RPL7L1	0.627022849130712	0.468455252647744	0.420606770078909	7.72483974594276e-26	2.9661839656471e-21
T	ENSG00000133773	CCDC59	0.815430868188367	0.608123523662387	0.423198173698042	4.62442202287028e-23	1.77568556834173e-18
T	ENSG00000213676	ATF6B	0.712160611465144	0.535448035112908	0.411456075465272	3.72400176881516e-20	1.42994219918965e-15
T	ENSG00000257727	CNPY2	0.797840367859295	0.621315151536404	0.360774883856461	4.21646345822216e-19	1.61903763868814e-14
T	ENSG00000100528	CNIH1	0.661248217511261	0.473606550564294	0.481502892880538	6.34582700037517e-19	2.43667065160406e-14
T	ENSG00000105373	NOP53	1.4785677706056	1.07547037850278	0.459232581937097	2.19901556104868e-05	0.844377995131472
NK	ENSG00000150045	KLRF1	2.30164941242848	0.0227537769279428	6.66041824851567	0	0
NK	ENSG00000115523	GNLY	47.9201929991082	0.527291930769212	6.50588798928429	0	0
NK	ENSG00000100450	GZMH	15.379683591322	0.171132056930177	6.48977197781778	0	0
NK	ENSG00000137441	FGFBP2	9.03868644650746	0.107398221949695	6.39507111335749	0	0
NK	ENSG00000134539	KLRD1	4.2321666672366	0.0539970280766971	6.29237262773482	0	0
NK	ENSG00000211829	TRDC	3.36593729703013	0.0429752634774404	6.29135800642538	0	0
NK	ENSG00000180644	PRF1	4.7031397547234	0.0677517282425972	6.11722264470262	0	0
NK	ENSG00000100453	GZMB	11.1434128125414	0.16376605746005	6.08841096233502	0	0
NK	ENSG00000159674	SPON2	1.62182681928523	0.0351283425697889	5.52884045602344	0	0
NK	ENSG00000275302	CCL4	8.46319886299928	0.248673514715954	5.08887830178862	0	0
NK	ENSG00000171476	HOPX	4.20516203618331	0.129235331864364	5.02408894257527	0	0
NK	ENSG00000145649	GZMA	11.9209323458066	0.395823750500172	4.91249508373532	0	0
NK	ENSG00000227191	TRGC2	2.33473634674847	0.0794639345458913	4.8768156023968	0	0
NK	ENSG00000105374	NKG7	63.4005332529371	2.30977324797397	4.77867184137756	0	0
NK	ENSG00000276070	CCL4L2	6.33870345489157	0.238862013129897	4.72993843415321	0	0
NK	ENSG00000111796	KLRB1	10.5208020898586	0.451822739262838	4.54134400717668	0	0
NK	ENSG00000172543	CTSW	8.00881030169176	0.394941492232568	4.34187709884335	0	0
NK	ENSG00000271503	CCL5	40.2209157929275	2.0880151940617	4.26774181558761	0	0
NK	ENSG00000235576	LINC01871	2.241691637921	0.122424069689852	4.19462869984646	0	0
NK	ENSG00000187118	CMC1	3.9795531323546	0.248822044076504	3.99942022832536	0	0
NK	ENSG00000139187	KLRG1	1.54876780269326	0.0970448410005421	3.99632553576344	0	0
NK	ENSG00000077984	CST7	11.1026103620941	0.98288781902281	3.49772833649908	0	0
NK	ENSG00000163564	PYHIN1	1.41759904021766	0.136312682434453	3.37845783141755	0	0
NK	ENSG00000197540	GZMM	4.3192280165293	0.489441767724737	3.14156435218792	0	0
NK	ENSG00000145220	LYAR	2.76972696953021	0.328642597826124	3.0751523711865	0	0
NK	ENSG00000198821	CD247	2.78047196749725	0.416389716303952	2.73932344853897	0	0
NK	ENSG00000008517	IL32	18.8403130192294	3.87460588620053	2.28170145840525	0	0
NK	ENSG00000116824	CD2	3.44751160565385	0.744508018898416	2.21119611552606	0	0
NK	ENSG00000211751	TRBC1	6.45773534921115	1.42340577161717	2.18168132673889	0	0
NK	ENSG00000133321	PLAAT4	5.31746633775224	1.21620406027832	2.12835368416496	0	0
NK	ENSG00000115738	ID2	6.57204174847776	1.58033950689814	2.0561071167321	0	0
NK	ENSG00000185885	IFITM1	14.4734558279573	3.7209633369667	1.95966135476239	0	0
NK	ENSG00000182866	LCK	3.30634656843648	0.879108304520771	1.91112513582668	0	0
NK	ENSG00000173762	CD7	5.36144688690678	1.43875224735194	1.89780420964813	0	0
NK	ENSG00000002586	CD99	5.11658066240345	1.43341025177165	1.83572842195918	0	0
NK	ENSG00000167286	CD3D	7.4512204172195	2.13435944793953	1.80367357922065	0	0
NK	ENSG00000126264	HCST	10.6808607081036	3.24027425512322	1.7208400777202	0	0
NK	ENSG00000198851	CD3E	5.51000260066847	1.79828748858112	1.61542931970826	0	0
NK	ENSG00000166710	B2M	239.52882954704	84.0956761786688	1.51009577771509	0	0
NK	ENSG00000170315	UBB	8.08180891417053	3.39861692572604	1.24973048289995	0	0
NK	ENSG00000204525	HLA-C	38.8104802742222	16.6264829465936	1.22296326340484	0	0
NK	ENSG00000206503	HLA-A	41.8180286632406	18.4887411932343	1.17747805155276	0	0
NK	ENSG00000251562	MALAT1	695.498063740878	384.751815010304	0.85411836605367	0	0
NK	ENSG00000100316	RPL3	62.7650579719854	37.0275778924825	0.761361437008927	0	0
NK	ENSG00000149273	RPS3	63.4503006075187	38.8820645063963	0.706522175901872	0	0
NK	ENSG00000205542	TMSB4X	196.447491679798	122.564616903394	0.680601198529666	0	0
NK	ENSG00000069667	RORA	1.46178780285437	0.186304637680649	2.97199840806014	3.2545541604611e-307	1.24968370653385e-302
NK	ENSG00000234745	HLA-B	28.0425436021896	18.7731547911185	0.578946102547332	8.30617429036096e-306	3.1894048040128e-301
NK	ENSG00000240065	PSMB9	5.52923582449453	2.17386269953177	1.34681928153204	5.02518814794537e-291	1.92957174504806e-286
NK	ENSG00000198242	RPL23A	44.5247285680658	28.5118219308156	0.643046584667448	1.04396391081861e-279	4.00861262476129e-275
NK	ENSG00000166441	RPL27A	49.8651061151543	32.0470720480961	0.637838067960361	2.65191933334044e-272	1.01828398561606e-267
NK	ENSG00000177954	RPS27	97.9655215347738	63.8225716947307	0.61820734702555	1.8309087533579e-271	7.03032343114367e-267
NK	ENSG00000235162	C12orf75	1.39704214128857	0.276082976974118	2.33920169928247	2.9999458259731e-270	1.15191919825715e-265
NK	ENSG00000105372	RPS19	65.4033185957906	42.3814200860296	0.625931911315768	2.17097149862672e-267	8.33609636042689e-263
NK	ENSG00000239713	APOBEC3G	1.73609080712924	0.244999866530964	2.82498954226662	7.77831458072372e-265	2.9867172327063e-260
NK	ENSG00000196405	EVL	4.18131848269345	1.54779189454206	1.43374642510855	7.15228888394335e-264	2.74633588565657e-259
NK	ENSG00000125148	MT2A	12.2588705664824	4.14680337779991	1.5637545187948	4.98702300644961e-251	1.91491709401652e-246
NK	ENSG00000188042	ARL4C	2.35189830694201	0.550275293350141	2.09560022115448	7.51343102306512e-250	2.88500724423654e-245
NK	ENSG00000182774	RPS17	17.385483835359	10.8707114245654	0.67743685818852	3.05978520863171e-244	1.17489632441041e-239
NK	ENSG00000135486	HNRNPA1	12.9483420828404	8.0596707826472	0.683974571196725	2.67451768996636e-240	1.02696130259328e-235
NK	ENSG00000223865	HLA-DPB1	4.89910503017531	3.10346888901253	0.658636537807058	5.46648529121278e-236	2.09902102211988e-231
NK	ENSG00000071082	RPL31	33.4466471221121	23.1760242987753	0.529228492034747	1.77519677347828e-234	6.81640057080188e-230
NK	ENSG00000172757	CFL1	18.8849201356407	12.8694594942093	0.553283219701871	1.15183217323116e-231	4.422805178773e-227
NK	ENSG00000092010	PSME1	6.92073492683851	3.55373178999408	0.961590447426575	1.21874326577584e-230	4.67973039192607e-226
NK	ENSG00000134285	FKBP11	1.48198085055347	0.29129885319811	2.34695487903186	1.51323426534273e-226	5.810516932063e-222
NK	ENSG00000147168	IL2RG	3.38460479768674	1.20040931772873	1.49546096532885	2.32173386348823e-225	8.9149936890221e-221
NK	ENSG00000213741	RPS29	53.5116892625021	36.6488598265325	0.546085757068948	1.90348030628526e-222	7.30898368007413e-218
NK	ENSG00000101608	MYL12A	12.6295286784564	8.4064841794372	0.587226342789157	7.62232653189237e-217	2.92682094171603e-212
NK	ENSG00000142541	RPL13A	93.5964505103794	64.7176037389984	0.53229562810941	4.29696558502412e-214	1.64994884533756e-209
NK	ENSG00000204592	HLA-E	13.0204531573451	8.13216174871303	0.679068844426754	1.34827721151448e-212	5.17711483677329e-208
NK	ENSG00000168028	RPSA	26.514309496071	18.4314816098816	0.524599131011223	3.55558012644809e-211	1.36527165695354e-206
NK	ENSG00000174748	RPL15	42.2377412568665	29.761953467925	0.50506346302812	3.03966724425585e-207	1.16717142844936e-202
NK	ENSG00000281103	TRG-AS1	1.67831570540933	0.295235479903504	2.50707611176405	3.1130723005949e-205	1.19535750198243e-200
NK	ENSG00000247774	PCED1B-AS1	4.2726014291716	2.10712594433832	1.01983819349483	5.90169476410431e-204	2.26613275552077e-199
NK	ENSG00000104529	EEF1D	15.5531790213136	10.4351730602922	0.575754966047758	6.99659744212356e-193	2.6865534858266e-188
NK	ENSG00000169442	CD52	20.289299855633	10.7627245974857	0.914675737123647	6.7860704395866e-192	2.60571532739246e-187
NK	ENSG00000169715	MT1E	2.66221168204458	0.577433026798913	2.20489975841156	8.55262613645398e-191	3.2840373838756e-186
NK	ENSG00000165502	RPL36AL	8.89377162767578	5.46895264496971	0.701530789934762	8.22916480263974e-186	3.15983470091761e-181
NK	ENSG00000099622	CIRBP	5.69423278470523	2.89130060535715	0.977782860755118	4.21959603235962e-184	1.62024048450545e-179
NK	ENSG00000122026	RPL21	67.5394602717398	50.9161768528303	0.407606554834335	3.60638742842234e-181	1.38478064476561e-176
NK	ENSG00000034510	TMSB10	58.6035813253584	43.7880444366347	0.420451811103736	1.8270968594083e-178	7.01568652075597e-174
NK	ENSG00000189067	LITAF	4.58009518479525	2.27176775456989	1.01156222711021	3.40108128953418e-178	1.30594719355533e-173
NK	ENSG00000136942	RPL35	28.6050784169433	20.5517440032807	0.477010474370748	4.45138905670894e-177	1.7092443699951e-172
NK	ENSG00000211772	TRBC2	5.44209053223794	2.57489408457396	1.07964786698268	2.39815898530824e-174	9.20845087178656e-170
NK	ENSG00000143947	RPS27A	64.2290287142304	48.5665802262371	0.403261576037879	3.43280458676286e-171	1.3181283052252e-166
NK	ENSG00000198763	MT-ND2	32.3904165256458	22.8381261825977	0.504122734996909	1.64724329165898e-169	6.32508479131214e-165
NK	ENSG00000155366	RHOC	1.82892434562183	0.421993752025489	2.11570185463015	1.97774991548606e-167	7.59416412548337e-163
NK	ENSG00000187193	MT1X	4.02875606054462	1.25683954556055	1.68053397373357	3.98688947484203e-167	1.53088582054984e-162
NK	ENSG00000160932	LY6E	3.23042377971372	1.20140875609171	1.42699635210469	1.61345884268655e-165	6.19535926414783e-161
NK	ENSG00000100911	PSME2	4.20005634291618	1.92124278300369	1.12836884093017	5.84213819701697e-165	2.24326422489058e-160
NK	ENSG00000213145	CRIP1	6.74448264073103	3.22098688831005	1.06620499247353	1.03458314641704e-163	3.97259236561215e-159
NK	ENSG00000188846	RPL14	31.3033854241732	23.339071555697	0.423571520574015	1.77381128721028e-163	6.81108058063004e-159
NK	ENSG00000179218	CALR	3.15967534723888	1.10290673221937	1.51846553691089	5.9187990224712e-162	2.27270044864849e-157
NK	ENSG00000106153	CHCHD2	6.57403118484697	4.03507408928663	0.704183136530902	1.71187799337212e-157	6.57326911895028e-153
NK	ENSG00000177600	RPLP2	61.3650081628496	47.225622438195	0.377846418259418	3.32755659255537e-157	1.27771518040941e-152
NK	ENSG00000160654	CD3G	3.01526484736317	1.18470499777276	1.34775686779431	6.69494017505896e-155	2.57072312841914e-150
NK	ENSG00000168209	DDIT4	1.78709772445843	0.479615549489206	1.89766819005027	2.19144579745652e-154	8.41471357307353e-150
NK	ENSG00000172531	PPP1CA	4.3460174284786	2.07016101543826	1.06995097631851	4.1683094764017e-152	1.60054747274872e-147
NK	ENSG00000020633	RUNX3	1.38212042370755	0.23926982536482	2.53017294948267	4.91013966729278e-152	1.88539542944708e-147
NK	ENSG00000110852	CLEC2B	2.39144292360464	0.811807376545311	1.55867200467825	1.80458367433502e-150	6.92924039271161e-146
NK	ENSG00000141293	SKAP1	1.33774082535362	0.326259200244697	2.03570814431965	1.49883374489889e-149	5.75522181366276e-145
NK	ENSG00000277734	TRAC	5.45679817045737	2.62589334065107	1.05524636642691	4.11576555133056e-149	1.58037165639991e-144
NK	ENSG00000155368	DBI	3.64967781278474	1.78647934261006	1.03064987913164	7.43575723184122e-146	2.85518206188239e-141
NK	ENSG00000147403	RPL10	109.037286346374	82.6968641532286	0.398917033916345	1.22001380453242e-143	4.68460900664359e-139
NK	ENSG00000078304	PPP2R5C	2.755232371653	0.94417417920502	1.54504906389085	2.00126418094522e-143	7.68445420199347e-139
NK	ENSG00000140319	SRP14	7.80463728308212	5.18759082186162	0.589266895591048	6.68643794561702e-142	2.56745844235802e-137
NK	ENSG00000143851	PTPN7	1.34299668479264	0.349328322654317	1.94280022081355	5.09902989343506e-136	1.95792549848119e-131
NK	ENSG00000049247	UTS2	1.25308031397736	0.308963004418461	2.01997288098363	8.99332548560176e-136	3.45325711996136e-131
NK	ENSG00000008988	RPS20	30.81737112947	23.6841990081126	0.379818916981402	6.24414968560233e-134	2.39762859627758e-129
NK	ENSG00000129824	RPS4Y1	7.72821763335583	5.16579261357173	0.58114599625897	6.38436562903022e-131	2.45146871423502e-126
NK	ENSG00000134419	RPS15A	60.4629964993998	47.0604070477608	0.361538680419934	1.04420109589698e-129	4.00952336802521e-125
NK	ENSG00000232112	TMA7	8.45928736109123	5.79637675814151	0.545384759426144	1.188745428328e-129	4.56454469569387e-125
NK	ENSG00000121966	CXCR4	4.5555445032488	2.28043395288647	0.998315116308792	9.29406559469602e-124	3.56873530705138e-119
NK	ENSG00000160613	PCSK7	2.18412512314278	0.718890005512093	1.60321255540883	2.48123588329429e-122	9.52744954467342e-118
NK	ENSG00000163479	SSR2	4.21992471061578	2.39017087523529	0.820103498136125	3.93875974725683e-119	1.51240496775168e-114
NK	ENSG00000109971	HSPA8	4.77104943518081	2.71611194628959	0.812763692463729	7.38615294628512e-118	2.83613500831456e-113
NK	ENSG00000128340	RAC2	5.13954752387497	3.10534245904235	0.726888974344138	6.05942741322601e-115	2.32669893813052e-110
NK	ENSG00000109861	CTSC	2.80358137474734	1.3566342334424	1.04723914155423	8.21214215589317e-112	3.15329834501986e-107
NK	ENSG00000125743	SNRPD2	4.50114021070213	2.59990562948926	0.791831247694274	5.40775548482475e-111	2.07646995106301e-106
NK	ENSG00000196683	TOMM7	10.1001209775334	7.43319705002854	0.442317814736545	1.43832203580145e-108	5.52286895307039e-104
NK	ENSG00000148362	PAXX	1.6569595739353	0.516774852286436	1.68093063322786	1.64154933070752e-108	6.30322112005072e-104
NK	ENSG00000080824	HSP90AA1	5.94850089096032	3.67402330007766	0.695165358197769	2.63033578197606e-108	1.00999633356317e-103
NK	ENSG00000166794	PPIB	3.55235685858654	1.93642688748745	0.875379486149766	2.98909882972083e-106	1.14775416863621e-101
NK	ENSG00000110934	BIN2	4.01732399531462	2.39189348361488	0.74808167424222	7.31801827679118e-105	2.80997265792228e-100
NK	ENSG00000125534	PPDPF	3.57428551199146	1.8651292682353	0.938379256538892	6.81679099646419e-103	2.61751140682232e-98
NK	ENSG00000205220	PSMB10	2.63243866313118	1.15651508635973	1.18661583069367	1.07234201341673e-102	4.11757886311755e-98
NK	ENSG00000265681	RPL17	7.73259773875631	5.56362458586891	0.474928088760224	3.16387660673007e-100	1.21486533945221e-95
NK	ENSG00000111348	ARHGDIB	12.8575466163572	9.9202901693877	0.374161159036228	5.24129779864481e-100	2.01255352872363e-95
NK	ENSG00000196262	PPIA	7.91295513901803	5.72602070662725	0.46668369069567	3.16744296040863e-99	1.21623474793771e-94
NK	ENSG00000122545	SEPTIN7	4.31275734452229	2.56695898199721	0.748550302770541	1.56222829271911e-95	5.99864419838285e-91
NK	ENSG00000172183	ISG20	2.73560451885035	1.33836519772402	1.0313878418644	6.19242538849293e-94	2.37776750067352e-89
NK	ENSG00000136717	BIN1	1.48891279910786	0.534425695107631	1.47819798317496	2.30936263853441e-89	8.86749065944444e-85
NK	ENSG00000107223	EDF1	4.98053549097965	3.19146253694862	0.642083151725439	1.89321493548777e-88	7.26956670928592e-84
NK	ENSG00000213719	CLIC1	7.50399131043581	5.45318500549528	0.460559055869101	8.11975090867043e-88	3.11782195391127e-83
NK	ENSG00000118680	MYL12B	5.87832490793099	4.03208217981944	0.543880058713497	3.60641078124287e-87	1.38478961178164e-82
NK	ENSG00000197043	ANXA6	1.9724254092713	0.868091518581393	1.1840516912453	2.54099093828353e-86	9.7568970048211e-82
NK	ENSG00000175567	UCP2	4.5177659358626	2.69017221665441	0.747910994364473	7.27672038294206e-85	2.79411509264209e-80
NK	ENSG00000163466	ARPC2	11.6282088820239	8.71572390407686	0.415936491784149	1.84180521168326e-82	7.07216365182137e-78
NK	ENSG00000173821	RNF213	3.21171203665324	1.70122214748253	0.916771004029493	5.1567513702553e-82	1.98008939115063e-77
NK	ENSG00000204264	PSMB8	3.04390282156678	1.64139147667676	0.891002933781831	1.31215535369121e-79	5.03841412710351e-75
NK	ENSG00000113387	SUB1	5.73305960691082	3.9100879367648	0.552104225189515	2.46736047556543e-78	9.47417075407614e-74
NK	ENSG00000140030	GPR65	1.50060870150677	0.577818712427558	1.37685899818983	8.44700686949555e-77	3.2434816977489e-72
NK	ENSG00000180879	SSR4	4.34974657818501	2.87507754808997	0.59733048044188	2.17692637248522e-74	8.35896188506876e-70
NK	ENSG00000112576	CCND3	2.97464512356061	1.87892002971491	0.662813900233348	4.0919922641536e-74	1.5712431895897e-69
NK	ENSG00000167851	CD300A	1.20794539635103	0.403531621121423	1.58180160692607	7.84288468915505e-73	3.01151086294176e-68
NK	ENSG00000172270	BSG	2.04385879481545	0.899810075554256	1.18360310087419	1.46658908110887e-72	5.63140875364183e-68
NK	ENSG00000125868	DSTN	1.89858088182357	0.800875172251013	1.24527216001108	2.39821293794211e-70	9.2086580391101e-66
NK	ENSG00000139725	RHOF	1.17569591653743	0.412112319331204	1.51240547191032	5.26755187629424e-70	2.02263456945946e-65
NK	ENSG00000198931	APRT	3.73248220856139	2.40643736693037	0.633236509219615	4.49669034863649e-69	1.72663916006944e-64
NK	ENSG00000142347	MYO1F	4.02121334827584	2.8028360646724	0.520743516439814	1.19464821028182e-68	4.58721019784013e-64
NK	ENSG00000160799	CCDC12	2.02367390648493	0.898160790616354	1.17193118633449	5.51237426898594e-66	2.11664147180522e-61
NK	ENSG00000220205	VAMP2	2.75892699328695	1.43378149703526	0.944282101171447	8.27413967443141e-66	3.17710415218817e-61
NK	ENSG00000100083	GGA1	1.28663780442084	0.375287367791183	1.77753834926527	9.41233870795926e-66	3.6141498170822e-61
NK	ENSG00000118363	SPCS2	2.19529207358866	1.07575046151643	1.02906943729088	1.67239111672665e-63	6.42164741000699e-59
NK	ENSG00000145287	PLAC8	4.09301490201518	2.50799183108548	0.706631270345047	7.15948974561329e-61	2.74910087252059e-56
NK	ENSG00000102317	RBM3	3.31011050613378	2.03835260459103	0.699475743569271	6.25805323737243e-60	2.40296728208627e-55
NK	ENSG00000203747	FCGR3A	2.20119232475868	1.20300583407518	0.871641564319848	1.14037082381126e-58	4.37879588927046e-54
NK	ENSG00000185043	CIB1	2.37393703112936	1.18425653953413	1.00330002929736	1.77560319154106e-58	6.81796113487936e-54
NK	ENSG00000147443	DOK2	1.81734765908577	0.838345780239307	1.11621711477679	4.16207921812919e-58	1.59815517817724e-53
NK	ENSG00000172115	CYCS	1.72060476832253	0.702516055229617	1.29231263900902	1.0938715481348e-57	4.200247970528e-53
NK	ENSG00000130811	EIF3G	3.50209887474423	2.22631979713557	0.653558974122173	4.54081099209589e-57	1.74358060474498e-52
NK	ENSG00000072818	ACAP1	2.46933554831593	1.40127347944435	0.817384345239796	5.22714795602642e-57	2.00712027215503e-52
NK	ENSG00000115875	SRSF7	2.42744516346478	1.33090107639702	0.867035363027842	2.17213115698572e-56	8.34054921659376e-52
NK	ENSG00000188612	SUMO2	5.12263486870803	3.71463061881375	0.463667306050336	6.39860891100587e-56	2.45693784964803e-51
NK	ENSG00000090266	NDUFB2	3.12000673397107	1.97988546218919	0.656132171123748	1.12694825306397e-54	4.32725590211504e-50
NK	ENSG00000204642	HLA-F	1.56613139743252	0.649318552998949	1.27020692167089	4.45816132123446e-54	1.71184478412761e-49
NK	ENSG00000125835	SNRPB	2.35409045696438	1.2337577533568	0.932110606534374	1.64677713515924e-53	6.32329484358444e-49
NK	ENSG00000166295	ANAPC16	3.15632326054593	1.92520203348039	0.713235116883671	2.19406565194399e-53	8.42477329033454e-49
NK	ENSG00000111678	C12orf57	2.3949358765367	1.33051894925724	0.847997971511861	7.09968675825069e-53	2.7261377214331e-48
NK	ENSG00000142168	SOD1	2.77543235344054	1.68776343242144	0.717599829259409	3.2963135595805e-52	1.26571848060772e-47
NK	ENSG00000244509	APOBEC3C	1.16609627181578	0.400067860785539	1.54337026060618	2.35248886060291e-51	9.03308672694304e-47
NK	ENSG00000152795	HNRNPDL	3.45253035244783	2.164969950034	0.673307097433186	3.33099811481884e-51	1.27903665612814e-46
NK	ENSG00000254999	BRK1	3.55291287682843	2.49874447167835	0.507798936788966	3.89798449922404e-50	1.49674808801205e-45
NK	ENSG00000143222	UFC1	2.25761186542711	1.24324780429387	0.860683592309649	3.69418210366578e-49	1.41849204416559e-44
NK	ENSG00000100650	SRSF5	3.96563210638944	2.69995226023852	0.554616946064714	1.61281521072527e-48	6.19288784614291e-44
NK	ENSG00000160255	ITGB2	6.31958227586847	4.79755925188237	0.397528575046829	2.93279023664799e-48	1.12613279506809e-43
NK	ENSG00000164919	COX6C	3.57722534327002	2.44697528512061	0.547841472122266	4.56937145105316e-48	1.75454724977539e-43
NK	ENSG00000130592	LSP1	4.91729889555767	3.8219751097865	0.363547668376146	5.19752586220948e-48	1.9957459805712e-43
NK	ENSG00000146112	PPP1R18	2.40463628874697	1.35119590243268	0.831581838647666	6.89170352444058e-48	2.6462763193147e-43
NK	ENSG00000116288	PARK7	3.32482825228191	2.21598420017474	0.585332223413727	7.57310931405678e-47	2.90792251441152e-42
NK	ENSG00000172428	COPS9	3.10602599138997	2.07113569595629	0.58464782367167	6.46090579864764e-45	2.48085860856472e-40
NK	ENSG00000166598	HSP90B1	2.31856490852428	1.33731619170492	0.793891502731833	8.73770479430105e-45	3.35510388691572e-40
NK	ENSG00000121851	POLR3GL	1.62350355786311	0.756148403170549	1.10236923274376	1.79995774356496e-44	6.91147774374075e-40
NK	ENSG00000113811	SELENOK	1.56754678176568	0.702884161389487	1.15714964828519	2.32382139405789e-44	8.92300938890349e-40
NK	ENSG00000112514	CUTA	2.69125981108783	1.62730643789206	0.725795723466818	2.44591884654102e-44	9.39183918694821e-40
NK	ENSG00000118418	HMGN3	1.80343528797198	0.954711261698324	0.917611273891947	1.64114909327887e-43	6.30168428837221e-39
NK	ENSG00000132341	RAN	2.82060925231997	1.81114909392831	0.639101504842189	2.17255817381087e-43	8.34218887579899e-39
NK	ENSG00000112695	COX7A2	3.90025772674162	2.77691173660222	0.490088137357406	8.87692432069941e-43	3.40856140066216e-38
NK	ENSG00000100612	DHRS7	1.88393406094039	1.03468410026307	0.864558105198874	4.18674333599064e-42	1.60762570615369e-37
NK	ENSG00000133398	MED10	1.41415921817473	0.594857469221162	1.24932862217076	1.52822511061231e-41	5.86807877972914e-37
NK	ENSG00000186470	BTN3A2	1.36905614278829	0.552944005596613	1.30797631333313	5.15436643617302e-41	1.97917362416172e-36
NK	ENSG00000130303	BST2	1.80472366874517	0.956752863093828	0.915559736685242	4.8188753755359e-40	1.85035176669827e-35
NK	ENSG00000187608	ISG15	1.80728675015091	1.05923151896708	0.770807469800772	7.88881664959619e-39	3.02914781711195e-34
NK	ENSG00000150459	SAP18	2.84173467799107	1.81302503787449	0.648373013056977	3.81972025228062e-37	1.46669618247071e-32
NK	ENSG00000008018	PSMB1	2.5796631502778	1.62795946603386	0.664117913417886	8.26412047567674e-37	3.17325698025036e-32
NK	ENSG00000101474	APMAP	1.4405088013781	0.886569889992685	0.700272204143574	1.09710592663513e-36	4.21266733709356e-32
NK	ENSG00000116209	TMEM59	2.54030221122205	1.56400212778445	0.699757664395123	2.52063767185991e-36	9.67874453240766e-32
NK	ENSG00000178980	SELENOW	1.76183741600873	0.94612391902801	0.896979738445489	3.16705494456427e-36	1.21608575761379e-31
NK	ENSG00000108523	RNF167	1.30781438198459	0.631266068949385	1.05083768144869	4.81444984967064e-36	1.84865245327653e-31
NK	ENSG00000186469	GNG2	1.27025885780714	0.609272605497496	1.05996274486115	1.43297722523762e-35	5.5023459494674e-31
NK	ENSG00000113558	SKP1	3.5761924594693	2.55483398901392	0.485194830850191	2.90019048834848e-35	1.11361514371605e-30
NK	ENSG00000010810	FYN	1.60730443491734	0.804990106560293	0.997600254092055	2.11038621711384e-33	8.10346099647373e-29
NK	ENSG00000099795	NDUFB7	2.58822271263932	1.64807330663789	0.651181349073261	2.50961567705005e-33	9.63642227673677e-29
NK	ENSG00000198843	SELENOT	1.65214799682201	0.882035875082964	0.90543368601524	3.54496521665407e-33	1.36119574389083e-28
NK	ENSG00000170043	TRAPPC1	3.31018952407479	2.33668186274779	0.502452494756013	2.51201658273972e-32	9.64564127440398e-28
NK	ENSG00000184840	TMED9	1.33893534902601	0.647289286244241	1.04860377120714	8.36197276708989e-32	3.21083030310718e-27
NK	ENSG00000222041	CYTOR	1.07700416356921	0.547994192055752	0.974791319276403	1.0797144253384e-31	4.14588745041438e-27
NK	ENSG00000146066	HIGD2A	3.53461336758262	2.64831278134248	0.416478891992364	2.26406507867524e-31	8.6935570890972e-27
NK	ENSG00000069493	CLEC2D	1.31832063040948	0.643350283402514	1.03502493535762	2.87367041612662e-31	1.1034319663843e-26
NK	ENSG00000141002	TCF25	2.41652775616914	1.48480255799455	0.702664464582405	3.72022613823772e-30	1.42849243256052e-25
NK	ENSG00000127445	PIN1	1.21064919964197	0.562646374408112	1.10548051472212	1.70514400618373e-29	6.54741195494428e-25
NK	ENSG00000197471	SPN	1.40021788182	0.850165978487112	0.71983490394115	7.69139440460874e-29	2.95334162348167e-24
NK	ENSG00000185651	UBE2L3	2.01655437900649	1.19874945364616	0.75036215270619	1.30838526681901e-28	5.02393774753164e-24
NK	ENSG00000128739	SNRPN	1.31759385671087	0.677727654934605	0.959128186132927	1.61238783298073e-28	6.19124680107939e-24
NK	ENSG00000143119	CD53	2.80117142909117	1.97637789782817	0.503171450628428	1.94242350121459e-28	7.45851775996377e-24
NK	ENSG00000166562	SEC11C	1.20529678130754	0.549706386192358	1.13265528125273	9.72683553889591e-28	3.73491031022525e-23
NK	ENSG00000197448	GSTK1	3.01805732580089	2.16899866460686	0.476591044283859	1.59799556554267e-27	6.13598337257073e-23
NK	ENSG00000132963	POMP	2.45599806464928	1.68623904114208	0.542500356713452	1.43638356375009e-26	5.51542560808761e-22
NK	ENSG00000116171	SCP2	1.50248417625692	0.819353259269046	0.874792296491539	5.22533633189634e-26	2.00642464472156e-21
NK	ENSG00000129559	NEDD8	2.96038099661594	2.12553411812745	0.477957443840203	1.16085157459808e-25	4.4574378761417e-21
NK	ENSG00000134308	YWHAQ	1.24789035313732	0.549449877213056	1.18343139176225	1.25383838195027e-25	4.81448861901265e-21
NK	ENSG00000166136	NDUFB8	2.34795389285715	1.52432722460695	0.623231441445781	2.53516368812518e-25	9.73452152966307e-21
NK	ENSG00000132424	PNISR	3.53524416852745	2.65781589477995	0.411568687514781	2.80843385754606e-25	1.07838243262054e-20
NK	ENSG00000106948	AKNA	1.42161999222035	0.804398804090744	0.821553033334681	6.27235431325074e-24	2.40845860920202e-19
NK	ENSG00000125347	IRF1	3.21463613664839	2.36104958692442	0.445227107267434	7.06489177812504e-24	2.71277714496445e-19
NK	ENSG00000104964	TLE5	2.48061259382034	1.62799970531893	0.60759600349056	7.25027523935025e-24	2.78396068640571e-19
NK	ENSG00000170540	ARL6IP1	1.25420427104498	0.617784407541645	1.02159697373646	2.0236643271102e-23	7.77046628323773e-19
NK	ENSG00000156587	UBE2L6	1.58073087424609	0.890144306584386	0.828480619981978	6.29202207312304e-23	2.41601063563779e-18
NK	ENSG00000141522	ARHGDIA	1.85241501215831	1.11650526336516	0.730417301701173	6.99342900548244e-23	2.68533686952515e-18
NK	ENSG00000163875	MEAF6	1.25606833158732	0.626872676252211	1.00267059772701	1.38438673525219e-22	5.31576818602134e-18
NK	ENSG00000240972	MIF	1.74476450239908	1.00072382590003	0.801988441168229	2.35166934969667e-22	9.02993996896526e-18
NK	ENSG00000245910	SNHG6	3.41515310049941	2.63716272026912	0.372963663397362	5.31110360077027e-22	2.03935756062377e-17
NK	ENSG00000243927	MRPS6	1.22452900341532	0.572502531054593	1.09687296852015	1.07680665466337e-21	4.1347221925764e-17
NK	ENSG00000175550	DRAP1	2.15803457873354	1.38212551001981	0.642829349699476	1.70915932180037e-21	6.56282996384904e-17
NK	ENSG00000114902	SPCS1	2.55093526351235	1.831301837257	0.478156689963907	2.00313973651229e-21	7.69165596025988e-17
NK	ENSG00000163463	KRTCAP2	1.85423397641044	1.0546281702988	0.814088863498765	2.7133342185641e-21	1.04186607324424e-16
NK	ENSG00000185088	RPS27L	2.26550555635329	1.43541957923548	0.65836052476318	6.62874943968175e-21	2.545307209849e-16
NK	ENSG00000167085	PHB	1.02438077870367	0.487210958603642	1.07213359925915	8.99853670090871e-21	3.45525812241493e-16
NK	ENSG00000171159	BBLN	2.55626095235594	1.88579441244567	0.438862716012987	9.50730589453064e-21	3.65061531738187e-16
NK	ENSG00000136819	C9orf78	1.76947082267108	1.09907734554844	0.687025056061093	1.36285483370698e-20	5.23308999046808e-16
NK	ENSG00000106803	SEC61B	3.00224820347898	2.30230829098293	0.382962222419741	2.75306067318949e-20	1.0571202372913e-15
NK	ENSG00000051108	HERPUD1	1.56103926570949	0.877792856903399	0.830554391369038	5.46242016475818e-20	2.09746009486385e-15
NK	ENSG00000168090	COPS6	1.2877365401318	0.638214024300042	1.01272524431454	1.67457361844303e-19	6.43002778009756e-15
NK	ENSG00000110717	NDUFS8	1.46017496575987	0.83079811859708	0.813571396476853	1.87245287217763e-19	7.18984453858768e-15
NK	ENSG00000136732	GYPC	1.82029269897289	1.2378642149146	0.556317381565219	2.79029817591057e-19	1.07141869358614e-14
NK	ENSG00000142507	PSMB6	1.68021482169647	1.036333532637	0.69715730529679	4.44655363464457e-19	1.70738766463082e-14
NK	ENSG00000167815	PRDX2	1.31486896252137	0.761467924180576	0.788063858782254	7.10074855125281e-19	2.72654542871005e-14
NK	ENSG00000089063	TMEM230	1.35000330977715	0.739151450878171	0.869021038769299	1.28946070498995e-18	4.95127121502039e-14
NK	ENSG00000213676	ATF6B	1.02806906358252	0.499772731315111	1.04059309298506	1.31814274346155e-18	5.06140450634365e-14
NK	ENSG00000169223	LMAN2	1.55430697583021	0.898054367491897	0.791396772020143	2.48914738799479e-18	9.55782814042238e-14
NK	ENSG00000086598	TMED2	1.1802847661681	0.616444003447786	0.93709322509343	1.47484434583367e-17	5.66310731913213e-13
NK	ENSG00000009790	TRAF3IP3	2.23251524636932	1.57231151957176	0.50578294309997	2.52437466985629e-17	9.69309385731419e-13
NK	ENSG00000155115	GTF3C6	1.30753951224313	0.773991713509583	0.756464517788649	2.69864106312402e-17	1.03622419541836e-12
NK	ENSG00000143198	MGST3	0.954943738993325	0.503438414195922	0.923600434906455	5.59167862825992e-17	2.14709275967924e-12
NK	ENSG00000087191	PSMC5	1.53837645171026	0.902438403022032	0.769508216634826	1.4807318219068e-16	5.68571404975773e-12
NK	ENSG00000104979	C19orf53	2.59503113818276	1.90156655908899	0.448563412399192	1.71567654529716e-16	6.58785479863205e-12
NK	ENSG00000106028	SSBP1	1.85469513834589	1.25237248486381	0.566518349001505	9.38253815892841e-16	3.60270700226533e-11
NK	ENSG00000154518	ATP5MC3	2.52097802555808	1.90728766823171	0.402461087078795	1.18485727625434e-15	4.54961496936142e-11
NK	ENSG00000177700	POLR2L	2.51596789607948	1.8192879561478	0.467739603209142	1.6752365737424e-15	6.43257339585605e-11
NK	ENSG00000213928	IRF9	1.17480994613147	0.584511019637169	1.00712525602962	2.80128687544056e-15	1.07563813443167e-10
NK	ENSG00000143420	ENSA	1.65640479453429	1.0173664289075	0.703215889770864	6.36544881602428e-15	2.444205036377e-10
NK	ENSG00000166925	TSC22D4	1.17319363495198	0.648555310760504	0.85513962678956	8.04845154601749e-15	3.09044442463979e-10
NK	ENSG00000147684	NDUFB9	2.44689462611498	1.83662477754561	0.413895060108779	8.72594088548664e-15	3.35058678120916e-10
NK	ENSG00000100632	ERH	1.94675684652026	1.30104417212991	0.581402755822426	1.01345824231635e-14	3.89147695884631e-10
NK	ENSG00000104823	ECH1	1.35311797887632	0.779909203431024	0.794909552774636	1.85126873235785e-14	7.10850167850769e-10
NK	ENSG00000089220	PEBP1	1.47113105780703	0.962587674277279	0.611935921719811	2.44661449647083e-14	9.39451034354868e-10
NK	ENSG00000119632	IFI27L2	1.21421193125677	0.742874730333712	0.70882939753499	2.91701977454242e-14	1.1200772530288e-09
NK	ENSG00000154473	BUB3	1.03187215757994	0.513425724201065	1.00703675478487	3.34856857182396e-14	1.28578336020897e-09
NK	ENSG00000130770	ATP5IF1	2.66011544507515	1.94580933338801	0.451118508152334	5.18215258886522e-14	1.98984295107247e-09
NK	ENSG00000146701	MDH2	1.48384350819998	0.953047607696209	0.638718759697449	8.89490483856115e-14	3.41546555991071e-09
NK	ENSG00000105404	RABAC1	2.20166121253628	1.60785842361645	0.453452107977716	1.33287549649574e-13	5.11797533144436e-09
NK	ENSG00000178913	TAF7	1.3636394036321	0.869157166478598	0.649773210256359	1.44834026265124e-13	5.56133694052824e-09
NK	ENSG00000196954	CASP4	1.76967042284441	1.20032741285977	0.560052720005323	1.96696032514357e-13	7.55273425648628e-09
NK	ENSG00000143727	ACP1	1.1638869403873	0.640326480883836	0.86207134273457	2.9840880468827e-13	1.14583012824202e-08
NK	ENSG00000116030	SUMO1	1.71101229390854	1.08249124277716	0.660494772097586	5.41541347413337e-13	2.07941046579773e-08
NK	ENSG00000106244	PDAP1	1.05346677369914	0.562231134185825	0.905909560412735	6.11902429075555e-13	2.34958294716432e-08
NK	ENSG00000075142	SRI	1.35757132908421	0.808483873008397	0.747737100280148	8.6538404589843e-13	3.32290165944079e-08
NK	ENSG00000170906	NDUFA3	2.06662588844429	1.46485289626768	0.496521454778044	2.23470540332652e-12	8.58082180769316e-08
NK	ENSG00000005483	KMT2E	2.20592204768554	1.57486534031163	0.486153334749516	2.73737566021661e-12	1.05109750600997e-07
NK	ENSG00000143106	PSMA5	1.18460666441897	0.684748127866737	0.790762786000479	3.65455298652523e-12	1.40327525576596e-07
NK	ENSG00000054148	PHPT1	1.18542379288614	0.663077780624222	0.838152902551708	4.27409858109044e-12	1.64116837316711e-07
NK	ENSG00000167088	SNRPD1	1.35599399123513	0.815867599189041	0.732943832988217	5.44782303899864e-12	2.0918550905147e-07
NK	ENSG00000100216	TOMM22	1.29315641286855	0.76623390498754	0.75504001599756	1.05531819035644e-11	4.05221078733064e-07
NK	ENSG00000158985	CDC42SE2	1.58358653566911	0.974886086595358	0.699890148203379	5.36744947260786e-11	2.06099324849197e-06
NK	ENSG00000105669	COPE	2.44065457842956	1.89737836795884	0.363260723280077	9.52862059855456e-11	3.65879973743298e-06
NK	ENSG00000005844	ITGAL	1.22715792129425	0.752379526112828	0.705788423792151	1.23484125823175e-10	4.74154346335828e-06
NK	ENSG00000255302	EID1	2.47816635679503	1.81493772154375	0.449352993495073	1.74469597355518e-10	6.69928359925719e-06
NK	ENSG00000141741	MIEN1	1.28398577640296	0.762394700272865	0.752019225205988	2.09738437702195e-10	8.0535365308889e-06
NK	ENSG00000089737	DDX24	1.6308543765978	1.05057446203434	0.634449545480883	2.66833906820286e-10	1.02458883540854e-05
NK	ENSG00000156976	EIF4A2	2.08706170513389	1.49916121410715	0.477317721628048	2.83555566313627e-10	1.08879666353107e-05
NK	ENSG00000164405	UQCRQ	2.11208744733003	1.63439110331737	0.369916312222106	4.12250768185242e-10	1.58296049967769e-05
NK	ENSG00000145912	NHP2	1.26574497754467	0.755877412159327	0.743762576737224	6.87802898450084e-10	2.64102556946863e-05
NK	ENSG00000170860	LSM3	1.44700126390304	0.877997979128296	0.720776657759288	7.44865909892018e-10	2.86013612080337e-05
NK	ENSG00000187051	RPS19BP1	1.29071057136539	0.800528248946069	0.689141308911041	8.03251663874503e-10	3.08432573894532e-05
NK	ENSG00000072506	HSD17B10	0.893843489337753	0.50220145789949	0.831756022987515	1.54763367065868e-09	5.94260376859521e-05
NK	ENSG00000171314	PGAM1	1.7051627092134	1.1858564340474	0.523980049683664	2.08982886017248e-09	8.0245248572903e-05
NK	ENSG00000150867	PIP4K2A	1.0622722117698	0.618350208181372	0.780657452280077	3.28982708093093e-09	1.26322780253586e-04
NK	ENSG00000105202	FBL	1.45584722614985	0.990308030744131	0.555909726049092	4.82054745335851e-09	1.8509938111406e-04
NK	ENSG00000105701	FKBP8	2.1519226878577	1.6528650737456	0.380657287381973	8.6576917341605e-09	3.32438047208295e-04
NK	ENSG00000136286	MYO1G	1.19121966174463	0.800930124268613	0.572691183854265	9.47175230449045e-09	3.63696344987824e-04
NK	ENSG00000100138	SNU13	1.75973400373032	1.20343514122441	0.548198981468141	1.0722389817337e-08	4.11718324206105e-04
NK	ENSG00000136527	TRA2B	1.87500332329146	1.3347652066298	0.490307167328703	1.10462179677874e-08	4.241526775271e-04
NK	ENSG00000140990	NDUFB10	1.96641847236258	1.43658584285617	0.452926170081393	1.68510277938001e-08	6.47045765226337e-04
NK	ENSG00000231925	TAPBP	1.95944245542292	1.44166945010654	0.442702787285606	2.04190490593012e-08	7.84050645779046e-04
NK	ENSG00000105993	DNAJB6	1.25742165043054	0.811773525603082	0.631319313677706	3.49182046460656e-08	0.00134078922199963
NK	ENSG00000129562	DAD1	1.80762425490869	1.28683120769503	0.490271991330839	3.96021190246126e-08	0.00152064216630707
NK	ENSG00000105254	TBCB	1.32112053136923	0.769261451200292	0.780216175969671	4.71390944727808e-08	0.00181004694956584
NK	ENSG00000100142	POLR2F	0.980077412446509	0.602398844052996	0.702176704899749	7.55786724328005e-08	0.00290206986407467
NK	ENSG00000069275	NUCKS1	1.80936840798804	1.32563501749333	0.448802569104652	8.05921054546623e-08	0.00309457566524812
NK	ENSG00000137100	DCTN3	1.26317230974108	0.820521574717313	0.622438277605521	1.07370050122371e-07	0.0041227951845988
NK	ENSG00000165678	GHITM	1.67824509637035	1.15200693981785	0.54280401927731	1.09298070363671e-07	0.00419682730582426
NK	ENSG00000124562	SNRPC	1.12904472481772	0.674426117600453	0.743370324881466	1.76537237014722e-07	0.00677867682689128
NK	ENSG00000214253	FIS1	1.81351944562849	1.26271211282099	0.522266459898228	2.24088996585887e-07	0.00860456929090491
NK	ENSG00000185825	BCAP31	1.39607161807696	0.983835798608545	0.504883497147285	6.67488020852853e-07	0.0256302050247078
NK	ENSG00000087088	BAX	1.59671130783162	1.04589305800945	0.61036814660169	1.15090686197955e-06	0.0441925216862909
NK	ENSG00000184752	NDUFA12	1.67115031120891	1.17074621673747	0.513413126110041	1.28383221113599e-06	0.0492965892431998
NK	ENSG00000003056	M6PR	1.26527496059901	0.822641090055979	0.621115895416777	1.73099701538709e-06	0.0664668233968334
NK	ENSG00000099341	PSMD8	1.42510827599876	0.946982966854539	0.589661153991482	1.73128706073884e-06	0.0664779605582499
NK	ENSG00000087365	SF3B2	1.77644560814934	1.24905136134561	0.508160714195482	1.85362997639867e-06	0.071175683833756
NK	ENSG00000205937	RNPS1	1.14080091771322	0.713003580878075	0.678065820099028	1.91451433078346e-06	0.0735135212734232
NK	ENSG00000174917	MICOS13	1.24474708449178	0.80902758118014	0.621591843626104	3.56395306061731e-06	0.136848669621584
NK	ENSG00000130332	LSM7	1.66754749322076	1.23268033125959	0.435929134447907	4.30364796474224e-06	0.165251474550172
NK	ENSG00000115541	HSPE1	1.13307817417056	0.702185902890894	0.690322462054283	5.10912297555904e-06	0.196180104015516
NK	ENSG00000105401	CDC37	1.32294574019406	0.912918011809898	0.535196687338595	5.29631267719401e-06	0.203367814178895
NK	ENSG00000257727	CNPY2	1.01317822877582	0.603352393441262	0.747815209257623	6.98121092818887e-06	0.268064537220596
NK	ENSG00000151366	NDUFC2	1.77487918164167	1.36993897460019	0.373609193591937	8.18002785480965e-06	0.314096709568981
NK	ENSG00000184983	NDUFA6	1.28153700642188	0.864021484308817	0.568736048095891	8.82061093397519e-06	0.338693818642779
NK	ENSG00000177889	UBE2N	0.945494748897412	0.56140083816959	0.752038227945476	1.13500831039983e-05	0.435820491027327
NK	ENSG00000169976	SF3B5	2.04898888488131	1.58413679340479	0.371215237783562	1.41080311068468e-05	0.541720178440704
NK	ENSG00000084623	EIF3I	1.39105574261595	0.941452648159381	0.56321979379062	1.84918253276552e-05	0.710049108931303
NK	ENSG00000130706	ADRM1	0.937095746466261	0.560416708860913	0.741696490335532	2.50530367237377e-05	0.961986504118079
NK	ENSG00000115165	CYTIP	1.33974593297481	0.913745069954208	0.552095814269843	2.87509327498971e-05	1
NK	ENSG00000265241	RBM8A	1.52734303283989	1.06438210172065	0.521007964075112	4.92947515275119e-05	1
NK	ENSG00000134996	OSTF1	1.7940561508695	1.35430732300993	0.405669888586508	5.36605569644626e-05	1
NK	ENSG00000178952	TUFM	1.20507213838247	0.78677087949112	0.615104046385888	5.53008768916611e-05	1
NK	ENSG00000184640	SEPTIN9	1.5848862494577	1.09565947845771	0.532579808143591	7.01447853921553e-05	1
NK	ENSG00000139343	SNRPF	1.3908580493405	1.03112227935222	0.43175975621914	1.55531298829928e-04	1
NK	ENSG00000100353	EIF3D	1.84658873404056	1.42163951450994	0.377306903179969	1.57688649722208e-04	1
NK	ENSG00000158417	EIF5B	1.43378382740636	0.958882291461115	0.580401892515824	1.89266965904597e-04	1
NK	ENSG00000054118	THRAP3	1.60056263889922	1.16819205686766	0.454301658344763	1.92736855369702e-04	1
NK	ENSG00000164054	SHISA5	0.943190919237751	0.608345924653335	0.632657909706101	2.34835855055399e-04	1
NK	ENSG00000125870	SNRPB2	1.57728006594505	1.15499748319584	0.449549143621033	2.34965283363321e-04	1
NK	ENSG00000175334	BANF1	1.21051331429747	0.82538360483337	0.552482260971185	6.32013959557372e-04	1
NK	ENSG00000106245	BUD31	1.26584835958819	0.883851039667483	0.518229439825987	6.79379657615627e-04	1
NK	ENSG00000103275	UBE2I	1.81810955727133	1.38476459633187	0.392798391820836	8.04769008141487e-04	1
NK	ENSG00000129084	PSMA1	1.49390171539709	1.10614384846331	0.433546222529306	0.0010600280257492	1
NK	ENSG00000090273	NUDC	1.02920337080054	0.638901608230385	0.687862410969116	0.00126666060992893	1
NK	ENSG00000126698	DNAJC8	1.43355750737397	1.07197887037188	0.419323310354409	0.00147407583061442	1
NK	ENSG00000157873	TNFRSF14	1.27519394687952	0.800190772368144	0.672300789202685	0.00173058664540101	1
NK	ENSG00000183291	SELENOF	1.21970581670071	0.852354390692193	0.517007921241729	0.00179879517691234	1
NK	ENSG00000126067	PSMB2	1.08432631402288	0.693180846142189	0.645495286650674	0.00197290666747859	1
NK	ENSG00000129518	EAPP	1.12308947894301	0.725520349458813	0.630384890109918	0.00203424440530754	1
NK	ENSG00000108774	RAB5C	1.38382160989915	1.01496812349421	0.447223557166797	0.00222517531293667	1
NK	ENSG00000110324	IL10RA	1.18375047251393	0.802922473319224	0.560032402310403	0.00229145317229382	1
NK	ENSG00000138085	ATRAID	1.08909451687981	0.723921315778773	0.589224361528126	0.00263792144546006	1
NK	ENSG00000215845	TSTD1	1.34715872911882	1.01089826602633	0.414282030757166	0.00369068390287319	1
NK	ENSG00000173113	TRMT112	1.81832909482436	1.41175225437455	0.365126397815337	0.00425204379316459	1
NK	ENSG00000183617	MRPL54	1.05576939733956	0.685274285591597	0.623541296524879	0.00450991814453301	1
NK	ENSG00000204261	PSMB8-AS1	1.13462614565756	0.769730107317174	0.559792430850407	0.00793562292345879	1
B	ENSG00000132185	FCRLA	1.86917579425047	0.00194919270343049	9.90530981716024	0	0
B	ENSG00000211898	IGHD	10.0839227353441	0.0131283520796205	9.58515541878901	0	0
B	ENSG00000136573	BLK	0.720010826509479	0.00159837724986257	8.81526683559154	0	0
B	ENSG00000128218	VPREB3	4.22903276496088	0.00977518263435056	8.75698836530845	0	0
B	ENSG00000234184	LINC01781	1.56960102424337	0.00374686287790137	8.71049899173105	0	0
B	ENSG00000156738	MS4A1	11.8013510563958	0.0287704477114953	8.68014864628507	0	0
B	ENSG00000100721	TCL1A	11.9698149807118	0.031357858450208	8.57635810157789	0	0
B	ENSG00000247982	LINC00926	3.18797228319475	0.00878801854863124	8.50288545617295	0	0
B	ENSG00000241106	HLA-DOB	1.25583365439235	0.00378924685101755	8.37251853711613	0	0
B	ENSG00000205056	LINC02397	1.20808585402723	0.00430355903112305	8.13297701162606	0	0
B	ENSG00000196092	PAX5	1.09110508778823	0.0042329248655604	8.00991946250735	0	0
B	ENSG00000177455	CD19	1.06651536890494	0.00452401368997545	7.88108574526358	0	0
B	ENSG00000012124	CD22	2.04132256993592	0.00867849365998625	7.87784380630312	0	0
B	ENSG00000105369	CD79A	16.3840465008913	0.0774233307131338	7.72530762676076	0	0
B	ENSG00000104921	FCER2	1.65299634223046	0.00882732085076662	7.54889217989415	0	0
B	ENSG00000159958	TNFRSF13C	1.79683508562532	0.0116014006538279	7.27501519894436	0	0
B	ENSG00000269404	SPIB	2.48479815555109	0.0161797853536617	7.26279238508084	0	0
B	ENSG00000164330	EBF1	0.617619043104115	0.00424209014071848	7.1857981486074	0	0
B	ENSG00000184226	PCDH9	1.1016700926209	0.00774187718602459	7.1527931206612	0	0
B	ENSG00000167483	NIBAN3	1.4946054570284	0.0105924950383721	7.14057843176303	0	0
B	ENSG00000211899	IGHM	37.0320061371227	0.265818122999502	7.12218942829824	0	0
B	ENSG00000095585	BLNK	1.15710381052361	0.00889308951217595	7.02361788051958	0	0
B	ENSG00000137101	CD72	1.43449865544533	0.0172640523748126	6.37663165892403	0	0
B	ENSG00000110777	POU2AF1	0.701984950894208	0.00844977254891296	6.37638378480392	0	0
B	ENSG00000007312	CD79B	10.9071859681965	0.169577034494871	6.00719432545518	0	0
B	ENSG00000237541	HLA-DQA2	3.45512452638247	0.058096005831708	5.89415491752796	0	0
B	ENSG00000083454	P2RX5	0.900556323117809	0.0161570815457439	5.80057797615159	0	0
B	ENSG00000153064	BANK1	3.91556869030163	0.0710188421411594	5.78487620748793	0	0
B	ENSG00000144218	AFF3	1.87292361297179	0.0364352613766295	5.68381291012971	0	0
B	ENSG00000168081	PNOC	0.763034537013508	0.0160789683466882	5.56850160994054	0	0
B	ENSG00000163534	FCRL1	0.503512012459462	0.0119270707583186	5.39971452609594	0	0
B	ENSG00000106537	TSPAN13	0.562001156212986	0.0158282818606241	5.14999653210693	0	0
B	ENSG00000211592	IGKC	79.5095784197538	2.4270985041558	5.033824103755	0	0
B	ENSG00000174123	TLR10	0.7483124077963	0.0239086814022698	4.96803422601926	0	0
B	ENSG00000116191	RALGPS2	3.82669135243128	0.132976114102607	4.84685851362039	0	0
B	ENSG00000035720	STAP1	0.545104506435419	0.0190822569782898	4.83622912410725	0	0
B	ENSG00000102445	RUBCNL	1.09226191376287	0.0410641952616513	4.73329400598631	0	0
B	ENSG00000110987	BCL7A	0.648809932419283	0.0266360275316104	4.6063450638874	0	0
B	ENSG00000124225	PMEPA1	0.435961043912329	0.019992039326172	4.44670167657061	0	0
B	ENSG00000137502	RAB30	0.546142519791745	0.0274416177186094	4.31484004399691	0	0
B	ENSG00000101017	CD40	1.3250870681135	0.0685206957956051	4.27340354701107	0	0
B	ENSG00000166428	PLD4	0.659205623409985	0.0391378418216795	4.07409244088045	0	0
B	ENSG00000147535	PLPP5	1.91755212881436	0.115031794370765	4.05916122096952	0	0
B	ENSG00000173200	PARP15	0.546932131730542	0.0340967767297173	4.00365455298693	0	0
B	ENSG00000145088	EAF2	2.10695826308044	0.140102413503025	3.91060802198856	0	0
B	ENSG00000168734	PKIG	0.749101994573287	0.050034168649193	3.90417660123981	0	0
B	ENSG00000196735	HLA-DQA1	5.45496543717871	0.371642768806305	3.87558161327985	0	0
B	ENSG00000165209	STRBP	1.11760034845016	0.0811945487572263	3.78287769449836	0	0
B	ENSG00000196628	TCF4	1.38015419735065	0.101746316803664	3.76178098544035	0	0
B	ENSG00000158481	CD1C	0.582643579550752	0.043311405343642	3.74979472366395	0	0
B	ENSG00000171604	CXXC5	1.36969803927437	0.103754731653315	3.72260883869909	0	0
B	ENSG00000196781	TLE1	0.496416515936351	0.0376405280856467	3.72119234128014	0	0
B	ENSG00000125245	GPR18	0.547628345042007	0.0441209591313661	3.6336610632267	0	0
B	ENSG00000076554	TPD52	1.00348398885167	0.086353867325953	3.53861299788867	0	0
B	ENSG00000170476	MZB1	1.7563308290888	0.151357373783914	3.53653375515937	0	0
B	ENSG00000133789	SWAP70	1.69376090882927	0.147914655317207	3.51739333210786	0	0
B	ENSG00000130348	QRSL1	1.16623849955465	0.102239865065065	3.51183311206417	0	0
B	ENSG00000119866	BCL11A	1.99810353425662	0.18163747167518	3.459497574773	0	0
B	ENSG00000019582	CD74	85.8664370271713	8.39979823353055	3.35366774999307	0	0
B	ENSG00000167641	PPP1R14A	1.08493070528982	0.108618479228295	3.32026142603527	0	0
B	ENSG00000176533	GNG7	1.19815898215663	0.120520224335166	3.31347218157763	0	0
B	ENSG00000204287	HLA-DRA	45.2819641031953	4.68711914625407	3.27216316275393	0	0
B	ENSG00000162144	CYB561A3	1.90522481793942	0.203255867096189	3.22859234462	0	0
B	ENSG00000135916	ITM2C	1.25592215351438	0.137315711167431	3.19317843567827	0	0
B	ENSG00000023445	BIRC3	5.55503979684069	0.635541842269415	3.12773823084504	0	0
B	ENSG00000112137	PHACTR1	0.84282051924617	0.100152302445565	3.07302985004371	0	0
B	ENSG00000082512	TRAF5	0.692540643409483	0.0830831437428907	3.0592710298989	0	0
B	ENSG00000079263	SP140	1.38158783478565	0.167972828014193	3.04002750413862	0	0
B	ENSG00000078589	P2RY10	0.796218887658906	0.0994689055843117	3.00084758654729	0	0
B	ENSG00000223865	HLA-DPB1	20.6582498219262	2.67412360333034	2.94957997714833	0	0
B	ENSG00000179344	HLA-DQB1	9.35649429434303	1.24198944470218	2.9133151672806	0	0
B	ENSG00000161405	IKZF3	1.31531840041819	0.183930528687872	2.83817921393525	0	0
B	ENSG00000242574	HLA-DMB	3.60599038749721	0.50892263227593	2.82487729509563	0	0
B	ENSG00000196126	HLA-DRB1	19.149983896549	2.87629268707513	2.7350607842055	0	0
B	ENSG00000231389	HLA-DPA1	13.9976948601187	2.12396845712686	2.72035501769008	0	0
B	ENSG00000162894	FCMR	2.05038561440174	0.364341305301953	2.49253279424627	0	0
B	ENSG00000204257	HLA-DMA	3.53883132516136	0.673844292273423	2.39278583271357	0	0
B	ENSG00000107438	PDLIM1	1.89396131323802	0.423931237920185	2.15950467981107	0	0
B	ENSG00000104894	CD37	19.3064071195785	5.12366721998431	1.91383102545141	0	0
B	ENSG00000157654	PALM2AKAP2	0.584381992129489	0.0637712781227314	3.19593302031575	8.44128181923645e-301	3.24128339295041e-296
B	ENSG00000143799	PARP1	2.78145210890934	0.439733102405584	2.66113821992764	5.06761230031512e-293	1.945861771075e-288
B	ENSG00000163683	SMIM14	2.99012859157092	0.393805776497352	2.92465135086091	1.01408879343701e-284	3.89389814903945e-280
B	ENSG00000134061	CD180	0.553607933260886	0.0503532243009879	3.45870854975804	5.23705551652678e-277	2.01092457723595e-272
B	ENSG00000142534	RPS11	39.7047311704639	18.1035017190823	1.13304214599159	4.06885485497501e-267	1.5623588872133e-262
B	ENSG00000121895	TMEM156	0.862946896521419	0.116283574273146	2.89162446029242	2.48348916423609e-255	9.53610169283374e-251
B	ENSG00000142937	RPS8	95.2477210615705	47.1820579255796	1.01344622892557	1.34899413427718e-252	5.17986767679752e-248
B	ENSG00000122986	HVCN1	3.00996867290303	0.606586267980876	2.31096372837744	4.06255604899079e-247	1.55994027169148e-242
B	ENSG00000169442	CD52	26.7578122812083	11.6021009732715	1.20557408576209	1.42302592262673e-246	5.46413493770212e-242
B	ENSG00000083845	RPS5	43.8715239198556	19.270738831462	1.18687293566329	1.22135973444545e-236	4.68977710832365e-232
B	ENSG00000186468	RPS23	83.3416150545655	43.1315096400476	0.950294845380267	2.28353112901415e-234	8.76830282918852e-230
B	ENSG00000115758	ODC1	0.942981674445314	0.242667777484871	1.9582471806818	1.00923926774474e-232	3.87527694028624e-228
B	ENSG00000163644	PPM1K	1.29522574276517	0.246451751338255	2.3938264265188	1.03721222885691e-230	3.98268751636475e-226
B	ENSG00000154102	C16orf74	0.523819021968094	0.0852826873185861	2.61874364639839	9.1236170551359e-230	3.50328647683108e-225
B	ENSG00000112149	CD83	1.17530690243628	0.102026869360391	3.52601648089478	1.55927326989197e-226	5.9872975017312e-222
B	ENSG00000148303	RPL7A	46.4765443975772	24.7189000462756	0.9108882592191	8.23039915029365e-225	3.16030866572976e-220
B	ENSG00000274422	ENSG00000274422	0.641385371150758	0.091177079259249	2.81444834869918	2.7152376332441e-223	1.04259694641307e-218
B	ENSG00000204628	RACK1	36.8036092203067	19.3388473502525	0.928345445333336	8.65798656365798e-222	3.32449368071339e-217
B	ENSG00000132465	JCHAIN	3.49375876463943	0.431345899548791	3.01786285054758	3.91727685954788e-221	1.5041559685292e-216
B	ENSG00000227507	LTB	15.5245584167571	2.62448493966102	2.56444600883358	8.17379182576575e-213	3.13857258525753e-208
B	ENSG00000213626	LBH	1.58581731295206	0.457164155602936	1.79444238413121	2.82704109555196e-212	1.08552723987004e-207
B	ENSG00000211677	IGLC2	20.767767701579	1.50611292577041	3.78544430125217	1.89806463497875e-209	7.2881885853914e-205
B	ENSG00000173511	VEGFB	0.444719684072521	0.0722710875011892	2.6214057537462	4.54642839528939e-204	1.74573757522322e-199
B	ENSG00000173801	JUP	0.419635847346839	0.0522958420361623	3.00436977561786	1.00767898153851e-203	3.86928575331158e-199
B	ENSG00000161016	RPL8	54.8550719720965	29.0061275633381	0.919267317573389	8.89790412586081e-201	3.41661722624803e-196
B	ENSG00000105640	RPL18A	78.6168487118504	40.0934739751343	0.97147110778825	2.66255149543169e-200	1.02236652321586e-195
B	ENSG00000139266	MARCHF9	0.432932425085073	0.0694492354773287	2.64011113958808	3.10266525496033e-196	1.19136140459967e-191
B	ENSG00000064886	CHI3L2	1.04276651863455	0.128484337146744	3.02075176252861	6.75587264637623e-196	2.59411997875555e-191
B	ENSG00000103365	GGA2	0.527612027244689	0.0878013388113278	2.58716260856977	1.35862354157355e-191	5.21684267493412e-187
B	ENSG00000081189	MEF2C	2.96254925673902	0.701611268043585	2.07809531803111	1.48865752252556e-191	5.71614715499366e-187
B	ENSG00000168028	RPSA	38.7177976923592	18.8722871546838	1.03672761754447	1.98020248903667e-190	7.60358151740302e-186
B	ENSG00000089157	RPLP0	32.7573980353372	16.2969318151242	1.00722038906938	3.11919891386582e-186	1.1977099989462e-181
B	ENSG00000114942	EEF1B2	24.8011290350519	12.0228798895432	1.0446232866026	6.98695413555665e-183	2.68285064897104e-178
B	ENSG00000172183	ISG20	4.2314577702669	1.43936487909664	1.55572240695906	1.06499832469305e-182	4.08938056715637e-178
B	ENSG00000233184	ENSG00000233184	0.524523047619824	0.093853116281172	2.48252961248938	1.35760257855824e-180	5.21292238114792e-176
B	ENSG00000063177	RPL18	49.9736053698096	28.4191242115014	0.814304209838547	2.10133965873977e-176	8.06872402162897e-172
B	ENSG00000147905	ZCCHC7	1.16449189720817	0.249253853942137	2.22401288425494	8.88373193952476e-174	3.41117539013872e-169
B	ENSG00000187514	PTMA	36.3568665179531	20.4343842706237	0.831229090927962	1.39222306520876e-173	5.34585812578859e-169
B	ENSG00000167526	RPL13	78.1956905446996	35.1583243727383	1.15322278709228	1.04718680302792e-168	4.02098788626662e-164
B	ENSG00000268027	ENSG00000268027	0.577104332657352	0.135786410226724	2.08749306317314	3.42270296453339e-165	1.31424948432153e-160
B	ENSG00000096384	HSP90AB1	7.4247688154531	2.43827472099456	1.60648542159998	6.1799291824988e-163	2.37296920749589e-158
B	ENSG00000152492	CCDC50	0.865098637574761	0.190753361603856	2.1811561550195	3.00318637477709e-161	1.15316350418691e-156
B	ENSG00000171858	RPS21	33.8982747808217	19.2832012725433	0.813867272327883	1.58173840078485e-160	6.07355911133366e-156
B	ENSG00000162244	RPL29	50.5297294857782	29.9614401282151	0.754025486292201	3.1495233143544e-156	1.2093539622458e-151
B	ENSG00000099956	SMARCB1	0.783009154398809	0.179779632994491	2.12279958557552	2.37503511582825e-155	9.11965983775732e-151
B	ENSG00000244879	GABPB1-AS1	1.6822096091114	0.421484974742419	1.9968043741128	5.02977070575822e-153	1.93133135559704e-148
B	ENSG00000121966	CXCR4	10.8763691919922	2.28789239468925	2.24910592348335	1.17163070286891e-151	4.49882757287604e-147
B	ENSG00000161970	RPL26	60.7240793708206	37.0733735808372	0.711885309894145	1.6227544083572e-151	6.23105237720996e-147
B	ENSG00000008282	SYPL1	1.36760522636966	0.357063955166239	1.93739743177961	2.03807377588682e-151	7.82579568465019e-147
B	ENSG00000145592	RPL37	50.950921875153	32.0063322928712	0.670750886523595	1.66758348468024e-150	6.40318706447517e-146
B	ENSG00000124614	RPS10	27.0457774915359	15.6300242726531	0.791083352819148	3.53573742292963e-147	1.35765245565652e-142
B	ENSG00000197958	RPL12	63.846765780243	37.1728773991138	0.780363175069917	2.54752453686245e-145	9.78198471664443e-141
B	ENSG00000163584	RPL22L1	2.69111060118446	0.746294791391288	1.85038416282491	2.14929181117106e-141	8.25285069653463e-137
B	ENSG00000048471	SNX29	0.778455987111358	0.167757856820419	2.21423513790134	4.25937211952508e-141	1.63551370645524e-136
B	ENSG00000169508	GPR183	1.05945388303955	0.308945214996031	1.7778978560314	1.24203006242629e-140	4.76914703370446e-136
B	ENSG00000179583	CIITA	0.731263972775271	0.143317034178358	2.35118219278766	8.1736468398526e-140	3.1385169135666e-135
B	ENSG00000198755	RPL10A	47.2052780351989	26.4309123598199	0.836721950991058	3.17980769409396e-139	1.2209825583782e-134
B	ENSG00000125458	NT5C	0.641313350598636	0.174224767109699	1.88007971453759	5.09020813931181e-139	1.95453812133295e-134
B	ENSG00000142676	RPL11	77.1843869236664	47.3364467370598	0.705357628888618	2.669953044153e-136	1.02520856989387e-131
B	ENSG00000164649	CDCA7L	1.24988850328416	0.435372572652967	1.52147697509873	8.80531488623802e-136	3.38106481001767e-131
B	ENSG00000137078	SIT1	0.679266709923777	0.235837633201097	1.52618419995832	1.92322929335426e-135	7.38481584062167e-131
B	ENSG00000069493	CLEC2D	2.06426932692255	0.691197441595273	1.57846143003511	2.48261374183993e-135	9.53274024591698e-131
B	ENSG00000205302	SNX2	2.82130103471597	0.95398863182139	1.5643166310557	5.65901253632381e-135	2.17294763369761e-130
B	ENSG00000178035	IMPDH2	1.34133538251044	0.404341682627546	1.73002316804218	5.21654299164411e-134	2.00304817793151e-129
B	ENSG00000245904	BTG1-DT	0.999243173784135	0.214514523439312	2.2197604851657	1.07460538257624e-132	4.12626974801623e-128
B	ENSG00000150995	ITPR1	0.87712666428938	0.179407575726393	2.28954438343554	1.68170500924696e-130	6.45741089450649e-126
B	ENSG00000163029	SMC6	0.787176299187505	0.166048925990526	2.2450783922612	2.4910379322393e-130	9.56508745221245e-126
B	ENSG00000198242	RPL23A	51.9430278060805	30.0622945095707	0.788974985073582	4.92420873865813e-126	1.89079767146995e-121
B	ENSG00000169413	RNASE6	2.25616480103491	0.715271651513095	1.65730928372507	6.30722023641526e-126	2.42184642637873e-121
B	ENSG00000140391	TSPAN3	0.608047406586015	0.167419387584052	1.86071720291745	1.08312835219523e-124	4.15899624675926e-120
B	ENSG00000198034	RPS4X	60.6155009837943	36.95421287504	0.713947931405496	1.97943124962201e-123	7.6006201122986e-119
B	ENSG00000122406	RPL5	36.1848191986428	21.9230419530095	0.722936568302572	2.93895367533114e-123	1.12849943225365e-118
B	ENSG00000171863	RPS7	40.1353384536491	26.1898324979842	0.615866230938163	4.82903205306765e-120	1.85425172773692e-115
B	ENSG00000138326	RPS24	57.142455313955	37.8735108261925	0.593373864341012	5.03073180769362e-120	1.93170039951819e-115
B	ENSG00000235750	KIAA0040	1.18711324583605	0.365357169137544	1.70007814717055	4.37914884546472e-119	1.68150557368154e-114
B	ENSG00000156482	RPL30	60.8105862068711	39.7704973921042	0.61262389159509	5.84624703213409e-119	2.24484193539885e-114
B	ENSG00000072694	FCGR2B	0.530866944771332	0.134665189500932	1.97897334551045	8.85360886050155e-118	3.39960873025539e-113
B	ENSG00000108561	C1QBP	1.36671736687364	0.396198564496937	1.78641937051272	1.03169086533474e-116	3.96148658471232e-112
B	ENSG00000229117	RPL41	89.4622058496219	59.8181992750877	0.580693849754146	1.28340046261616e-116	4.92800109635355e-112
B	ENSG00000198502	HLA-DRB5	2.22294046498946	0.571952097505207	1.95850308281567	9.23318742939918e-116	3.5453593091407e-111
B	ENSG00000111371	SLC38A1	0.992130989386086	0.380803162902498	1.38148514825091	8.83997201856403e-115	3.39437245568822e-110
B	ENSG00000231500	RPS18	107.792836885945	63.9327251790404	0.75363481424869	3.22260803709287e-114	1.23741703408292e-109
B	ENSG00000173457	PPP1R14B	0.880824220958089	0.252746551143245	1.80116273481751	7.50691365254622e-114	2.8825047043047e-109
B	ENSG00000136942	RPL35	34.765324426667	21.2333486411947	0.711317140834361	4.90915158112666e-112	1.88501602412101e-107
B	ENSG00000138867	GUCD1	0.495615404856219	0.142719239107337	1.79604120161102	2.22769815420204e-111	8.553915372505e-107
B	ENSG00000185404	SP140L	0.811096817164007	0.244273268673431	1.73137813791338	3.11069076016392e-111	1.19444303808774e-106
B	ENSG00000140968	IRF8	0.858387154305589	0.234145795930857	1.87422135164644	4.58189807244686e-110	1.75935722185814e-105
B	ENSG00000105372	RPS19	72.9670505558567	44.7358846818792	0.705812591994827	1.10402181892463e-109	4.2392229803068e-105
B	ENSG00000198712	MT-CO2	63.3775627372791	43.7353927849511	0.535170929514226	1.80353577684019e-109	6.92521667591097e-105
B	ENSG00000198918	RPL39	60.3927450994996	41.8222631446935	0.530104117746144	1.83041786948447e-107	7.02843853524646e-103
B	ENSG00000149806	FAU	38.9841304437648	26.246817639572	0.570744444766486	2.15285744770625e-107	8.26654202770245e-103
B	ENSG00000114391	RPL24	25.3477521460761	16.6807913550172	0.60367008039669	2.49726915440344e-107	9.58901409907833e-103
B	ENSG00000118181	RPS25	46.3069122997084	30.0866939347767	0.622101977363259	2.81355899269024e-107	1.0803503820132e-102
B	ENSG00000197756	RPL37A	37.3848901510116	24.2659958219451	0.623519227660833	4.91006240281153e-107	1.88536576143157e-102
B	ENSG00000182199	SHMT2	0.610566511497586	0.178762608273786	1.77210346247431	1.64777723958948e-106	6.32713504457569e-102
B	ENSG00000169499	PLEKHA2	1.04160214253483	0.38785949865598	1.42519828248041	4.37573012654011e-104	1.68019285398887e-99
B	ENSG00000112799	LY86	1.91530081105213	0.739603956895333	1.37274614671737	8.8359446477143e-104	3.39282602582934e-99
B	ENSG00000211679	IGLC3	17.6258582531769	0.978990782470766	4.17025442149066	1.09431661969496e-103	4.20195695630469e-99
B	ENSG00000134954	ETS1	0.940624942893921	0.565395307576059	0.734359679411394	2.63216489857533e-103	1.01069867775495e-98
B	ENSG00000100823	APEX1	1.89670143540422	0.731536019371626	1.3744917916809	4.80073475398967e-103	1.84338613083696e-98
B	ENSG00000110651	CD81	1.65935391611876	0.523020363633012	1.66568260148162	2.03456725433596e-102	7.81233134319921e-98
B	ENSG00000164610	RP9	0.500584933750971	0.130255268815186	1.94227313988833	3.60873591024961e-102	1.38568241481765e-97
B	ENSG00000163682	RPL9	52.3532244754523	33.6565337069522	0.637391795720539	6.07263344944658e-101	2.3317697919185e-96
B	ENSG00000145425	RPS3A	74.1667853803946	48.8093452179589	0.60361584150164	2.54936854222793e-100	9.78906532844682e-96
B	ENSG00000145349	CAMK2D	0.629977447479892	0.160096090745264	1.97636210229372	4.87436391684138e-99	1.87165825678875e-94
B	ENSG00000156110	ADK	0.737846942233559	0.155487740224323	2.24652074466442	5.07833357059673e-99	1.94997852443773e-94
B	ENSG00000188846	RPL14	36.5887936347308	24.0457422566499	0.605620388742441	6.4855858385669e-99	2.49033525029292e-94
B	ENSG00000168421	RHOH	1.32150250221065	0.471815632066782	1.48588403320551	1.3899147280733e-98	5.33699457285586e-94
B	ENSG00000116649	SRM	0.587306316685965	0.170071974006201	1.7879677343245	1.73188096073755e-98	6.65007651304004e-94
B	ENSG00000128891	CCDC32	0.736524554954231	0.150331353691242	2.29258768927881	2.58479031531744e-98	9.92507785275591e-94
B	ENSG00000175857	GAPT	1.18802877414631	0.440133302305002	1.43255733749886	6.89222448064007e-98	2.64647635607618e-93
B	ENSG00000126457	PRMT1	1.20873619323968	0.457846909240817	1.40056222205911	1.37688840075378e-96	5.28697608121437e-92
B	ENSG00000156171	DRAM2	1.42060389577063	0.478026844398815	1.57134080423884	1.46480283052607e-95	5.624549908654e-91
B	ENSG00000234741	GAS5	7.90189980930695	4.81172454259659	0.715645499311241	8.51516978587339e-94	3.26965489437967e-89
B	ENSG00000184588	PDE4B	0.782762772949445	0.201854975893123	1.95525599424393	1.19589329900064e-93	4.59199108950265e-89
B	ENSG00000144713	RPL32	81.5100853201462	53.9455917479702	0.595473504062182	4.91863688476177e-93	1.88865819101082e-88
B	ENSG00000131370	SH3BP5	1.3359105154949	0.515390341105837	1.37408596858148	4.90311059858004e-92	1.88269640764276e-87
B	ENSG00000233016	SNHG7	1.35400305495756	0.470234325307471	1.52577923481643	1.16661336237933e-91	4.47956198886415e-87
B	ENSG00000010671	BTK	1.01146042440539	0.411030078636912	1.2991239950157	3.27819881770873e-91	1.2587627820238e-86
B	ENSG00000147403	RPL10	129.659898947327	84.9070662375209	0.610775824061142	5.97336080907068e-91	2.29365108346696e-86
B	ENSG00000125691	RPL23	20.998817864648	13.5920327899607	0.627546875132091	7.44428378695299e-91	2.85845608851421e-86
B	ENSG00000181163	NPM1	10.0138715675862	5.9494426197584	0.751173438086994	7.96174689769495e-91	3.05715157377691e-86
B	ENSG00000196262	PPIA	10.7033021106942	5.86595699951291	0.867617555309732	6.07942342396637e-90	2.33437700633461e-85
B	ENSG00000105373	NOP53	3.06321292550107	1.09842132047373	1.479614119162	8.81795529575516e-90	3.38591847446407e-85
B	ENSG00000112306	RPS12	94.0011791065544	63.4069850275766	0.568037074390168	2.49907279788267e-89	9.59593972930986e-85
B	ENSG00000108298	RPL19	70.8650263852402	47.0071532108244	0.592193485536283	6.60867871484973e-89	2.537600452928e-84
B	ENSG00000136104	RNASEH2B	1.25148208755171	0.482407949469908	1.37531205556974	7.49760962830332e-89	2.87893214507591e-84
B	ENSG00000110848	CD69	2.4484163838466	0.581703010982054	2.07349425033762	2.02354238638866e-88	7.76999805525517e-84
B	ENSG00000177954	RPS27	105.920881697809	67.4462162628891	0.651177621199142	2.7036777009021e-88	1.03815816359239e-83
B	ENSG00000281649	EBLN3P	0.785692641062309	0.280656931362472	1.48515735806596	4.30008010144779e-88	1.65114475735392e-83
B	ENSG00000198727	MT-CYB	40.032398790064	27.28902308557	0.552847317581227	7.33387647255969e-88	2.81606188793347e-83
B	ENSG00000111880	RNGTT	0.626113031273452	0.182299973054268	1.78010878017141	9.64650553251837e-88	3.7040651943764e-83
B	ENSG00000100316	RPL3	62.1028258601144	40.0282307763629	0.633641065896277	1.33043436198422e-87	5.10860186314702e-83
B	ENSG00000174748	RPL15	48.0632432687944	30.9680869118014	0.634151741981501	1.78320806448618e-87	6.84716232601401e-83
B	ENSG00000145416	MARCHF1	1.97743826857043	0.839420017606782	1.23616788489863	5.20136056384382e-87	1.99721842930475e-82
B	ENSG00000131469	RPL27	28.1778674668023	19.2423493206016	0.550277480808877	2.58390023915647e-86	9.92166013831301e-82
B	ENSG00000130332	LSM7	2.69428107109143	1.24143775714318	1.11788843268359	4.85135251736713e-85	1.86282233961863e-80
B	ENSG00000137478	FCHSD2	0.564967872298587	0.204183817291546	1.46830029985235	1.93400477704076e-84	7.42619154288109e-80
B	ENSG00000137309	HMGA1	1.36270840269718	0.513100400710563	1.40916382470486	2.22281376470671e-84	8.53516029372083e-80
B	ENSG00000239672	NME1	0.684995528814827	0.258131331395263	1.40798930806098	9.25080230943137e-84	3.55212307077546e-79
B	ENSG00000179958	DCTPP1	0.492783500400916	0.170663239255135	1.52980161557115	1.47235078926132e-82	5.65353256060562e-78
B	ENSG00000142541	RPL13A	107.832818506742	67.4791811976478	0.67628195067965	2.62645959226422e-82	1.00850795423761e-77
B	ENSG00000114446	IFT57	0.788779165271317	0.222825046989765	1.82371003489351	6.47092750475427e-81	2.48470674327555e-76
B	ENSG00000167658	EEF2	10.2271444689023	6.37749574415249	0.681341448804758	8.22288945142073e-80	3.15742509155653e-75
B	ENSG00000110700	RPS13	48.5070779676115	34.6854787794289	0.483863476317012	2.64584673828335e-79	1.01595223056604e-74
B	ENSG00000115268	RPS15	53.2447738693083	36.5280387622986	0.543635631924191	3.06100077857291e-79	1.17536307895642e-74
B	ENSG00000136717	BIN1	1.30607779515556	0.652102296385245	1.0020706267398	4.52277341081408e-79	1.73665453428439e-74
B	ENSG00000127663	KDM4B	0.656989462292623	0.292037590021795	1.16971615124845	6.04326442923813e-79	2.32049267553886e-74
B	ENSG00000166226	CCT2	1.14974747340507	0.480986477429313	1.25724878796858	8.54456037163869e-79	3.28094029150182e-74
B	ENSG00000137154	RPS6	72.2872816550278	49.9333386719482	0.533738467121881	1.51370515566272e-78	5.81232505671371e-74
B	ENSG00000117632	STMN1	0.944257927401631	0.619593192973244	0.607859696328418	2.21271438175145e-78	8.49638068304921e-74
B	ENSG00000092820	EZR	2.31183872427325	1.01586260283157	1.18633546947083	4.14397073096979e-78	1.59120188127778e-73
B	ENSG00000215845	TSTD1	2.18325474095653	1.0159656204315	1.10362888986858	7.74687749572619e-78	2.97464602080894e-73
B	ENSG00000166441	RPL27A	51.640249394829	34.0341614568503	0.601512403461554	2.19392313180546e-77	8.42422604150661e-73
B	ENSG00000157500	APPL1	0.935185777621076	0.371446633890285	1.3320980372053	6.29475935187133e-76	2.41706169593155e-71
B	ENSG00000174444	RPL4	19.7670943288829	13.6569006111233	0.533470711317924	3.93943528135187e-74	1.51266435933349e-69
B	ENSG00000070814	TCOF1	0.867664411492651	0.18388685321479	2.23831881659282	4.04485502315969e-74	1.55314343179286e-69
B	ENSG00000161981	SNRNP25	0.68756950632329	0.237421400283337	1.53405558276032	5.43415652374511e-74	2.08660742198765e-69
B	ENSG00000137818	RPLP1	108.994906806671	79.5275497205592	0.454734094630362	1.1149190659003e-72	4.28106622924395e-68
B	ENSG00000067066	SP100	3.08255068939315	1.48118906260237	1.05736881695601	1.17189637508594e-72	4.49984770105501e-68
B	ENSG00000116251	RPL22	22.3680598917191	15.9194768115655	0.490647205770274	2.42712147439741e-72	9.31966103739117e-68
B	ENSG00000085117	CD82	0.902691403708861	0.398981779595875	1.17791000471108	2.5168530130713e-72	9.66421219959118e-68
B	ENSG00000156508	EEF1A1	119.695762034155	87.268279727899	0.455842809421605	3.5878369890154e-72	1.37765764704213e-67
B	ENSG00000140988	RPS2	47.5539669956082	18.3566770017585	1.37326077702415	7.69113967407184e-72	2.95324381205011e-67
B	ENSG00000109475	RPL34	71.3601790536507	50.1253883096963	0.509577727373268	9.07125019797165e-72	3.48317865101715e-67
B	ENSG00000108107	RPL28	74.6308205758629	54.9654820956201	0.441245647341085	1.20507024002296e-71	4.62722870764015e-67
B	ENSG00000089009	RPL6	42.4252601932722	30.4968163208115	0.476264865726694	1.43930250485498e-71	5.52663375814215e-67
B	ENSG00000196950	SLC39A10	0.499909670943295	0.185088068443705	1.43345554076882	1.21062456190674e-70	4.64855619280952e-66
B	ENSG00000169241	SLC50A1	0.522639471574374	0.20234862800531	1.36897301912332	2.2247699923715e-70	8.54267181670809e-66
B	ENSG00000060138	YBX3	1.87162792818178	0.812467847231509	1.20391103591142	3.70947627666051e-70	1.4243647007121e-65
B	ENSG00000164323	CFAP97	0.462088375813309	0.199197285432074	1.21397081070001	6.07615928662051e-70	2.33312364287654e-65
B	ENSG00000171316	CHD7	0.601398293776596	0.317997116914975	0.919307089319573	8.18791684981045e-70	3.14399631199022e-65
B	ENSG00000166012	TAF1D	2.01708994174311	0.977356989689593	1.04531789217857	1.19564542954561e-69	4.59103932036923e-65
B	ENSG00000112667	DNPH1	0.655308063375151	0.260877270320015	1.32880203309016	2.09795743338978e-69	8.05573695273008e-65
B	ENSG00000163938	GNL3	0.594905668849239	0.218887189266186	1.44247340489518	2.84805181934924e-69	1.09359493759372e-64
B	ENSG00000177600	RPLP2	70.9390822478501	48.4725003341699	0.549414163695806	3.74414922767292e-69	1.43767842044185e-64
B	ENSG00000173193	PARP14	1.08211654212658	0.444559211624942	1.28340839129412	3.67588186483646e-68	1.4114651184599e-63
B	ENSG00000135185	TMEM243	1.31925753611373	0.527505283993882	1.32246877438302	4.59994660065528e-68	1.76628749571961e-63
B	ENSG00000198498	TMA16	0.516809701983797	0.188489436953557	1.45514947738745	5.88748935959189e-66	2.26067816429609e-61
B	ENSG00000114861	FOXP1	2.93305679930661	1.42062733273792	1.0458768614611	5.98690363750334e-66	2.29885125872853e-61
B	ENSG00000197728	RPS26	24.5548102109801	18.6185345057116	0.39926615114103	5.08516365146003e-65	1.95260113888762e-60
B	ENSG00000205268	PDE7A	0.596337115975364	0.264092657854039	1.17508393966409	5.49361790084367e-64	2.10943940156595e-59
B	ENSG00000105193	RPS16	44.410147817926	30.9168338671372	0.522496790050456	9.91152995742989e-64	3.80582927305393e-59
B	ENSG00000175567	UCP2	5.11658568967825	2.87714717526443	0.830542395891475	1.61594302015379e-63	6.20489800878651e-59
B	ENSG00000133639	BTG1	8.05629961882313	4.39210129515999	0.875206011429103	3.63948359323571e-63	1.39748891013065e-58
B	ENSG00000079950	STX7	1.85897845882455	0.956826936421537	0.958180143207448	4.53189199717725e-63	1.74015588907612e-58
B	ENSG00000183049	CAMK1D	0.661450942957888	0.306078648125417	1.11173175505216	9.10827725721996e-63	3.49739630122732e-58
B	ENSG00000170889	RPS9	43.3185989320889	31.8121064774975	0.445410677278185	2.47808894650157e-62	9.51536593677672e-58
B	ENSG00000143947	RPS27A	69.2761747917797	50.1723764968871	0.465465995933014	5.26844796660955e-62	2.02297865021874e-57
B	ENSG00000145287	PLAC8	4.31290040852322	2.6822511513209	0.685214072782139	1.84338937060417e-61	7.07824650524588e-57
B	ENSG00000213741	RPS29	53.9874399951328	38.578086433877	0.484842223927208	3.11470610908498e-61	1.19598485176645e-56
B	ENSG00000130255	RPL36	31.5660514372705	22.3101643567507	0.500672664986433	3.27638486582554e-61	1.25806626077969e-56
B	ENSG00000125901	MRPS26	0.42224250443914	0.161067590654689	1.3904055826338	4.39146315038114e-61	1.68623402048335e-56
B	ENSG00000046651	OFD1	1.04561732652827	0.509436816157039	1.0373798231172	1.58510255665826e-60	6.08647679705639e-56
B	ENSG00000156976	EIF4A2	2.75454284549498	1.54011856800351	0.838771480531647	1.68740650342369e-60	6.47930349184629e-56
B	ENSG00000182899	RPL35A	42.1346820027483	31.1519039466577	0.435687896181908	1.79588971549775e-60	6.89585732956824e-56
B	ENSG00000115419	GLS	0.596759782990921	0.300252037483462	0.990976276381244	3.32700862940321e-60	1.27750477351825e-55
B	ENSG00000135899	SP110	2.74638370761369	1.41444103437551	0.957301169423786	5.45379532377604e-60	2.09414832842352e-55
B	ENSG00000166347	CYB5A	0.603631309240662	0.204042465731737	1.56479819766777	6.50781049783137e-60	2.49886907495729e-55
B	ENSG00000186063	AIDA	0.736816128992074	0.257809935678663	1.51499677807165	1.14503959051182e-59	4.39672301964728e-55
B	ENSG00000115541	HSPE1	1.45550332647975	0.738945094044087	0.977979060006263	1.48419624925486e-59	5.69901675788881e-55
B	ENSG00000269893	SNHG8	2.2793907651576	1.26075207454058	0.854363673617746	2.72232477682323e-59	1.04531826780458e-54
B	ENSG00000164934	DCAF13	0.422750305731344	0.172807855501444	1.29063699694749	4.3401464236337e-59	1.66652942374687e-54
B	ENSG00000164163	ABCE1	0.571776159018175	0.233386323721364	1.29273044351679	5.59426697942275e-59	2.14808663475875e-54
B	ENSG00000138639	ARHGAP24	0.924812326235697	0.312595338746812	1.56486436092478	1.74596485354714e-58	6.70415584465031e-54
B	ENSG00000250479	CHCHD10	1.0673577254551	0.499305922025336	1.09604785415516	5.80011246669102e-58	2.22712718496002e-53
B	ENSG00000172809	RPL38	22.158752528286	16.0990224643705	0.460903573954039	7.21708458217418e-58	2.77121613786324e-53
B	ENSG00000077232	DNAJC10	0.763676339728724	0.336644242386246	1.18173653605653	9.01332633235771e-58	3.46093704509871e-53
B	ENSG00000223745	CCDC18-AS1	1.193106291513	0.600959922694608	0.989381888012876	1.67290126091273e-57	6.4236062616527e-53
B	ENSG00000138363	ATIC	0.440358191020357	0.179229906355083	1.29686611543672	2.41103821727826e-57	9.25790454670508e-53
B	ENSG00000144381	HSPD1	1.74008138762968	0.765667787025418	1.18436431882377	2.53708356345551e-57	9.74189346695648e-53
B	ENSG00000134419	RPS15A	66.254747679007	48.3749936388539	0.453762367280421	4.24002447410448e-57	1.62808459756664e-52
B	ENSG00000175895	PLEKHF2	0.56162541513983	0.24921547276521	1.17221458100143	5.0567930018155e-57	1.94170737683712e-52
B	ENSG00000136045	PWP1	0.642185215347642	0.26790738086141	1.2612551230804	7.97936428376875e-57	3.06391629768152e-52
B	ENSG00000100941	PNN	2.57228690261411	1.34966792921	0.930447072227645	9.58425157257933e-57	3.68016091883901e-52
B	ENSG00000132424	PNISR	4.62239059907625	2.71526871099389	0.767544196446598	1.47859225704447e-56	5.67749854859935e-52
B	ENSG00000172663	TMEM134	0.566427982457032	0.201689464668955	1.48975681248816	2.61943644037581e-56	1.0058112043755e-51
B	ENSG00000086730	LAT2	1.19842421798986	0.515989114529453	1.21572614793752	2.86297188534597e-56	1.09932394453515e-51
B	ENSG00000244509	APOBEC3C	0.954199769961193	0.497142972708603	0.940630524244474	9.84111479418617e-56	3.77879125867161e-51
B	ENSG00000104880	ARHGEF18	0.578414685080668	0.244053153385617	1.24490878784983	1.49591615934938e-55	5.74401886866975e-51
B	ENSG00000149273	RPS3	57.2199504524397	41.9726218434983	0.447069663613613	2.06216815258408e-55	7.91831327229234e-51
B	ENSG00000233927	RPS28	54.9362281619487	40.8635212491239	0.426944332708121	2.32225131647997e-55	8.91698060501978e-51
B	ENSG00000124766	SOX4	0.857405911205736	0.371211756232514	1.20773596237771	1.31251213503024e-54	5.03978409608913e-50
B	ENSG00000029725	RABEP1	0.478715545924487	0.194490252920821	1.29947080236982	3.59351755756647e-54	1.37983887175438e-49
B	ENSG00000119335	SET	3.47325353512783	1.82224029939193	0.930574505833014	4.80647069842303e-54	1.84558861878048e-49
B	ENSG00000115053	NCL	3.89941326363812	2.01862698466048	0.949882716573507	1.32580657587486e-53	5.0908320900443e-49
B	ENSG00000179271	GADD45GIP1	0.712325469837254	0.33349543798425	1.09486954971757	6.05222787948945e-53	2.32393446116636e-48
B	ENSG00000160991	ORAI2	1.29205968547059	0.74518649301509	0.793999285646186	9.97630316861078e-53	3.83070089068317e-48
B	ENSG00000008952	SEC62	3.84892495310063	2.25530555886004	0.771132632060712	1.07364906740323e-52	4.12259768901494e-48
B	ENSG00000197943	PLCG2	0.465860193508448	0.254972722190276	0.869554150190003	1.65972918032121e-52	6.37302810659739e-48
B	ENSG00000008988	RPS20	33.7621685753616	24.389417571507	0.469152266216485	1.94487567531619e-52	7.46793361807912e-48
B	ENSG00000139146	SINHCAF	0.65525572937724	0.290913627458615	1.17146718400554	4.17039220357404e-52	1.60134719832836e-47
B	ENSG00000136490	LIMD2	5.49655130729612	3.49661926499287	0.652566000146088	5.92457232684173e-52	2.27491728206069e-47
B	ENSG00000125354	SEPTIN6	2.0276004760801	1.13836664334308	0.832808114339259	7.25432345846935e-52	2.78551512158306e-47
B	ENSG00000173198	CYSLTR1	0.635173758510113	0.296635115470025	1.09846191719517	1.10537757052039e-51	4.24442879528418e-47
B	ENSG00000130826	DKC1	0.489013998180799	0.21291964572915	1.19956669245231	2.63805174329326e-51	1.01295910838975e-46
B	ENSG00000122026	RPL21	72.6630531044728	52.6299056408603	0.465339176907858	2.86937781181015e-51	1.10178369217886e-46
B	ENSG00000198840	MT-ND3	28.5130330953083	21.4592365338902	0.410022765691039	1.05715415547738e-50	4.05926052620204e-46
B	ENSG00000106399	RPA3	0.828699055035894	0.402799797674793	1.04078531838973	3.04365051237189e-50	1.16870092374056e-45
B	ENSG00000240972	MIF	1.82247968780517	1.08355513072947	0.75013017640117	5.50268940675747e-50	2.11292267840673e-45
B	ENSG00000165512	ZNF22	0.902981945353831	0.465154729686702	0.956986446021585	2.35538825686292e-49	9.04421982870224e-45
B	ENSG00000114439	BBX	1.1256509025469	0.54118867406383	1.0565559224355	3.18823770188032e-49	1.22421951276801e-44
B	ENSG00000163811	WDR43	0.54155104061201	0.223897389358143	1.27425961024588	7.26331652902511e-49	2.78896828081506e-44
B	ENSG00000005022	SLC25A5	3.37298955844001	1.95265058605354	0.788594040743382	1.29659728346629e-48	4.97867424905387e-44
B	ENSG00000089220	PEBP1	1.75090942124419	1.01004258277393	0.793688334222697	2.52032035089377e-48	9.67752608336189e-44
B	ENSG00000150347	ARID5B	1.14835257776065	0.612627205084704	0.906484319934907	4.93440602889807e-48	1.89471322697628e-43
B	ENSG00000151092	NGLY1	0.501634745607137	0.251202745902155	0.997785045074033	5.10799524199001e-48	1.96136801301932e-43
B	ENSG00000007255	TRAPPC6A	0.890097808809077	0.544821391780969	0.7081805257891	1.27999893655013e-47	4.91493991656518e-43
B	ENSG00000108639	SYNGR2	1.12295855638666	0.558705949160961	1.00714359753885	2.66009629790836e-47	1.02142377647085e-42
B	ENSG00000142875	PRKACB	0.423011981806323	0.240838034377556	0.812635280343452	2.69506836481697e-47	1.03485235072242e-42
B	ENSG00000073849	ST6GAL1	0.530976438077833	0.226803151168458	1.22720715828	2.76615499082739e-47	1.0621481933779e-42
B	ENSG00000164543	STK17A	0.842490202608218	0.539778203472541	0.642293187968841	6.72598281557796e-47	2.58264288152562e-42
B	ENSG00000108312	UBTF	0.758960646488649	0.397811955759011	0.931938445893134	1.61733663362823e-46	6.21024920580566e-42
B	ENSG00000136261	BZW2	0.444126347355489	0.21478163255418	1.04809953641562	6.11397319124185e-46	2.34764342597305e-41
B	ENSG00000169567	HINT1	7.80657774666556	5.62955862883211	0.471668421314165	2.57829396888698e-45	9.90013318173221e-41
B	ENSG00000152795	HNRNPDL	3.70802308244996	2.30341942528684	0.68687309210823	4.20887135973736e-45	1.61612242471195e-40
B	ENSG00000163468	CCT3	1.40185835377614	0.78140639648374	0.843195613895444	9.4427985401169e-45	3.62584578343409e-40
B	ENSG00000166295	ANAPC16	3.34246067861472	2.05993276675329	0.698313337578417	1.33196279531055e-44	5.11447074143346e-40
B	ENSG00000099622	CIRBP	5.20367005710407	3.23499499770419	0.685766008343348	1.5678156956162e-44	6.02009870802708e-40
B	ENSG00000254536	ENSG00000254536	0.666531325864787	0.279064655810332	1.25607326589582	1.57362943768544e-44	6.04242231482457e-40
B	ENSG00000187735	TCEA1	1.74245039672398	0.96933645510253	0.846048171925094	2.87284453697449e-44	1.10311484530746e-39
B	ENSG00000132780	NASP	1.05742134246051	0.579526977151993	0.867602624968508	3.31693447846266e-44	1.27363650104009e-39
B	ENSG00000073584	SMARCE1	0.607032146828653	0.30908265118892	0.97378024185807	4.93871369749444e-44	1.89636728556392e-39
B	ENSG00000053501	USE1	0.718567771577451	0.317293424145867	1.17930660864997	6.22907202517736e-44	2.3918390762276e-39
B	ENSG00000241343	RPL36A	7.49989220143744	5.27774808459657	0.506947369246057	7.3005273897367e-44	2.8032565071111e-39
B	ENSG00000265972	TXNIP	11.2600763589689	7.89719130361104	0.511805066810806	7.80108033565076e-44	2.99545882728318e-39
B	ENSG00000206573	THUMPD3-AS1	1.22951022990419	0.688475281827921	0.836606975002025	1.16775096483923e-43	4.48393015478967e-39
B	ENSG00000156136	DCK	0.42518413430991	0.203420081072382	1.06362565877524	2.57897193690154e-43	9.90273644331453e-39
B	ENSG00000138095	LRPPRC	0.619620036869511	0.287520821828896	1.10771736015274	3.36661938124261e-43	1.29271451000954e-38
B	ENSG00000071082	RPL31	31.8239188197255	24.4283396926411	0.381555689002311	5.04541211722379e-43	1.93733734477159e-38
B	ENSG00000132341	RAN	3.06658057222643	1.91784964172817	0.677141238908112	5.61689646515511e-43	2.15677590469026e-38
B	ENSG00000100353	EIF3D	2.40311230179993	1.44825210302262	0.730591309836763	1.13971741002371e-42	4.37628691100904e-38
B	ENSG00000145912	NHP2	1.39010845813982	0.809765630246489	0.779621132786837	5.33938002416066e-42	2.05021514167721e-37
B	ENSG00000175390	EIF3F	3.29691933647278	1.90973816726419	0.787743737419559	8.59467049610951e-42	3.30018157709613e-37
B	ENSG00000198899	MT-ATP6	67.0038254942021	42.5600345891878	0.654744143334509	1.19249941863353e-41	4.57895926766904e-37
B	ENSG00000175130	MARCKSL1	0.756857736395938	0.365451000446046	1.05034416486801	1.23585594031873e-41	4.74543963963586e-37
B	ENSG00000204568	MRPS18B	0.726111311803422	0.367387616225765	0.98288773081186	2.83116734533132e-41	1.08711163726032e-36
B	ENSG00000104408	EIF3E	6.67714310690116	4.86867711439551	0.455701135170131	2.98572886848578e-41	1.14646017092117e-36
B	ENSG00000226950	DANCR	0.831904597304344	0.421927145710415	0.979424179957375	4.31972354461705e-41	1.65868744666206e-36
B	ENSG00000132507	EIF5A	1.58292163165778	0.81838597968405	0.951736496695907	4.42840244637734e-41	1.70041797135997e-36
B	ENSG00000115875	SRSF7	2.35013519098291	1.46072769644846	0.686056488639185	7.28349142009502e-41	2.79671503548809e-36
B	ENSG00000170873	MTSS1	0.668244677374711	0.291830842076228	1.19524407911543	2.34087980706333e-40	8.98851028316177e-36
B	ENSG00000122643	NT5C3A	0.935235984999174	0.633015044284768	0.56309065413407	2.59832940670448e-40	9.97706525586387e-36
B	ENSG00000177200	CHD9	0.991854497423665	0.568799270877106	0.80220888075591	5.10697814412299e-40	1.96097746778034e-35
B	ENSG00000180096	SEPTIN1	0.656974878719906	0.43485819019999	0.595293199741572	5.97410275421897e-40	2.293935975565e-35
B	ENSG00000054611	TBC1D22A	0.506316532890023	0.250384839199921	1.01589238398481	6.90132867349852e-40	2.64997218404996e-35
B	ENSG00000214113	LYRM4	0.481704777851204	0.243585372371986	0.983721733478373	1.86045450444477e-39	7.14377320616704e-35
B	ENSG00000175482	POLD4	0.805928292329417	0.401413863178598	1.00556103801779	2.75821526581213e-39	1.05909949776654e-34
B	ENSG00000187109	NAP1L1	6.05886096693341	4.59680436374716	0.39841533279578	3.08600572328699e-39	1.18496447762774e-34
B	ENSG00000134255	CEPT1	0.579371729940456	0.248304167539081	1.22238081505467	3.4304946331871e-39	1.31724132925118e-34
B	ENSG00000108848	LUC7L3	2.42915471221144	1.50246526385028	0.693122740733629	4.25113610073044e-39	1.63235123995848e-34
B	ENSG00000183172	SMDT1	3.4146636587648	2.15085190161374	0.666835290954562	5.39477018504072e-39	2.07148385565194e-34
B	ENSG00000133706	LARS1	0.904525573273067	0.454260188186554	0.993642420425721	7.93562767455338e-39	3.04712231447501e-34
B	ENSG00000155438	NIFK	0.856235933639705	0.456065275484866	0.908768053855142	9.09525293287566e-39	3.4923952211656e-34
B	ENSG00000198692	EIF1AY	1.12171606179113	0.425144624543708	1.39968193311201	1.07913809948404e-38	4.14367447439882e-34
B	ENSG00000101361	NOP56	0.818794223764093	0.436096723482185	0.908852773728286	2.12931889065493e-38	8.17615867633678e-34
B	ENSG00000109689	STIM2	0.490223659542444	0.264710049754911	0.889027146319963	2.20882067737124e-38	8.48142963697008e-34
B	ENSG00000118308	IRAG2	0.589715075092968	0.318928885425908	0.886783306185932	3.2039265151186e-38	1.23024370327524e-33
B	ENSG00000104903	LYL1	0.721873590859394	0.493570656648207	0.548489598059208	5.50917278802712e-38	2.11541216714665e-33
B	ENSG00000049618	ARID1B	1.28870058252633	0.700743834193244	0.878958055762733	8.33977574499882e-38	3.20230709056465e-33
B	ENSG00000265681	RPL17	7.71930389207073	5.81478042690836	0.408746039821885	9.28725409039745e-38	3.56611982563081e-33
B	ENSG00000051108	HERPUD1	1.76806061553715	0.948374305419261	0.898639255295237	1.19505696745317e-37	4.58877974362667e-33
B	ENSG00000141101	NOB1	0.481068983920555	0.240055751569754	1.0028742847989	1.50488172840197e-37	5.77844486071788e-33
B	ENSG00000253729	PRKDC	0.847224903514271	0.530651354432031	0.674980695952278	2.66344254584386e-37	1.02270866875312e-32
B	ENSG00000135486	HNRNPA1	11.3766164810797	8.6880560720651	0.388966230248322	2.75343079855027e-37	1.05726235802733e-32
B	ENSG00000105202	FBL	1.67610833892592	1.03519901622378	0.695207252384856	6.01948463323873e-37	2.31136170947101e-32
B	ENSG00000168216	LMBRD1	0.797814696872064	0.408214320009664	0.966726907672598	7.48865350648954e-37	2.87549317342185e-32
B	ENSG00000179218	CALR	2.17523224852201	1.38034173116365	0.656143965861145	1.07750688431023e-36	4.13741093437441e-32
B	ENSG00000198382	UVRAG	0.454760663816678	0.20821724069232	1.12701793760969	1.34714640941894e-36	5.17277278288684e-32
B	ENSG00000089006	SNX5	0.723415847072347	0.413668174078725	0.80635123502441	1.58378415862042e-36	6.08141441227068e-32
B	ENSG00000124228	DDX27	0.666787079270247	0.346577676858258	0.944047415438717	2.53358989270128e-36	9.72847846999439e-32
B	ENSG00000185608	MRPL40	0.69424026013575	0.354688712866448	0.968881611224196	3.59504340000573e-36	1.3804247647342e-31
B	ENSG00000171425	ZNF581	0.772278504657483	0.339031596631055	1.18770148237833	3.68383631532583e-36	1.41451946835881e-31
B	ENSG00000169100	SLC25A6	9.5058256093525	7.26089332588954	0.388664877165069	4.56697149447825e-36	1.75362571444976e-31
B	ENSG00000145247	OCIAD2	0.942920187850317	0.692717266643467	0.444869026339346	1.19151472794682e-35	4.57517825237019e-31
B	ENSG00000213722	DDAH2	0.648225405566399	0.339545487963051	0.93289070331919	3.14401565867694e-35	1.20723913261877e-30
B	ENSG00000114503	NCBP2	0.669719881416862	0.343677787139984	0.962501187479434	3.38921545004498e-35	1.30139094850827e-30
B	ENSG00000149823	VPS51	0.531458440623315	0.29990139710714	0.825468636146513	8.89311621395315e-35	3.41477876383373e-30
B	ENSG00000115484	CCT4	1.10063634860436	0.683816250071284	0.686657267482042	1.67826174986041e-34	6.44418946711399e-30
B	ENSG00000069275	NUCKS1	2.20430817300797	1.36556953842637	0.690823151960254	2.17541070528427e-34	8.35314202615052e-30
B	ENSG00000111679	PTPN6	2.50975005123032	1.60937394483583	0.6410441104432	2.19004056696183e-34	8.40931776902005e-30
B	ENSG00000183291	SELENOF	1.65901169941552	0.877048477245961	0.919595567962784	3.0135173648865e-34	1.15713039776912e-29
B	ENSG00000142864	SERBP1	3.15140550673723	2.03156866109761	0.633401280637557	3.12874939240749e-34	1.20137719169663e-29
B	ENSG00000054118	THRAP3	2.01782795191761	1.20128957856477	0.748219205870555	3.31352611661295e-34	1.27232775825704e-29
B	ENSG00000099901	RANBP1	0.557413000466739	0.317764738682474	0.810787608211197	3.48066712118644e-34	1.33650656119317e-29
B	ENSG00000109920	FNBP4	0.71195806419866	0.398935979498599	0.835635021959621	3.66172078715701e-34	1.40602754785255e-29
B	ENSG00000065978	YBX1	5.42265832716494	3.14898158851292	0.784114949022342	4.24474660449347e-34	1.6298978011934e-29
B	ENSG00000100028	SNRPD3	1.25840733697227	0.741033805992883	0.763987722374848	6.23937359880188e-34	2.39579467446795e-29
B	ENSG00000124151	NCOA3	0.791220386354687	0.441748427539975	0.840854599308826	1.15780122500398e-33	4.4457251437703e-29
B	ENSG00000175602	CCDC85B	0.730405502552323	0.518180678536659	0.495242411407258	2.14075954262488e-33	8.220088491771e-29
B	ENSG00000215021	PHB2	1.37565953036602	0.824374820679165	0.7387511079357	3.65778600091603e-33	1.40451666863174e-28
B	ENSG00000196072	BLOC1S2	1.2624244363441	0.647074992035919	0.964192209962822	3.6880075378456e-33	1.41612113438195e-28
B	ENSG00000189266	PNRC2	1.29156379612558	0.762459272870159	0.760386723909061	5.26450965147364e-33	2.02146641597285e-28
B	ENSG00000111615	KRR1	0.677571248575324	0.370081347297587	0.872530234705101	6.42090568635203e-33	2.46549936544545e-28
B	ENSG00000118363	SPCS2	1.89640049547928	1.21718847638392	0.639711094663254	8.95162443883967e-33	3.43724475202565e-28
B	ENSG00000092201	SUPT16H	0.787160125456577	0.476721406230364	0.723510732849762	9.15956774632024e-33	3.51709082323205e-28
B	ENSG00000122034	GTF3A	1.47834704178524	0.859862802474631	0.781806591191867	9.35989976589329e-33	3.59401431210771e-28
B	ENSG00000089048	ESF1	0.661447179596442	0.354086326658364	0.901524819594778	1.02349863832602e-32	3.93003007144426e-28
B	ENSG00000205581	HMGN1	2.28512586793377	1.52930629236406	0.579396251799459	1.52485268399893e-32	5.8551293360191e-28
B	ENSG00000152804	HHEX	0.681516441465431	0.447264426934205	0.607620443705481	2.69816389632238e-32	1.03604097290987e-27
B	ENSG00000105364	MRPL4	0.417271386674121	0.222237841505266	0.908881502582221	4.85855249641734e-32	1.86558698757433e-27
B	ENSG00000055044	NOP58	0.574322510824977	0.336510637641062	0.771208998441798	5.95954846456706e-32	2.28834741942446e-27
B	ENSG00000170315	UBB	5.3242399163214	4.05117951481344	0.394233567429711	8.82101831477814e-32	3.38709461250851e-27
B	ENSG00000224877	NDUFAF8	0.458503524879799	0.279226857148343	0.715495112641029	1.72426974269395e-31	6.62085095799622e-27
B	ENSG00000114686	MRPL3	0.536073090337958	0.303737999557724	0.819602306743481	2.08228383890543e-31	7.99555348462909e-27
B	ENSG00000242125	SNHG3	1.05374142511822	0.605077254002854	0.800329634029049	2.19703781279185e-31	8.43618579355813e-27
B	ENSG00000137038	DMAC1	0.849801888107007	0.504943896980936	0.75100344643439	2.29359277394133e-31	8.80693753337993e-27
B	ENSG00000135624	CCT7	0.997038411547074	0.592764814525395	0.750189272099486	2.57265772688266e-31	9.87849113968404e-27
B	ENSG00000182774	RPS17	15.1304740816532	11.7145995046257	0.369149559485287	2.88335355762028e-31	1.10715009905504e-26
B	ENSG00000127884	ECHS1	0.624175451735353	0.369727862701948	0.755487849301586	2.88427086842332e-31	1.10750232805719e-26
B	ENSG00000174173	TRMT10C	0.593988184853948	0.298877251895844	0.990881139367074	2.91092710283859e-31	1.11773778894796e-26
B	ENSG00000162241	SLC25A45	0.715252733546666	0.391302253724335	0.870169686703542	5.68890998334846e-31	2.18442765540614e-26
B	ENSG00000150593	PDCD4	1.23282023116661	0.808433440761941	0.608761537482604	6.30370962734741e-31	2.42049842270886e-26
B	ENSG00000173473	SMARCC1	0.589953281591909	0.372603143980879	0.662960864339124	7.31869511466963e-31	2.81023255013085e-26
B	ENSG00000167085	PHB	0.906874225517573	0.554027824613104	0.710944043382272	8.65003930876897e-31	3.32144209378111e-26
B	ENSG00000177410	ZFAS1	5.71487098107063	4.00160356276764	0.514142681409673	1.09285792078184e-30	4.1963558442181e-26
B	ENSG00000101158	NELFCD	0.499668929222489	0.293086853212608	0.769644254609433	2.18468730548731e-30	8.38876231561017e-26
B	ENSG00000171490	RSL1D1	2.06288742943411	1.33671520994816	0.625972967457414	2.61371310927902e-30	1.00361355970096e-25
B	ENSG00000129197	RPAIN	0.733708087361479	0.404498161145851	0.859073043320682	2.74293626905375e-30	1.05323266859126e-25
B	ENSG00000224032	EPB41L4A-AS1	0.856757972647661	0.511642409502552	0.743751859296731	3.62655274426569e-30	1.39252372274314e-25
B	ENSG00000175334	BANF1	1.35998220299216	0.863844213091231	0.654744708935284	9.08688624110926e-30	3.48918257886113e-25
B	ENSG00000136950	ARPC5L	0.678389069577319	0.44714922226532	0.601356558175284	1.66355026367022e-29	6.38770030244091e-25
B	ENSG00000101654	RNMT	1.08511321900252	0.613500118521994	0.822710051334446	2.36983023205246e-29	9.09967412503505e-25
B	ENSG00000197043	ANXA6	1.43925025713111	1.01723970705737	0.500657787429075	3.30044400978223e-29	1.26730449087618e-24
B	ENSG00000164346	NSA2	2.84731329947856	1.95667915866779	0.541194033189414	4.36800779681517e-29	1.67722763382109e-24
B	ENSG00000167272	POP5	0.478151736572092	0.300840736391107	0.668468582000897	4.6218313621792e-29	1.77469080644957e-24
B	ENSG00000175463	TBC1D10C	1.03454063346321	0.746785006446288	0.470225443479119	4.83711337706078e-29	1.8573547945238e-24
B	ENSG00000139687	RB1	0.571249296327535	0.34102968130158	0.744223174280926	5.12351613326627e-29	1.96732772485158e-24
B	ENSG00000177889	UBE2N	0.955073557335817	0.605394710868639	0.65773577925362	8.04439895681686e-29	3.08888831143854e-24
B	ENSG00000071994	PDCD2	0.529832818441301	0.306197262032074	0.791075826087939	8.19127332814413e-29	3.14528513254078e-24
B	ENSG00000134283	PPHLN1	0.874882973207376	0.555409609221839	0.655537913280265	8.36315448377354e-29	3.21128405867936e-24
B	ENSG00000162924	REL	1.15101866314056	0.65594727744548	0.811259459914073	1.30535886288573e-28	5.01231696170861e-24
B	ENSG00000178913	TAF7	1.44880211413403	0.922851754222077	0.650689737796888	1.51318954467266e-28	5.81034521363407e-24
B	ENSG00000102054	RBBP7	0.597198319815709	0.367237246519332	0.701497717055291	1.70481593464031e-28	6.54615222583185e-24
B	ENSG00000117054	ACADM	0.490620083410983	0.311288003004025	0.656356314852671	2.63072133206006e-28	1.01014437708442e-23
B	ENSG00000136997	MYC	1.090611762089	0.678502570217445	0.684711434107975	2.89376149062081e-28	1.11114653716858e-23
B	ENSG00000122545	SEPTIN7	3.801316131911	2.7893482866424	0.446570925224915	3.08888689553912e-28	1.18607079014911e-23
B	ENSG00000114023	FAM162A	0.604728722613083	0.38909924892566	0.636149908363103	3.99516445413668e-28	1.5340632470994e-23
B	ENSG00000164691	TAGAP	1.26256773142488	0.686578216218214	0.878864795187946	4.80168036394396e-28	1.8437492261472e-23
B	ENSG00000104964	TLE5	2.39824737994638	1.72984505573362	0.471337661110987	5.52138230126824e-28	2.12010037604098e-23
B	ENSG00000138764	CCNG2	0.42916901678696	0.324928414467454	0.401424016104756	5.95393031623761e-28	2.28619016282892e-23
B	ENSG00000146223	RPL7L1	0.804281035838878	0.495510331565253	0.69878456467696	6.07269830161122e-28	2.33179469385267e-23
B	ENSG00000134744	TUT4	0.944260955586333	0.719787227910107	0.391615114386537	6.39734419576824e-28	2.45645222429109e-23
B	ENSG00000196975	ANXA4	0.551128827614046	0.375128141558867	0.555006095547266	6.60569287710345e-28	2.53645395095018e-23
B	ENSG00000061794	MRPS35	0.530809628158723	0.291433655340947	0.865027047125363	6.80911940639197e-28	2.61456566966639e-23
B	ENSG00000106443	PHF14	0.675096607299509	0.431939371248058	0.644265144574758	7.58364442718795e-28	2.91196778715163e-23
B	ENSG00000122417	ODF2L	0.554098784002004	0.376024034581249	0.559318322417435	8.40731655965832e-28	3.2282414125776e-23
B	ENSG00000125743	SNRPD2	3.81659843175214	2.84725012552072	0.422718162879726	1.31735983006642e-27	5.05839827548905e-23
B	ENSG00000198771	RCSD1	1.99495917938389	1.35866506984143	0.554169371297513	2.18388111809225e-27	8.38566671725063e-23
B	ENSG00000159388	BTG2	1.66446730159737	1.13349659225375	0.554280475298147	2.33573831249254e-27	8.96876797230885e-23
B	ENSG00000100591	AHSA1	0.561712500347483	0.331993654873428	0.758676240232142	3.59353160496344e-27	1.37984426567386e-22
B	ENSG00000155329	ZCCHC10	0.574030374144592	0.280123543602646	1.03506383443511	4.75013551889643e-27	1.82395703654585e-22
B	ENSG00000147168	IL2RG	1.98649428590721	1.50928439629596	0.396359963298953	4.98344708609006e-27	1.91354401211686e-22
B	ENSG00000116478	HDAC1	0.853516428612273	0.558213644377882	0.612601534199819	5.857231910972e-27	2.24905990917503e-22
B	ENSG00000112343	TRIM38	1.2710998485583	0.816585547324469	0.6384014238802	5.91473607995975e-27	2.27114035998294e-22
B	ENSG00000146192	FGD2	0.67542985376095	0.412901972211556	0.710006637853857	1.44286691597097e-26	5.54032038394534e-22
B	ENSG00000182827	ACBD3	0.445140581862501	0.271471673707482	0.713459361996165	2.03185065036853e-26	7.80190012728509e-22
B	ENSG00000204220	PFDN6	0.428215741310719	0.272468023339141	0.652250904384237	2.45149137095541e-26	9.41323656619457e-22
B	ENSG00000070961	ATP2B1	1.10276914427578	0.713426147584389	0.628294808396354	3.31771579689539e-26	1.27393651169189e-21
B	ENSG00000124383	MPHOSPH10	0.541672046571422	0.338803065309617	0.676972713808308	5.06048184056205e-26	1.94312381713901e-21
B	ENSG00000177971	IMP3	0.56752029423481	0.359612760242012	0.658227770041417	5.88723071797931e-26	2.2605788510897e-21
B	ENSG00000084623	EIF3I	1.45487950077993	0.990823884980969	0.55419911604418	8.97531591398077e-26	3.44634180465034e-21
B	ENSG00000204261	PSMB8-AS1	1.29007131240192	0.805611271845826	0.679295042660982	1.04118808232041e-25	3.99795399849391e-21
B	ENSG00000211450	SELENOH	1.76022261601479	1.12452017123533	0.646448358695853	1.59384929518939e-25	6.12006252366823e-21
B	ENSG00000168961	LGALS9	1.00433846623705	0.641165609126814	0.64747659612509	1.60223487684343e-25	6.15226148010341e-21
B	ENSG00000265206	ENSG00000265206	1.43946492616004	1.07642194336429	0.419288930381761	2.6619055586497e-25	1.02211849641031e-20
B	ENSG00000126261	UBA2	0.395368377355811	0.279991793906146	0.497812940188839	2.72222721378258e-25	1.04528080554823e-20
B	ENSG00000126756	UXT	3.08617140277131	2.2762736560977	0.439144179485973	3.22300377276569e-25	1.23756898866657e-20
B	ENSG00000197894	ADH5	0.690574407721971	0.488699851908998	0.49884820235537	4.69759967974937e-25	1.80378432503016e-20
B	ENSG00000152082	MZT2B	1.68010876457561	1.19770335945514	0.488283997599949	5.60961572138991e-25	2.1539802446993e-20
B	ENSG00000130638	ATXN10	0.482527597430401	0.303263971179736	0.67003734655738	5.70707803785732e-25	2.19140382497645e-20
B	ENSG00000115866	DARS1	0.879406425223469	0.551979668170277	0.671914946176111	6.59679270406044e-25	2.53303646250513e-20
B	ENSG00000151465	CDC123	0.654883031240334	0.471295110890418	0.474606534438013	6.67494760320582e-25	2.56304638067897e-20
B	ENSG00000100220	RTCB	0.477674158517483	0.29209513606835	0.709588496411018	7.66761289964144e-25	2.94421000120432e-20
B	ENSG00000225470	JPX	0.994096367587456	0.709790860259214	0.485991715843609	8.34536285965764e-25	3.20445243085134e-20
B	ENSG00000134884	ARGLU1	2.32630499164239	1.65206598877245	0.493768940890357	1.03086117486839e-24	3.95830073925964e-20
B	ENSG00000103653	CSK	1.34831663758674	0.895655944986727	0.590142787061322	1.07661319691336e-24	4.13397935350792e-20
B	ENSG00000108064	TFAM	0.674560484889681	0.423006562427507	0.673267763969452	1.72736241620214e-24	6.63272620573298e-20
B	ENSG00000184787	UBE2G2	0.53625660614746	0.363121631703064	0.562470639071335	2.00854124550856e-24	7.71239667450378e-20
B	ENSG00000089248	ERP29	3.82354481423339	2.85066220514478	0.423613689027542	2.03704421490911e-24	7.82184237640802e-20
B	ENSG00000139168	ZCRB1	0.931111192453856	0.631703138423475	0.55970672358051	6.42642124375709e-24	2.46761722917785e-19
B	ENSG00000170606	HSPA4	0.543660243072828	0.315111200176621	0.786844296419292	7.89108610392098e-24	3.03001924218358e-19
B	ENSG00000159199	ATP5MC1	1.11618457700917	0.765440824696788	0.544212862914942	8.35552000409907e-24	3.20835257117396e-19
B	ENSG00000181924	COA4	0.521694112756651	0.344892427972189	0.597057697716341	8.39615692438583e-24	3.22395633582567e-19
B	ENSG00000181610	MRPS23	0.493862651855833	0.297293021430971	0.732224271424966	9.28172283440786e-24	3.56399593395593e-19
B	ENSG00000143621	ILF2	0.920455768964621	0.588893210732462	0.644342355837742	1.79143842702546e-23	6.87876527209237e-19
B	ENSG00000166902	MRPL16	0.509775061174895	0.349609458367289	0.544116580490307	1.84484325691512e-23	7.0838291379027e-19
B	ENSG00000151461	UPF2	0.932935823738976	0.662401554876482	0.494071782782469	1.96496988111114e-23	7.54509134949054e-19
B	ENSG00000132485	ZRANB2	1.18669088252365	0.86854278077932	0.450275363787977	2.02311243274273e-23	7.76834711924552e-19
B	ENSG00000169062	UPF3A	0.787451751562995	0.506158072186288	0.637603523802998	2.02650618865046e-23	7.78137846318002e-19
B	ENSG00000198625	MDM4	1.49321172427036	0.985663618505175	0.599251460211619	5.04171202386136e-23	1.93591658292228e-18
B	ENSG00000204387	SNHG32	1.16098966039531	0.801043683388725	0.535402299315946	5.58949749407003e-23	2.14625524777301e-18
B	ENSG00000125835	SNRPB	1.93605851551689	1.38010163004662	0.488348047037383	6.75535781278798e-23	2.59392229295433e-18
B	ENSG00000014641	MDH1	0.799308146850088	0.519403236204519	0.621896790872243	9.88831820456024e-23	3.79691642418704e-18
B	ENSG00000132819	RBM38	0.530289390131591	0.40682555655285	0.382369572431049	1.08083649601003e-22	4.15019597737931e-18
B	ENSG00000142867	BCL10	0.590295436180163	0.35507489138327	0.733313841917855	1.36247256562117e-22	5.23162215747217e-18
B	ENSG00000087274	ADD1	0.854163592352016	0.634772680394672	0.428272368018304	1.95278087937277e-22	7.49828802061556e-18
B	ENSG00000105176	URI1	0.404330276104641	0.296742194395319	0.446324154897068	3.22469485962252e-22	1.23821833219785e-17
B	ENSG00000125944	HNRNPR	1.27992259833421	0.892992532306166	0.519336551842626	3.83792873173858e-22	1.47368787441298e-17
B	ENSG00000129071	MBD4	1.08535532708849	0.777369995119166	0.481494105297122	4.68009826718417e-22	1.79706413263338e-17
B	ENSG00000100575	TIMM9	0.550392061140535	0.329026818216536	0.742254481249357	6.29700386202667e-22	2.417923542941e-17
B	ENSG00000074071	MRPS34	0.685368548627505	0.487887898234104	0.490330289976143	7.02776014714681e-22	2.69851934130143e-17
B	ENSG00000182670	TTC3	0.725612871640728	0.487009344005932	0.575250595203838	8.20861327994199e-22	3.15194332723213e-17
B	ENSG00000152404	CWF19L2	0.597475771498665	0.37873517442013	0.657690795495912	8.40729702023145e-22	3.22823390982847e-17
B	ENSG00000145734	BDP1	0.942109170418712	0.62994664108845	0.58066461525079	1.18753616701959e-21	4.55990137412182e-17
B	ENSG00000168297	PXK	0.531617500722184	0.354349878633331	0.585214043668514	1.21890119952148e-21	4.6803368259226e-17
B	ENSG00000177409	SAMD9L	0.590108169205825	0.455052602357328	0.374946105497093	1.47274192288657e-21	5.65503443549984e-17
B	ENSG00000092094	OSGEP	0.490424298381145	0.304416299605928	0.687984851748593	2.18552442166703e-21	8.39197667431705e-17
B	ENSG00000034677	RNF19A	0.509487826880341	0.383263852056501	0.410709741480664	2.34775843858223e-21	9.01492285246806e-17
B	ENSG00000117748	RPA2	0.536920035838992	0.410195351656395	0.388396098607477	3.11028740243366e-21	1.19428815678648e-16
B	ENSG00000071462	BUD23	0.597752581092473	0.384899863936563	0.635065293348743	3.22645176132132e-21	1.23889294731216e-16
B	ENSG00000168438	CDC40	1.03979016273194	0.704181516363182	0.562273146940857	4.24222141832611e-21	1.62892818020886e-16
B	ENSG00000275066	SYNRG	0.530623718206582	0.386995484414985	0.45537243099627	4.37777231357454e-21	1.68097701296635e-16
B	ENSG00000165732	DDX21	1.67335989841516	1.17278501524828	0.512809191553736	5.57529204647565e-21	2.14080064000572e-16
B	ENSG00000245910	SNHG6	3.65799023136419	2.7172442502943	0.428906968621433	5.7075390522189e-21	2.19158084527101e-16
B	ENSG00000124596	OARD1	0.525269553289167	0.341712969915102	0.620272955439779	7.00924466798477e-21	2.69140976761279e-16
B	ENSG00000085224	ATRX	1.59428696152896	1.14726282836999	0.474715389996885	8.21929862225443e-21	3.15604628497325e-16
B	ENSG00000163565	IFI16	2.5196273645228	1.83522849168223	0.457250690581341	8.46363555070461e-21	3.24986677875956e-16
B	ENSG00000143870	PDIA6	0.746985645641729	0.561707718968253	0.411260891389502	8.79213216486719e-21	3.37600290866571e-16
B	ENSG00000147677	EIF3H	4.18835229767245	3.19199553842646	0.391924162691611	9.10674855426979e-21	3.49680930986851e-16
B	ENSG00000174780	SRP72	0.947363798276963	0.66491099256303	0.510757314037678	9.52420935392387e-21	3.65710590771969e-16
B	ENSG00000086062	B4GALT1	0.614635090734664	0.391445446174325	0.650918875382854	1.00819530188653e-20	3.87126832018389e-16
B	ENSG00000160799	CCDC12	1.47058938020862	1.05056071428982	0.4852349306789	1.01161291668132e-20	3.88439127747293e-16
B	ENSG00000131116	ZNF428	0.393446364852215	0.286733200282607	0.456458017852875	1.23696495899101e-20	4.74969804953368e-16
B	ENSG00000165283	STOML2	0.678128197240298	0.437658698659434	0.631751789528854	1.55930413390464e-20	5.98741601336704e-16
B	ENSG00000117450	PRDX1	1.80775978473181	1.28519304542353	0.492217905979063	1.67025709459837e-20	6.41345319183882e-16
B	ENSG00000205413	SAMD9	0.721288263026102	0.491238951748829	0.554150987446001	2.83735784938318e-20	1.08948866700615e-15
B	ENSG00000168906	MAT2A	0.450869000555288	0.340867131177193	0.403498829747006	3.38732574783137e-20	1.30066534065229e-15
B	ENSG00000161547	SRSF2	0.959164161798812	0.699039377044147	0.456404029691128	4.13338365779258e-20	1.58713665691919e-15
B	ENSG00000159884	CCDC107	0.446292445765049	0.30518536403309	0.548303611210102	6.68943205461234e-20	2.56860812033004e-15
B	ENSG00000204272	NBDY	0.736045145072561	0.554771302583639	0.407901094868043	6.93715641150862e-20	2.66372931889108e-15
B	ENSG00000183431	SF3A3	0.434748106305109	0.296865440298758	0.550370592173907	7.62964274907554e-20	2.92963022279003e-15
B	ENSG00000047849	MAP4	0.477461233120321	0.313426965884821	0.607254291728324	8.38608480868121e-20	3.22008884483741e-15
B	ENSG00000102898	NUTF2	0.758744667474698	0.555580100868999	0.449619544566381	9.19263868754984e-20	3.52978940324539e-15
B	ENSG00000135241	PNPLA8	0.509605504742289	0.351317176828466	0.536606746152579	9.5240508643154e-20	3.65704505087983e-15
B	ENSG00000008324	SS18L2	0.696493913132105	0.501427683217361	0.474069096916628	1.35856290637534e-19	5.21660984790002e-15
B	ENSG00000196396	PTPN1	0.703561345552516	0.542402931763451	0.375311245244413	1.40065380019817e-19	5.37823046200093e-15
B	ENSG00000213585	VDAC1	0.849332776807724	0.596851981910553	0.508956736051034	1.45628456455265e-19	5.59184147096926e-15
B	ENSG00000004534	RBM6	0.870354322235947	0.624201409618162	0.479591228075832	1.63509387963069e-19	6.27843347900592e-15
B	ENSG00000122482	ZNF644	0.547152774737434	0.363836137978324	0.588654869644055	1.81538130532722e-19	6.97070113619546e-15
B	ENSG00000104131	EIF3J	0.687013590883123	0.513810670536329	0.419101787873587	1.93901885592387e-19	7.44544460297648e-15
B	ENSG00000158411	MITD1	0.610558696299862	0.356252810148151	0.777228601640365	2.31517726638957e-19	8.88981766748269e-15
B	ENSG00000137106	GRHPR	0.59399232426006	0.414254234532205	0.519927843386208	2.34055788880654e-19	8.98727418143937e-15
B	ENSG00000203667	COX20	0.610416819033663	0.458539667456196	0.412748169597167	2.35398743881255e-19	9.03884096755245e-15
B	ENSG00000231721	LINC-PINT	0.919182609284823	0.556409237475727	0.724205131173897	2.51855859333073e-19	9.67076128667134e-15
B	ENSG00000145779	TNFAIP8	1.79567664355669	1.38876965648803	0.370720248679942	2.53614581109904e-19	9.73829268545808e-15
B	ENSG00000188820	CALHM6	0.497770044910962	0.351934961494278	0.500170573947742	2.9538051782762e-19	1.1342021123545e-14
B	ENSG00000132274	TRIM22	0.694720483372788	0.47968676438682	0.534340001906406	3.57834715921072e-19	1.37401374219373e-14
B	ENSG00000174953	DHX36	1.09811901558974	0.803225393630861	0.451157638696231	3.69700518574037e-19	1.41957605122059e-14
B	ENSG00000168066	SF1	2.1185506953165	1.59168071218602	0.412526688412799	3.86453527115617e-19	1.48390425341855e-14
B	ENSG00000181817	LSM10	1.19538192166879	0.793301739363092	0.591530012174248	3.92031402413401e-19	1.50532217898698e-14
B	ENSG00000172115	CYCS	1.1201859141469	0.844416173502587	0.407712075562965	4.57769326167885e-19	1.75774265861944e-14
B	ENSG00000120963	ZNF706	1.48060229480956	1.02498307546619	0.530584081628185	4.62956897327027e-19	1.77766189435632e-14
B	ENSG00000168291	PDHB	0.601372848088283	0.400539806691817	0.586314103315633	8.36357109833443e-19	3.21144403033845e-14
B	ENSG00000157514	TSC22D3	4.32192376131597	3.10318348210308	0.477924621599586	9.33183705604959e-19	3.58323879278192e-14
B	ENSG00000093144	ECHDC1	0.756034889655224	0.537955992794381	0.490964655069537	9.51797411009901e-19	3.65471169879582e-14
B	ENSG00000164985	PSIP1	0.711477415175112	0.524103190739987	0.440967069074992	1.10724782500909e-18	4.25161019846989e-14
B	ENSG00000100138	SNU13	1.72037416664991	1.26930441017154	0.438684268721259	1.50947609541876e-18	5.79608631118897e-14
B	ENSG00000170430	MGMT	0.660377534683222	0.477300672405298	0.468392673376506	1.6828135508619e-18	6.46166747259952e-14
B	ENSG00000143119	CD53	2.72127248147685	2.0749091395247	0.391233259035377	1.76088998676587e-18	6.76146537118358e-14
B	ENSG00000173113	TRMT112	1.94221864967138	1.45372467624047	0.417951564274434	2.93025883407625e-18	1.1251607871086e-13
B	ENSG00000166501	PRKCB	2.04272099303305	1.55097060467306	0.397320822231257	3.6313778907361e-18	1.39437648248485e-13
B	ENSG00000198791	CNOT7	0.753710013486144	0.529220545217536	0.510140489351261	3.97721893857082e-18	1.52717252803242e-13
B	ENSG00000074201	CLNS1A	1.06476495868021	0.711802122528119	0.580986858228642	4.35164084586678e-18	1.67094305199592e-13
B	ENSG00000183617	MRPL54	1.01147894223126	0.729873709045796	0.470747525656845	4.57725431081988e-18	1.75757411026862e-13
B	ENSG00000170860	LSM3	1.30215646115086	0.949597847522528	0.455514236638234	4.63295271826419e-18	1.77896118475908e-13
B	ENSG00000103275	UBE2I	1.96402305230855	1.42894001204919	0.458866510774407	5.08150302962075e-18	1.95119553331378e-13
B	ENSG00000186298	PPP1CC	0.805639829825521	0.597202131659705	0.431915695093394	5.32932597688289e-18	2.04635458860349e-13
B	ENSG00000150753	CCT5	1.16465803538012	0.82222230380139	0.502306003312491	5.45249916553991e-18	2.09365062958402e-13
B	ENSG00000137574	TGS1	0.480244585275606	0.318488957871176	0.592525993112819	6.00219989726368e-18	2.30472471655131e-13
B	ENSG00000127528	KLF2	3.96527163431103	2.94269020425329	0.430284030155199	6.4179337579737e-18	2.46435820438674e-13
B	ENSG00000213928	IRF9	1.04900251461062	0.657802239665111	0.673292310929203	8.01626615158121e-18	3.07808587688415e-13
B	ENSG00000139163	ETNK1	0.442698864057167	0.340029015556135	0.380667811039783	1.18469942721552e-17	4.54900886062215e-13
B	ENSG00000139343	SNRPF	1.38920415001855	1.07275555153824	0.372937258562398	1.21223295136595e-17	4.65473208665499e-13
B	ENSG00000136147	PHF11	0.46994717671388	0.321398883935796	0.548133683991206	1.36503838867681e-17	5.24147440484122e-13
B	ENSG00000182512	GLRX5	0.40411407189658	0.295081887997907	0.453647217865571	1.74364555177963e-17	6.69525018972342e-13
B	ENSG00000089737	DDX24	1.54178435324157	1.12122345791461	0.459527158609443	1.82503182245753e-17	7.00775719187241e-13
B	ENSG00000173575	CHD2	0.756670656898507	0.554937322899921	0.447340663377989	2.10467404499176e-17	8.08152739795935e-13
B	ENSG00000152219	ARL14EP	0.520948573700118	0.334719623015642	0.638187829670657	2.65445449999425e-17	1.01925743890779e-12
B	ENSG00000152818	UTRN	1.0511148737889	0.786343277507498	0.418689184115126	2.81279164617397e-17	1.08005573629788e-12
B	ENSG00000139726	DENR	0.641565286393097	0.476011229607938	0.430600474392907	5.9863539051839e-17	2.29864017251251e-12
B	ENSG00000143256	PFDN2	0.758928052294206	0.562411112373089	0.432338021998875	6.48422720926583e-17	2.48981356381389e-12
B	ENSG00000088205	DDX18	1.32621527297842	0.994702768503379	0.414977577450774	7.13790063334588e-17	2.74081108519215e-12
B	ENSG00000013275	PSMC4	0.502952495696487	0.364825742433042	0.463214611699894	1.29529210951675e-16	4.97366264212242e-12
B	ENSG00000117448	AKR1A1	0.801607917098236	0.561495729633308	0.513621706933464	1.65439964226996e-16	6.35256374638818e-12
B	ENSG00000102893	PHKB	0.655743681737664	0.500908328637073	0.388585402227722	1.70755535508942e-16	6.55667105247236e-12
B	ENSG00000162191	UBXN1	2.69974603701409	2.05026699946095	0.397011901123274	2.82056448403922e-16	1.08304035058138e-11
B	ENSG00000138430	OLA1	0.670129127044792	0.481073324685049	0.478182310169738	2.85591066115612e-16	1.09661257567073e-11
B	ENSG00000166326	TRIM44	0.567564737595888	0.401505492815438	0.499365233801626	3.52327811554262e-16	1.35286833080605e-11
B	ENSG00000148229	POLE3	0.533680251828678	0.370820524441413	0.525254529688048	4.56788010507504e-16	1.75397460274671e-11
B	ENSG00000005810	MYCBP2	1.59053667703203	1.21036299219853	0.394073858329171	4.83551199661282e-16	1.85673989645939e-11
B	ENSG00000188529	SRSF10	1.05351184703643	0.780237872105104	0.433220605350757	6.74102036039331e-16	2.58841699798382e-11
B	ENSG00000086589	RBM22	0.50001917283931	0.33949750746729	0.558582432458784	7.26741385428377e-16	2.79054157176788e-11
B	ENSG00000272047	GTF2H5	0.747367695989493	0.556251914673301	0.426079809550874	8.18966575918204e-16	3.14466785821072e-11
B	ENSG00000136709	WDR33	0.445415671268481	0.327521944782586	0.443560744000612	1.47202789921704e-15	5.65229272741358e-11
B	ENSG00000170584	NUDCD2	0.503843128506892	0.361828254406386	0.477669551346781	2.13329528291873e-15	8.19142722735135e-11
B	ENSG00000100380	ST13	1.9998875078807	1.54946492432616	0.368148755206666	2.76448573662501e-15	1.06150723314927e-10
B	ENSG00000090273	NUDC	0.899125297818629	0.689256304907025	0.383481617645694	3.36196787043425e-15	1.29092842288934e-10
B	ENSG00000196419	XRCC6	1.1782746900142	0.900075707965213	0.38855765154647	5.70168001332256e-15	2.1893310915156e-10
B	ENSG00000100632	ERH	1.81202412555349	1.38109896236834	0.39178546444142	6.30175316395507e-15	2.41974717989547e-10
B	ENSG00000104823	ECH1	1.11461408122274	0.855779761478143	0.381232818734067	8.82424585939618e-15	3.38833392509095e-10
B	ENSG00000179262	RAD23A	0.909293334448426	0.698790056840771	0.379886697105905	9.10312532379215e-15	3.49541806182971e-10
B	ENSG00000124193	SRSF6	0.588688408234557	0.396441912341196	0.570394725927645	9.26022637518448e-15	3.55574172354334e-10
B	ENSG00000137500	CCDC90B	0.528933669030367	0.379138005315639	0.480363730899507	9.55921765439337e-15	3.67054839493397e-10
B	ENSG00000129518	EAPP	1.08700896584151	0.772916334982314	0.491979678113708	9.57323066878157e-15	3.67592911219875e-10
B	ENSG00000149100	EIF3M	2.0173065420998	1.56702702463454	0.364400266512397	1.00030019375606e-14	3.84095268398453e-10
B	ENSG00000103342	GSPT1	0.434713710999057	0.337777130155145	0.363993948335513	1.00848086679885e-14	3.87236483233422e-10
B	ENSG00000146731	CCT6A	0.937014877170081	0.715330670059439	0.38946165510038	1.22338952991154e-14	4.69757111695431e-10
B	ENSG00000122257	RBBP6	0.734641299774039	0.528670796111206	0.474670369073886	2.85625481309944e-14	1.09674472313392e-09
B	ENSG00000177733	HNRNPA0	0.764132974879461	0.58942576885381	0.374513584356302	2.96715210052624e-14	1.13932706356006e-09
B	ENSG00000143727	ACP1	0.915546796205339	0.710857800186286	0.365072635804461	3.06482587720472e-14	1.17683184032907e-09
B	ENSG00000138385	SSB	1.35015688436472	1.03336182330677	0.385781563358534	3.51098335819324e-14	1.34814738987904e-09
B	ENSG00000100216	TOMM22	1.07600416373023	0.835893398772183	0.364292787895712	3.51768784776329e-14	1.35072177978415e-09
B	ENSG00000162385	MAGOH	0.833769256478148	0.597433387686995	0.480870311513729	4.03882437637983e-14	1.55082778404233e-09
B	ENSG00000270647	TAF15	0.772666967238967	0.596259043816695	0.373907478227508	4.36661083195461e-14	1.67669122725393e-09
B	ENSG00000144895	EIF2A	0.770922206412053	0.547866899605711	0.492759842268551	7.37029630683904e-14	2.83004637590005e-09
B	ENSG00000162511	LAPTM5	7.57098039601669	5.27062116924434	0.522507131803143	8.55312225061364e-14	3.28422788179063e-09
B	ENSG00000127838	PNKD	0.762698509879533	0.559636648957291	0.446622437649278	9.01442800592421e-14	3.46136006571478e-09
B	ENSG00000134717	BTF3L4	0.624675519683724	0.484614286205627	0.366270058048761	1.0677030548196e-13	4.09976618989629e-09
B	ENSG00000135250	SRPK2	0.822359604674975	0.624217625764943	0.397720304707884	1.10386307335634e-13	4.23861342907369e-09
B	ENSG00000172053	QARS1	0.714763260003374	0.532054924815727	0.425890294454421	1.33910532271468e-13	5.14189661815982e-09
B	ENSG00000013374	NUB1	0.624289365393419	0.467400687589428	0.417555033610346	1.57205312015418e-13	6.036369570768e-09
B	ENSG00000148444	COMMD3	0.654636763814981	0.471334928173251	0.473942029200789	1.62203515541325e-13	6.22829058975579e-09
B	ENSG00000164022	AIMP1	1.02075123092898	0.749815793817272	0.44502318791244	2.53469225797505e-13	9.73271133217259e-09
B	ENSG00000204574	ABCF1	0.613932089181696	0.442718167613507	0.471690501180357	3.16295263676348e-13	1.21451055346444e-08
B	ENSG00000185432	METTL7A	0.460415292010129	0.345684117954588	0.413481429022881	3.62794116603209e-13	1.393056848933e-08
B	ENSG00000157873	TNFRSF14	1.13563950292177	0.860715414144599	0.399896728102023	4.33041038519384e-13	1.66279097970673e-08
B	ENSG00000174547	MRPL11	0.654349895075466	0.504428938330923	0.375411239077472	4.96736359448402e-13	1.90736827300997e-08
B	ENSG00000133398	MED10	0.934793784820439	0.708896562975658	0.399073006814838	6.67660249738471e-13	2.56368182694578e-08
B	ENSG00000172466	ZNF24	0.654729660266427	0.467091029070087	0.487195599657726	6.7463549865891e-13	2.59046538775048e-08
B	ENSG00000129103	SUMF2	0.525650553246192	0.401344198457723	0.389263987049931	1.4475041029031e-12	5.55812625432733e-08
B	ENSG00000125877	ITPA	0.528863644780004	0.399134558309995	0.406020607564188	1.84315806884123e-12	7.07735835273657e-08
B	ENSG00000139180	NDUFA9	0.516758046404418	0.379476654706244	0.44547781374191	3.03262141899299e-12	1.16446597246493e-07
B	ENSG00000160783	PMF1	0.592332609785668	0.416383179795903	0.508495722506203	3.05188421371759e-12	1.17186250038328e-07
B	ENSG00000149182	ARFGAP2	0.540083505922601	0.415383288303045	0.378739314395405	3.56090321391761e-12	1.36731561608008e-07
B	ENSG00000166797	CIAO2A	0.978217519828542	0.690353867664692	0.502819242689579	7.66646476929821e-12	2.94376914211513e-07
B	ENSG00000165775	FUNDC2	0.592019504695792	0.460798264538312	0.361509424417505	9.93465790142514e-12	3.81470994098922e-07
B	ENSG00000100519	PSMC6	0.711426518969033	0.513805524204025	0.469492351440985	5.10452801412975e-10	1.96003666686554e-05
B	ENSG00000162521	RBBP4	0.890412693092377	0.684517473968231	0.379386788622441	6.09566699811667e-10	2.34061421393684e-05
B	ENSG00000126653	NSRP1	0.745304415360304	0.57807723891129	0.3665675374434	2.55432056835544e-09	9.80808011837121e-05
B	ENSG00000132842	AP3B1	0.562411822352694	0.418805197703182	0.425347573984763	4.12596165302846e-09	1.58428675552987e-04
B	ENSG00000156256	USP16	0.932047104142635	0.722541727474661	0.36732196114435	6.02509074640088e-09	2.31351434480301e-04
B	ENSG00000038274	MAT2B	0.583664385324133	0.444702131165693	0.392299720354724	6.92132322230997e-09	2.65764969090258e-04
B	ENSG00000160752	FDPS	0.689214249297785	0.529518878609949	0.38027040850734	1.14580790472912e-08	4.39967319257888e-04
B	ENSG00000169139	UBE2V2	0.588207701204602	0.415639808059908	0.500991837544215	1.24898172646332e-08	4.79584003327387e-04
Mye	ENSG00000164047	CAMP	19.0643060361485	0.386794264280892	5.62316380449964	0	0
Mye	ENSG00000102837	OLFM4	15.3326420988119	0.344843174366997	5.47452210016494	0	0
Mye	ENSG00000012223	LTF	17.3797705821171	0.40369688241056	5.42799278256541	0	0
Mye	ENSG00000008438	PGLYRP1	7.27350489579946	0.183222632349552	5.31098109885506	0	0
Mye	ENSG00000239839	DEFA3	69.0855317409376	1.80407462531719	5.25905268355022	0	0
Mye	ENSG00000148346	LCN2	12.7373077729472	0.365839321753832	5.12170641409247	0	0
Mye	ENSG00000229314	ORM1	2.61226033429459	0.103055763848753	4.66380157972674	0	0
Mye	ENSG00000104918	RETN	28.1172905783965	1.47789371835591	4.24984315301798	0	0
Mye	ENSG00000158825	CDA	4.89049703910234	0.26122002545248	4.22664369396802	0	0
Mye	ENSG00000166523	CLEC4E	1.47184193898415	0.0791387594872615	4.21709448754395	0	0
Mye	ENSG00000143546	S100A8	672.571663202951	36.4390151644304	4.2061321233732	0	0
Mye	ENSG00000134755	DSC2	0.866151127520209	0.0472375505941038	4.19661270698969	0	0
Mye	ENSG00000166527	CLEC4D	0.966439029023732	0.0564589753980974	4.09740386565206	0	0
Mye	ENSG00000138772	ANXA3	2.41242542419236	0.143467566833712	4.07168781043764	0	0
Mye	ENSG00000163993	S100P	6.13549217081492	0.369573577138728	4.05324555791016	0	0
Mye	ENSG00000181631	P2RY13	2.3122987709728	0.139290541020507	4.05315862433482	0	0
Mye	ENSG00000182578	CSF1R	0.841097882532898	0.0509020608399554	4.04647773139648	0	0
Mye	ENSG00000148154	UGCG	3.15146974516026	0.192103777775638	4.036067017187	0	0
Mye	ENSG00000119535	CSF3R	6.11834489241582	0.380349633368701	4.00774331471554	0	0
Mye	ENSG00000127954	STEAP4	1.29569120766993	0.080953611386642	4.00048268090506	0	0
Mye	ENSG00000197405	C5AR1	2.58972407237784	0.165019623299083	3.97208889332596	0	0
Mye	ENSG00000100504	PYGL	3.67388792909198	0.244489605763641	3.90946258129204	0	0
Mye	ENSG00000115271	GCA	10.2446983460685	0.68961204366042	3.8929487243144	0	0
Mye	ENSG00000197249	SERPINA1	7.19192177533738	0.498592327320104	3.85044474218455	0	0
Mye	ENSG00000106066	CPVL	2.52036295133694	0.176833666674149	3.83316663259848	0	0
Mye	ENSG00000124731	TREM1	0.767247355851147	0.0544162404267995	3.81758257823795	0	0
Mye	ENSG00000151726	ACSL1	1.61904718490408	0.115824385924481	3.80513409296542	0	0
Mye	ENSG00000140749	IGSF6	5.17738864410099	0.377213956157341	3.77876966019406	0	0
Mye	ENSG00000163563	MNDA	33.6739104879442	2.45898599544889	3.77549584480359	0	0
Mye	ENSG00000085514	PILRA	1.53809115195159	0.112993943774431	3.76682364976098	0	0
Mye	ENSG00000139132	FGD4	0.905549012486309	0.066764654645081	3.7616362846092	0	0
Mye	ENSG00000235568	NFAM1	1.00264411561485	0.0744782080873544	3.75084744522936	0	0
Mye	ENSG00000204577	LILRB3	2.93224732530264	0.217862895828023	3.75051437765151	0	0
Mye	ENSG00000100079	LGALS2	3.03482115976119	0.226423135081476	3.7445182217334	0	0
Mye	ENSG00000272398	CD24	3.61329359277674	0.270450303115611	3.73987906401444	0	0
Mye	ENSG00000171051	FPR1	4.6955702600304	0.357952295228528	3.71346114306127	0	0
Mye	ENSG00000090376	IRAK3	2.51064565735496	0.19175938753572	3.71068931531179	0	0
Mye	ENSG00000103569	AQP9	0.909107275123234	0.0695252580884858	3.70884144301555	0	0
Mye	ENSG00000125810	CD93	2.13097641984657	0.16356305483913	3.70359581087036	0	0
Mye	ENSG00000176788	BASP1	3.76987650791816	0.289558902301988	3.70258850769826	0	0
Mye	ENSG00000140044	JDP2	0.709591182598472	0.0545707220135374	3.70078904583946	0	0
Mye	ENSG00000103313	MEFV	0.727365130203948	0.0560285700594095	3.69844518660863	0	0
Mye	ENSG00000257017	HP	2.71134709807178	0.210216082407421	3.68906486342496	0	0
Mye	ENSG00000224397	PELATON	1.54894827439446	0.12161344862141	3.67091428442282	0	0
Mye	ENSG00000136040	PLXNC1	1.18976929369455	0.0936882786047659	3.66666947692974	0	0
Mye	ENSG00000239998	LILRA2	1.47423730050901	0.116747105860005	3.65851007509886	0	0
Mye	ENSG00000120306	CYSTM1	2.2833447159319	0.180908850990758	3.65781378042926	0	0
Mye	ENSG00000204103	MAFB	1.13168419729104	0.0898914283493119	3.65414405885538	0	0
Mye	ENSG00000131042	LILRB2	1.86884499004239	0.148825273712442	3.65045545796048	0	0
Mye	ENSG00000101916	TLR8	0.829784116892647	0.0667407061111735	3.63609718717539	0	0
Mye	ENSG00000135636	DYSF	0.859261087683588	0.0693973643950257	3.63014378526081	0	0
Mye	ENSG00000198223	CSF2RA	1.03077115805292	0.0843203883608579	3.61169875296341	0	0
Mye	ENSG00000101307	SIRPB1	1.32144506371694	0.108460513906433	3.60687463287518	0	0
Mye	ENSG00000109743	BST1	1.78806672024629	0.14784783940798	3.59621550478134	0	0
Mye	ENSG00000198053	SIRPA	0.78975227186754	0.0653526049072744	3.59508353510162	0	0
Mye	ENSG00000197766	CFD	3.23771400270008	0.268135528171262	3.59394125820824	0	0
Mye	ENSG00000255197	ENSG00000255197	0.942017289266613	0.0782180457436621	3.59018014221603	0	0
Mye	ENSG00000166927	MS4A7	1.78994273714584	0.148772316894977	3.58873543014888	0	0
Mye	ENSG00000133246	PRAM1	1.99221322783139	0.166244971797106	3.58298945722402	0	0
Mye	ENSG00000186407	CD300E	0.793628693462152	0.0662376923760439	3.58273986952557	0	0
Mye	ENSG00000165168	CYBB	10.688355046262	0.894537343309019	3.57875431679867	0	0
Mye	ENSG00000113916	BCL6	1.02215326901066	0.0856446061769293	3.57710534085154	0	0
Mye	ENSG00000172322	CLEC12A	3.86863308193935	0.324325917655559	3.57630768106424	0	0
Mye	ENSG00000138185	ENTPD1	1.59984959879405	0.134609291708577	3.57108638055476	0	0
Mye	ENSG00000175489	LRRC25	1.22080246220615	0.102908302655053	3.56839848816269	0	0
Mye	ENSG00000066336	SPI1	4.1321863162644	0.350100541686655	3.56106410632231	0	0
Mye	ENSG00000158517	NCF1	9.13769832999433	0.779789758688184	3.55067370206632	0	0
Mye	ENSG00000136867	SLC31A2	0.933581979769097	0.0797910644977945	3.54847761546009	0	0
Mye	ENSG00000170909	OSCAR	1.08354897884877	0.0926487019585492	3.54784979401746	0	0
Mye	ENSG00000163221	S100A12	60.9589729368823	5.22436695412554	3.5445104569247	0	0
Mye	ENSG00000137462	TLR2	1.00107176125667	0.0862900368488128	3.53620759270488	0	0
Mye	ENSG00000006534	ALDH3B1	0.687157398659893	0.0593086747587517	3.53432555672404	0	0
Mye	ENSG00000131724	IL13RA1	0.657025845310504	0.0573496766507816	3.51809286553911	0	0
Mye	ENSG00000104093	DMXL2	1.74471722893009	0.1524329758626	3.5167462935944	0	0
Mye	ENSG00000100292	HMOX1	0.81535498590851	0.071393747270027	3.5135586784215	0	0
Mye	ENSG00000169403	PTAFR	1.93933831237081	0.169823513269961	3.51345637048767	0	0
Mye	ENSG00000146592	CREB5	1.41037792384491	0.123995700230409	3.50771979934656	0	0
Mye	ENSG00000111275	ALDH2	3.38352809373697	0.297863150656736	3.50580680684375	0	0
Mye	ENSG00000116701	NCF2	4.65455902214095	0.410338917802544	3.50375659634152	0	0
Mye	ENSG00000123384	LRP1	0.97420238143273	0.0861979887297085	3.49849539763819	0	0
Mye	ENSG00000087253	LPCAT2	1.13998287042989	0.10161699134047	3.48779858646933	0	0
Mye	ENSG00000104974	LILRA1	0.819379636459608	0.0730806108660538	3.4869714405226	0	0
Mye	ENSG00000172243	CLEC7A	1.97195304959684	0.176045481303255	3.48560510086242	0	0
Mye	ENSG00000136869	TLR4	1.02354706892287	0.0922452952465839	3.47195830576259	0	0
Mye	ENSG00000136026	CKAP4	2.38129309480351	0.214809439254085	3.47061590623238	0	0
Mye	ENSG00000134243	SORT1	0.850839229837477	0.0771967041399009	3.46227539444982	0	0
Mye	ENSG00000241399	CD302	1.73564866090117	0.1584731698414	3.45316442748953	0	0
Mye	ENSG00000115828	QPCT	1.12961908602907	0.10317835399637	3.45262412808934	0	0
Mye	ENSG00000035862	TIMP2	1.75119612081648	0.159999802901968	3.45219863080949	0	0
Mye	ENSG00000136689	IL1RN	0.813717468986288	0.0746090934559916	3.44710457907576	0	0
Mye	ENSG00000163220	S100A9	446.13293710098	40.9677719482417	3.44491232491953	0	0
Mye	ENSG00000101336	HCK	2.26785024712799	0.208285312992749	3.44469235995567	0	0
Mye	ENSG00000163694	RBM47	1.06952051273203	0.0983034842710848	3.44357779013807	0	0
Mye	ENSG00000127951	FGL2	4.8431633258806	0.445967393445683	3.44093951812633	0	0
Mye	ENSG00000221869	CEBPD	6.25286423876997	0.576099089610619	3.44012831092475	0	0
Mye	ENSG00000168461	RAB31	2.9505981297311	0.273322334122143	3.43233218223129	0	0
Mye	ENSG00000143226	FCGR2A	2.24644171926728	0.208220542348152	3.43145732139812	0	0
Mye	ENSG00000197629	MPEG1	2.25915966936746	0.20960573107056	3.43003616998074	0	0
Mye	ENSG00000183019	MCEMP1	1.95298583152113	0.181670792214534	3.42628308612793	0	0
Mye	ENSG00000140090	SLC24A4	0.810984187493481	0.0754940217623496	3.42523947554854	0	0
Mye	ENSG00000011422	PLAUR	1.36765321707127	0.127659091477903	3.42133427530977	0	0
Mye	ENSG00000183023	SLC8A1	1.11758258605963	0.104671023550071	3.41644742998146	0	0
Mye	ENSG00000179862	CITED4	1.13991701667739	0.107661638806367	3.40435260715231	0	0
Mye	ENSG00000007237	GAS7	1.41418543620204	0.133951454870692	3.4001891513514	0	0
Mye	ENSG00000105514	RAB3D	0.816567124420976	0.0773575951556698	3.39995663376633	0	0
Mye	ENSG00000171860	C3AR1	0.855312438618621	0.0810815040411259	3.39900676515375	0	0
Mye	ENSG00000198019	FCGR1B	0.746843118598069	0.0721902246841402	3.37092982384975	0	0
Mye	ENSG00000188906	LRRK2	3.51570613484603	0.340253408808437	3.36913296539456	0	0
Mye	ENSG00000185215	TNFAIP2	1.18793611425784	0.115136993640538	3.36703389931815	0	0
Mye	ENSG00000147459	DOCK5	0.702455560026661	0.0684897232606304	3.35844752186232	0	0
Mye	ENSG00000254470	AP5B1	1.03174380503264	0.100913782111753	3.35388964950219	0	0
Mye	ENSG00000106780	MEGF9	2.82456458803709	0.279295356118689	3.33816499945735	0	0
Mye	ENSG00000018280	SLC11A1	2.79356513239051	0.276310246878818	3.33774648718748	0	0
Mye	ENSG00000073331	ALPK1	0.885890848644258	0.0876946793914063	3.33656773476842	0	0
Mye	ENSG00000187116	LILRA5	1.38252565743465	0.137661094916679	3.32811345978514	0	0
Mye	ENSG00000141505	ASGR1	1.71650507366234	0.172593565335705	3.31402353781691	0	0
Mye	ENSG00000170345	FOS	6.59236105982704	0.665995733497986	3.3072104200179	0	0
Mye	ENSG00000140678	ITGAX	0.855449846802344	0.086471156821362	3.30639237997746	0	0
Mye	ENSG00000162444	RBP7	2.6394300178213	0.267117970765689	3.30467747087559	0	0
Mye	ENSG00000150540	HNMT	0.787465645243057	0.0798192589507672	3.30240819451616	0	0
Mye	ENSG00000121552	CSTA	5.58135738680702	0.568197884196042	3.29615066386625	0	0
Mye	ENSG00000161929	SCIMP	0.891734881896242	0.0907986002360327	3.29587289003439	0	0
Mye	ENSG00000274536	MIR223HG	2.90209614425655	0.296191074983551	3.2924952413984	0	0
Mye	ENSG00000119900	OGFRL1	1.80747109440278	0.184551236398756	3.29187926732079	0	0
Mye	ENSG00000186350	RXRA	1.16697058221007	0.119240244513948	3.29082504911695	0	0
Mye	ENSG00000170458	CD14	4.62991601458983	0.473692826492501	3.28896229431134	0	0
Mye	ENSG00000163823	CCR1	1.01921418468696	0.104302068465015	3.28861758719367	0	0
Mye	ENSG00000196502	SULT1A1	2.41194232102429	0.247674160039821	3.28368014266441	0	0
Mye	ENSG00000163131	CTSS	28.1820536156046	2.89487034783396	3.28320610313419	0	0
Mye	ENSG00000139318	DUSP6	2.57545444337387	0.26525361758674	3.27938268860669	0	0
Mye	ENSG00000187164	SHTN1	0.837293534199225	0.0863285788492109	3.27782334030651	0	0
Mye	ENSG00000175538	KCNE3	1.42779438402627	0.147958922908201	3.2705196241305	0	0
Mye	ENSG00000110077	MS4A6A	6.0510215159423	0.627800154618015	3.26880142520198	0	0
Mye	ENSG00000103381	CPPED1	2.08926749144266	0.217906794514711	3.26121412752394	0	0
Mye	ENSG00000167703	SLC43A2	0.9270253634354	0.0973860674139977	3.25082151925838	0	0
Mye	ENSG00000214212	C19orf38	2.09116010476798	0.22060181397097	3.24478696359249	0	0
Mye	ENSG00000164713	BRI3	7.66873212635868	0.814239661363998	3.23546267473141	0	0
Mye	ENSG00000171049	FPR2	0.803763525043969	0.0859270339291958	3.22558710776544	0	0
Mye	ENSG00000134698	AGO4	1.04488918538656	0.112371786718712	3.21699817947921	0	0
Mye	ENSG00000085265	FCN1	17.5324480451699	1.88594619877909	3.2166670274893	0	0
Mye	ENSG00000138061	CYP1B1	1.45604824301919	0.157320647825174	3.21027821957654	0	0
Mye	ENSG00000106565	TMEM176B	3.70081807411406	0.402307512192097	3.20147363453324	0	0
Mye	ENSG00000216490	IFI30	1.02994583533578	0.111999897880892	3.20099914635587	0	0
Mye	ENSG00000150337	FCGR1A	1.13894952152113	0.124570482615511	3.19266964527258	0	0
Mye	ENSG00000158470	B4GALT5	1.26114833335309	0.138010942929276	3.19188340372717	0	0
Mye	ENSG00000142089	IFITM3	9.97021703817683	1.09387065103997	3.18818275932156	0	0
Mye	ENSG00000059728	MXD1	2.09015481528164	0.229915063027477	3.18443691164738	0	0
Mye	ENSG00000120868	APAF1	1.21073393436167	0.133206771867303	3.18414252740868	0	0
Mye	ENSG00000213903	LTB4R	0.974607528528977	0.107914079951137	3.174938256036	0	0
Mye	ENSG00000002933	TMEM176A	0.940953828719857	0.104584624354819	3.16945316619707	0	0
Mye	ENSG00000025708	TYMP	4.31460690688617	0.479584368983405	3.16937258192884	0	0
Mye	ENSG00000112303	VNN2	1.46407344219989	0.163011556952805	3.16694176997512	0	0
Mye	ENSG00000135677	GNS	1.06036364748922	0.118711564782978	3.15902672306181	0	0
Mye	ENSG00000277443	MARCKS	3.66695850577436	0.411241288376298	3.156526918404	0	0
Mye	ENSG00000110931	CAMKK2	1.05047489473039	0.118046207129945	3.15361809041814	0	0
Mye	ENSG00000204389	HSPA1A	1.97005999850813	0.222836898814179	3.14417951926937	0	0
Mye	ENSG00000178695	KCTD12	1.53913243151615	0.174119503692842	3.1439676526396	0	0
Mye	ENSG00000089902	RCOR1	1.0293332169893	0.116527298457519	3.14297021392716	0	0
Mye	ENSG00000161642	ZNF385A	0.58221223165716	0.0668535850377641	3.12246831692589	0	0
Mye	ENSG00000198736	MSRB1	3.42804640646545	0.394635179661248	3.11879516414624	0	0
Mye	ENSG00000105835	NAMPT	8.50504416922748	0.981373422105465	3.11544462277152	0	0
Mye	ENSG00000100368	CSF2RB	0.845553391202593	0.0977598694973688	3.1125815899563	0	0
Mye	ENSG00000113749	HRH2	1.91475673720464	0.221753301228989	3.11013362757867	0	0
Mye	ENSG00000101439	CST3	13.0612014160405	1.51699595664215	3.10599846185559	0	0
Mye	ENSG00000204131	NHSL2	0.663672529621795	0.077361082416712	3.10079167431245	0	0
Mye	ENSG00000039319	ZFYVE16	1.34990700803252	0.157911283517639	3.09567385931341	0	0
Mye	ENSG00000204482	LST1	12.4899658636249	1.47273830459232	3.08419653258318	0	0
Mye	ENSG00000121316	PLBD1	5.94064243695691	0.705268463628973	3.07437452080022	0	0
Mye	ENSG00000158473	CD1D	0.552805611193685	0.0658000765952362	3.07061109126307	0	0
Mye	ENSG00000177663	IL17RA	3.13446426683368	0.373298365512535	3.06981778609294	0	0
Mye	ENSG00000105339	DENND3	0.954422295089811	0.113983383714768	3.06580421813398	0	0
Mye	ENSG00000141526	SLC16A3	1.25342568051489	0.149793774390088	3.06482688684742	0	0
Mye	ENSG00000120594	PLXDC2	1.27806332828581	0.152778368430079	3.06444712910525	0	0
Mye	ENSG00000100365	NCF4	2.07686504696663	0.248366977006089	3.06386220406692	0	0
Mye	ENSG00000169826	CSGALNACT2	1.38310870250376	0.165471448975417	3.0632603305582	0	0
Mye	ENSG00000125505	MBOAT7	1.0353881073498	0.124242105487971	3.05894556334594	0	0
Mye	ENSG00000166900	STX3	0.909321431613437	0.109763210498519	3.05039577075299	0	0
Mye	ENSG00000090382	LYZ	59.7183309923971	7.23998896066609	3.04411444296091	0	0
Mye	ENSG00000100485	SOS2	1.16686148238227	0.141766078239742	3.04104903832156	0	0
Mye	ENSG00000135049	AGTPBP1	1.57468583869713	0.193168159689407	3.0271348126933	0	0
Mye	ENSG00000008130	NADK	1.17280782793708	0.144700496634061	3.0188248593839	0	0
Mye	ENSG00000113269	RNF130	2.30179146933219	0.285007468249681	3.01368550968392	0	0
Mye	ENSG00000135363	LMO2	1.13142863307502	0.140518368806165	3.00931494735572	0	0
Mye	ENSG00000156675	RAB11FIP1	2.64783721102528	0.329414277812987	3.00683943570472	0	0
Mye	ENSG00000116017	ARID3A	1.29277546609768	0.161082965821402	3.00459587911866	0	0
Mye	ENSG00000188313	PLSCR1	2.21866165977689	0.277426144566923	2.99951401862593	0	0
Mye	ENSG00000166002	SMCO4	0.824641233104792	0.103185607779478	2.99852484040685	0	0
Mye	ENSG00000132510	KDM6B	0.93982997855347	0.117849451189782	2.99545474718702	0	0
Mye	ENSG00000169896	ITGAM	1.94947188173538	0.247037158987631	2.98028337469449	0	0
Mye	ENSG00000132205	EMILIN2	0.847672314826329	0.107528565590028	2.97878669803013	0	0
Mye	ENSG00000155465	SLC7A7	1.54645793178355	0.196927641235328	2.9732300577051	0	0
Mye	ENSG00000086300	SNX10	1.86214154707164	0.237344221117019	2.97190991231388	0	0
Mye	ENSG00000147813	NAPRT	0.711517887633025	0.090702395540826	2.97168746732362	0	0
Mye	ENSG00000181274	FRAT2	1.08966805865613	0.139255277106018	2.96808481442154	0	0
Mye	ENSG00000159339	PADI4	4.04923757273382	0.523938917404433	2.95017975748434	0	0
Mye	ENSG00000172216	CEBPB	2.70312706889957	0.352348280579289	2.93955525282794	0	0
Mye	ENSG00000110422	HIPK3	1.24177257403741	0.162951377658603	2.92988751921327	0	0
Mye	ENSG00000114450	GNB4	0.629040662781722	0.0834661145225599	2.91389076169971	0	0
Mye	ENSG00000146094	DOK3	0.681990055541921	0.090712542320827	2.91037675959172	0	0
Mye	ENSG00000105383	CD33	0.626586689039625	0.0834887033941444	2.90786121282135	0	0
Mye	ENSG00000157557	ETS2	0.731274939674648	0.0975534080408048	2.9061497430715	0	0
Mye	ENSG00000160593	JAML	4.39046085988568	0.586644037324205	2.90381510681295	0	0
Mye	ENSG00000142657	PGD	3.77185907406364	0.504839731578691	2.90137841240518	0	0
Mye	ENSG00000182511	FES	0.784752694187185	0.105169751760996	2.89951825109042	0	0
Mye	ENSG00000163932	PRKCD	0.834977282260281	0.111967560205803	2.89865613773733	0	0
Mye	ENSG00000155629	PIK3AP1	1.19271836140818	0.16148937459379	2.88474226810928	0	0
Mye	ENSG00000168769	TET2	1.43560165997726	0.19562664695059	2.87548069341067	0	0
Mye	ENSG00000101265	RASSF2	1.78984401147746	0.24393140831384	2.8752864243002	0	0
Mye	ENSG00000170571	EMB	4.05345544314743	0.553275452951125	2.87308246201794	0	0
Mye	ENSG00000149269	PAK1	1.26390578480458	0.173318237789997	2.86639354652477	0	0
Mye	ENSG00000120129	DUSP1	3.21523929959214	0.441110162775067	2.86571521225281	0	0
Mye	ENSG00000012779	ALOX5	1.3509276748573	0.185964214203962	2.86085350870359	0	0
Mye	ENSG00000084234	APLP2	3.86278258306968	0.536101028995709	2.84906366835135	0	0
Mye	ENSG00000072401	UBE2D1	1.49369870715569	0.207620946257996	2.84686526718882	0	0
Mye	ENSG00000028137	TNFRSF1B	2.58254935887311	0.360685520355171	2.83998251009636	0	0
Mye	ENSG00000175471	MCTP1	0.659198847381796	0.0921506104983636	2.83864809108748	0	0
Mye	ENSG00000126883	NUP214	3.69139211169579	0.516219816842623	2.83810756315715	0	0
Mye	ENSG00000165025	SYK	1.82874314943293	0.256421632935525	2.8342625752173	0	0
Mye	ENSG00000145819	ARHGAP26	1.30195523099957	0.183225241161477	2.82898967256171	0	0
Mye	ENSG00000140379	BCL2A1	1.62803560162277	0.230398660528932	2.82092801406787	0	0
Mye	ENSG00000160712	IL6R	1.67053328057883	0.236460048838596	2.82064036611802	0	0
Mye	ENSG00000204472	AIF1	17.3571192759846	2.4665722274915	2.81494808780138	0	0
Mye	ENSG00000148450	MSRB2	0.834713240660848	0.118795001405424	2.81280652343202	0	0
Mye	ENSG00000163171	CDC42EP3	2.56167612215867	0.364804108065169	2.81189420346688	0	0
Mye	ENSG00000160209	PDXK	1.16317070654639	0.165831533711591	2.81027256794407	0	0
Mye	ENSG00000159128	IFNGR2	1.63817134386774	0.235036691117559	2.80112836719282	0	0
Mye	ENSG00000102524	TNFSF13B	2.75914233955242	0.396247525915718	2.79974605232705	0	0
Mye	ENSG00000008394	MGST1	0.816091218498127	0.117345102210039	2.7979727908557	0	0
Mye	ENSG00000038427	VCAN	12.5437464938993	1.8108242003188	2.79224991085426	0	0
Mye	ENSG00000116741	RGS2	3.32536954343054	0.481432311802839	2.78810979603224	0	0
Mye	ENSG00000101236	RNF24	1.15174463335746	0.166757175941942	2.78800012529029	0	0
Mye	ENSG00000100364	KIAA0930	0.894290576453615	0.129508208757407	2.78770012910291	0	0
Mye	ENSG00000135604	STX11	1.13926903417454	0.165319498287524	2.78477967873774	0	0
Mye	ENSG00000257764	ENSG00000257764	1.4663731064949	0.213139628641527	2.78238147129821	0	0
Mye	ENSG00000068650	ATP11A	0.740016285315218	0.107689752177838	2.78067605136721	0	0
Mye	ENSG00000254087	LYN	2.68051858493441	0.391502274286651	2.77541954437102	0	0
Mye	ENSG00000267519	MIR23AHG	1.24068599955577	0.181364540687997	2.77417371409972	0	0
Mye	ENSG00000030582	GRN	4.18969136307467	0.612936955658624	2.77303337398049	0	0
Mye	ENSG00000134198	TSPAN2	1.18978788123474	0.174838071316115	2.76661311499051	0	0
Mye	ENSG00000170892	TSEN34	0.788539487880081	0.115911899953502	2.76615431653816	0	0
Mye	ENSG00000145569	OTULINL	0.938105677147992	0.138226805585005	2.76271303380018	0	0
Mye	ENSG00000183688	RFLNB	4.05606556961732	0.599522447965855	2.75819529616846	0	0
Mye	ENSG00000123684	LPGAT1	1.63171674869367	0.24233243368195	2.75133122761341	0	0
Mye	ENSG00000085491	SLC25A24	0.771795660073843	0.114925511669767	2.74751984208917	0	0
Mye	ENSG00000243449	C4orf48	1.18306508157482	0.176439615546765	2.74528301283783	0	0
Mye	ENSG00000173744	AGFG1	1.22028119725066	0.182846469917098	2.73850895659844	0	0
Mye	ENSG00000143669	LYST	3.33051218158042	0.501274874357447	2.73207023053463	0	0
Mye	ENSG00000168010	ATG16L2	0.798322392030154	0.120543691397186	2.7274153275101	0	0
Mye	ENSG00000156273	BACH1	1.69381154505654	0.256688600903173	2.72218223323903	0	0
Mye	ENSG00000092964	DPYSL2	1.27432880563006	0.193275522998082	2.72100672662182	0	0
Mye	ENSG00000125772	GPCPD1	1.73996579001989	0.265266336839856	2.71354543149419	0	0
Mye	ENSG00000144909	OSBPL11	0.923343542351986	0.141296375216027	2.7081430662098	0	0
Mye	ENSG00000123636	BAZ2B	2.14498030610213	0.32888179751802	2.70532333457946	0	0
Mye	ENSG00000188895	MSL1	1.29662936989912	0.199427400977235	2.70083060457663	0	0
Mye	ENSG00000131981	LGALS3	3.26130150065935	0.505633684944718	2.68928333834703	0	0
Mye	ENSG00000184730	APOBR	1.05468136175394	0.163590321147143	2.68864790200205	0	0
Mye	ENSG00000140105	WARS1	0.848019965926116	0.131698457171605	2.68685978751594	0	0
Mye	ENSG00000011198	ABHD5	1.49451897561364	0.232384873514119	2.68509314629876	0	0
Mye	ENSG00000124588	NQO2	1.36981113951194	0.213811245125802	2.67956736081348	0	0
Mye	ENSG00000119321	FKBP15	1.01337840374811	0.158678026829728	2.67499872099536	0	0
Mye	ENSG00000067182	TNFRSF1A	1.04340335316685	0.164213548657987	2.66765190623042	0	0
Mye	ENSG00000103642	LACTB	0.855805774159238	0.135759028946299	2.65623526216317	0	0
Mye	ENSG00000114013	CD86	0.598569507940496	0.0949681812980818	2.65600265716134	0	0
Mye	ENSG00000076944	STXBP2	7.47483014809424	1.1893005594803	2.6519274386884	0	0
Mye	ENSG00000188641	DPYD	1.39952074635216	0.222751341630664	2.6514268471989	0	0
Mye	ENSG00000114331	ACAP2	3.07063219670563	0.493704688311186	2.63681546489905	0	0
Mye	ENSG00000134686	PHC2	0.783319249039925	0.126361962948959	2.6320381574616	0	0
Mye	ENSG00000148110	MFSD14B	1.01379160683906	0.163728911573408	2.63038012169613	0	0
Mye	ENSG00000147454	SLC25A37	3.0608324882173	0.494701087550594	2.62929511566559	0	0
Mye	ENSG00000011600	TYROBP	27.8861335204303	4.53305732501086	2.6209916043275	0	0
Mye	ENSG00000088992	TESC	1.07238386002613	0.174674153820241	2.61808335472891	0	0
Mye	ENSG00000173442	EHBP1L1	0.765739773535061	0.124849007021598	2.61666984781006	0	0
Mye	ENSG00000119729	RHOQ	0.79808244758094	0.130391613690494	2.61368671107485	0	0
Mye	ENSG00000146192	FGD2	0.712228953884056	0.116417498669288	2.61303316056627	0	0
Mye	ENSG00000113163	CERT1	1.49898770560575	0.245463283128384	2.61040940595864	0	0
Mye	ENSG00000112062	MAPK14	1.69098161541484	0.276998907187131	2.60990878495924	0	0
Mye	ENSG00000101160	CTSZ	2.73083457576192	0.447338656865352	2.60990258377828	0	0
Mye	ENSG00000133318	RTN3	3.9152381813565	0.644356341039404	2.60316942441347	0	0
Mye	ENSG00000163191	S100A11	28.833906566556	4.76320878084845	2.59776062247572	0	0
Mye	ENSG00000073921	PICALM	1.30278116619667	0.215289980772465	2.59724168289312	0	0
Mye	ENSG00000147202	DIAPH2	0.9687263382946	0.160659326812857	2.59208443051022	0	0
Mye	ENSG00000100106	TRIOBP	0.794525050882028	0.13182272178315	2.59149364391231	0	0
Mye	ENSG00000143162	CREG1	0.625102906326654	0.104077793602996	2.58643142705528	0	0
Mye	ENSG00000168071	CCDC88B	1.02910039404201	0.171352967325759	2.58634065103654	0	0
Mye	ENSG00000197601	FAR1	1.00233702732682	0.166954098402112	2.58584426974321	0	0
Mye	ENSG00000198909	MAP3K3	0.916464099458556	0.153432727797345	2.5784721192204	0	0
Mye	ENSG00000107551	RASSF4	0.615837014665982	0.103112136842774	2.57833442714181	0	0
Mye	ENSG00000186635	ARAP1	0.684371953967501	0.114603976315271	2.57812353749745	0	0
Mye	ENSG00000159496	RGL4	2.74283459921617	0.459930635242998	2.57617942452822	0	0
Mye	ENSG00000066027	PPP2R5A	1.31048423811512	0.220024151848725	2.57436620085451	0	0
Mye	ENSG00000163754	GYG1	1.96790555334157	0.330975378381868	2.57186517988171	0	0
Mye	ENSG00000170006	TMEM154	2.28802817014376	0.387882196142325	2.56041435209174	0	0
Mye	ENSG00000142634	EFHD2	4.18991129838528	0.711002353907087	2.55899346070463	0	0
Mye	ENSG00000096968	JAK2	0.75664702949921	0.129897302672267	2.54224897666045	0	0
Mye	ENSG00000110395	CBL	1.27541328917892	0.219092887979253	2.54135025999011	0	0
Mye	ENSG00000261371	PECAM1	1.81868166372852	0.312877140811315	2.53922487785426	0	0
Mye	ENSG00000100300	TSPO	16.3569067656054	2.81756292760975	2.5373802106971	0	0
Mye	ENSG00000111144	LTA4H	3.48289053496658	0.601768328538997	2.53300504685233	0	0
Mye	ENSG00000147416	ATP6V1B2	1.74366978957595	0.301930980660462	2.52983615094503	0	0
Mye	ENSG00000158869	FCER1G	15.6942222560985	2.74730133787913	2.51414647012168	0	0
Mye	ENSG00000143376	SNX27	0.877164591993764	0.154177574663516	2.50825463816333	0	0
Mye	ENSG00000104870	FCGRT	3.47063931088128	0.61019657025082	2.50785546360257	0	0
Mye	ENSG00000142687	KIAA0319L	0.9709457673474	0.171202221687949	2.50368929176853	0	0
Mye	ENSG00000163931	TKT	11.895201314261	2.09881462094394	2.50273303765727	0	0
Mye	ENSG00000051620	HEBP2	2.13132563650993	0.376084687639407	2.50262156034455	0	0
Mye	ENSG00000005893	LAMP2	1.53151736170423	0.270375444621584	2.50192568406339	0	0
Mye	ENSG00000160888	IER2	3.45056834921353	0.614207006541874	2.49003713530771	0	0
Mye	ENSG00000197746	PSAP	9.94526727467939	1.77442963795473	2.48665477550458	0	0
Mye	ENSG00000000938	FGR	2.77997388430348	0.496435064460876	2.48539440464269	0	0
Mye	ENSG00000178996	SNX18	0.671481190294109	0.12013209474879	2.48272535102058	0	0
Mye	ENSG00000051523	CYBA	14.628108494529	2.66584319339381	2.45607940430079	0	0
Mye	ENSG00000132334	PTPRE	2.1673922023013	0.395314881433921	2.45488607032807	0	0
Mye	ENSG00000147894	C9orf72	0.648617281139166	0.11862076383762	2.45101089518143	0	0
Mye	ENSG00000100077	GRK3	0.571130981237414	0.104456204675172	2.45092345559625	0	0
Mye	ENSG00000155099	PIP4P2	1.15385400737538	0.212670287120956	2.43977030825402	0	0
Mye	ENSG00000182287	AP1S2	3.18694726315569	0.590648924871739	2.43180237750342	0	0
Mye	ENSG00000103490	PYCARD	6.06270429502537	1.12584817481418	2.42894917025353	0	0
Mye	ENSG00000101084	RAB5IF	1.63348298403548	0.304091378503987	2.42537460706565	0	0
Mye	ENSG00000103811	CTSH	1.79766351374765	0.335163598482821	2.42318562865134	0	0
Mye	ENSG00000197081	IGF2R	1.75585207082247	0.327385718422194	2.42310801057614	0	0
Mye	ENSG00000249437	NAIP	1.3236343109408	0.247739977588642	2.41760599550348	0	0
Mye	ENSG00000229807	XIST	2.20719161193945	0.414299566553087	2.4134656630347	0	0
Mye	ENSG00000163162	RNF149	2.84904763949653	0.536021335921794	2.41011741313838	0	0
Mye	ENSG00000112096	SOD2	5.75025387712048	1.08199430669042	2.4099327453892	0	0
Mye	ENSG00000140575	IQGAP1	5.48561525187544	1.03300030942846	2.40881275215184	0	0
Mye	ENSG00000179820	MYADM	1.84068694155423	0.346822538919924	2.40797471536933	0	0
Mye	ENSG00000197872	CYRIA	0.578401658378239	0.109741668405569	2.3979602743337	0	0
Mye	ENSG00000184260	H2AC20	1.49140304337839	0.283585338351675	2.39481533979606	0	0
Mye	ENSG00000178719	GRINA	0.939438984996119	0.179136334376055	2.39074147396349	0	0
Mye	ENSG00000135218	CD36	2.24076672982535	0.430538178164761	2.37977938798517	0	0
Mye	ENSG00000185950	IRS2	0.954851043763811	0.183749884526568	2.37753234775004	0	0
Mye	ENSG00000026025	VIM	28.7299295865951	5.54065972813316	2.37442478323582	0	0
Mye	ENSG00000080815	PSEN1	0.640037170514365	0.123721745503292	2.37105660020652	0	0
Mye	ENSG00000113742	CPEB4	0.983221705789552	0.190466562517638	2.36797901859929	0	0
Mye	ENSG00000198585	NUDT16	0.900688714804088	0.174790340485891	2.36540312651762	0	0
Mye	ENSG00000066777	ARFGEF1	1.17477987347469	0.228246561620531	2.36372542222971	0	0
Mye	ENSG00000090013	BLVRB	2.47353821419171	0.481681982086223	2.36042332391189	0	0
Mye	ENSG00000125304	TM9SF2	1.53575006878452	0.299684253129217	2.35742826318941	0	0
Mye	ENSG00000112531	QKI	1.60968793314237	0.315377632420802	2.35162877478181	0	0
Mye	ENSG00000026297	RNASET2	3.69574967646065	0.728573203689594	2.34272120220549	0	0
Mye	ENSG00000169967	MAP3K2	1.42917847016692	0.281905015031473	2.3419050372529	0	0
Mye	ENSG00000093167	LRRFIP2	0.721162435426388	0.142472491296407	2.33964086085524	0	0
Mye	ENSG00000154589	LY96	1.15910411228143	0.229285546521499	2.33779283726667	0	0
Mye	ENSG00000078124	ACER3	0.732046014603728	0.14513624971497	2.33452643885727	0	0
Mye	ENSG00000100596	SPTLC2	0.928458036821968	0.18434169457043	2.33245428873464	0	0
Mye	ENSG00000006459	KDM7A	0.871752915302882	0.17310064554333	2.33230817869929	0	0
Mye	ENSG00000140526	ABHD2	0.679926594011345	0.135182315844593	2.33047256423536	0	0
Mye	ENSG00000115355	CCDC88A	1.31955090426186	0.262913124394632	2.32738893957737	0	0
Mye	ENSG00000168298	H1-4	1.7417436046155	0.347534421182333	2.32530448572924	0	0
Mye	ENSG00000135842	NIBAN1	1.62587573092212	0.324419426273805	2.32528487742665	0	0
Mye	ENSG00000065243	PKN2	1.22842330507697	0.245164461657583	2.32498601749573	0	0
Mye	ENSG00000027697	IFNGR1	1.84695055597826	0.368737111746792	2.32448071531122	0	0
Mye	ENSG00000197321	SVIL	1.35017097539479	0.271532239384144	2.31394670436978	0	0
Mye	ENSG00000175029	CTBP2	0.691837339435865	0.139794540860895	2.30712485719873	0	0
Mye	ENSG00000038219	BOD1L1	3.52718602805408	0.71322353428303	2.30609145368844	0	0
Mye	ENSG00000072062	PRKACA	0.611670738820519	0.1238027117204	2.30471234684604	0	0
Mye	ENSG00000069974	RAB27A	2.55943916631409	0.518532729691378	2.30332075656039	0	0
Mye	ENSG00000106348	IMPDH1	0.682729984511768	0.138319727297949	2.30330818457229	0	0
Mye	ENSG00000197006	METTL9	2.61328884322108	0.530011874281822	2.30177000556274	0	0
Mye	ENSG00000133961	NUMB	1.31258452097433	0.26709478677107	2.29698660247812	0	0
Mye	ENSG00000099337	KCNK6	0.639098912665166	0.130484828153885	2.29215716259742	0	0
Mye	ENSG00000177885	GRB2	3.4351809425126	0.705882113924993	2.28288692167077	0	0
Mye	ENSG00000171115	GIMAP8	0.737167248656211	0.151584759423315	2.2818672654937	0	0
Mye	ENSG00000083223	TUT7	1.1692999933828	0.243195307142001	2.26545781749254	0	0
Mye	ENSG00000028277	POU2F2	3.21860795897047	0.670402147506578	2.26333818516736	0	0
Mye	ENSG00000180370	PAK2	3.10185242944682	0.647321319645892	2.26057612663216	0	0
Mye	ENSG00000185963	BICD2	0.703129598081882	0.14685794431745	2.25936931495713	0	0
Mye	ENSG00000153113	CAST	4.87386307970583	1.01934339890044	2.25742557031057	0	0
Mye	ENSG00000100697	DICER1	1.62969091225964	0.341280732583198	2.25556749560789	0	0
Mye	ENSG00000231607	DLEU2	0.826632826953904	0.173519742469144	2.25214683971543	0	0
Mye	ENSG00000143815	LBR	3.19656303261115	0.672067219789509	2.24984409954937	0	0
Mye	ENSG00000134250	NOTCH2	0.830993438418581	0.174749393268213	2.2495496388646	0	0
Mye	ENSG00000139668	WDFY2	0.919465539385409	0.193833127748369	2.24598034412243	0	0
Mye	ENSG00000245532	NEAT1	23.911049099694	5.04203375404055	2.24559974832378	0	0
Mye	ENSG00000110719	TCIRG1	1.00915509268711	0.213004176720732	2.24419428793406	0	0
Mye	ENSG00000203710	CR1	0.800627075719873	0.16941301309253	2.24058570940417	0	0
Mye	ENSG00000100599	RIN3	0.887455553209144	0.188002995858659	2.23891921457333	0	0
Mye	ENSG00000119314	PTBP3	2.27386235798236	0.482815254354984	2.23560176398926	0	0
Mye	ENSG00000121064	SCPEP1	1.06179351724367	0.226308900651919	2.23013800672174	0	0
Mye	ENSG00000197956	S100A6	50.1985856748084	10.7136506129604	2.22819656374297	0	0
Mye	ENSG00000065613	SLK	0.917341705150261	0.195902011640484	2.22732701839954	0	0
Mye	ENSG00000103194	USP10	1.90315389479392	0.40698097756311	2.22535895792768	0	0
Mye	ENSG00000114573	ATP6V1A	0.708337881984518	0.152148103401134	2.21896134975262	0	0
Mye	ENSG00000084070	SMAP2	3.99636531639822	0.85845751574805	2.21886982554161	0	0
Mye	ENSG00000005020	SKAP2	2.19638312721248	0.472762512701245	2.21594218564583	0	0
Mye	ENSG00000164111	ANXA5	3.58906176050338	0.772721885051043	2.2155855855409	0	0
Mye	ENSG00000109046	WSB1	3.18550853075535	0.687129481597419	2.21286981201494	0	0
Mye	ENSG00000044115	CTNNA1	0.719663317938073	0.155976080832432	2.20599731782518	0	0
Mye	ENSG00000176463	SLCO3A1	0.888445832592111	0.192682925404464	2.20505508676994	0	0
Mye	ENSG00000100503	NIN	1.48164913924093	0.321912840362908	2.20246182295997	0	0
Mye	ENSG00000177674	AGTRAP	2.8061775224902	0.612920584761099	2.19483421541982	0	0
Mye	ENSG00000121858	TNFSF10	3.22006235887787	0.703355710311234	2.19476222976027	0	0
Mye	ENSG00000171223	JUNB	3.16803436136404	0.694325347806706	2.18990423723748	0	0
Mye	ENSG00000062716	VMP1	2.17884262229561	0.477807659103704	2.18906010938771	0	0
Mye	ENSG00000136051	WASHC4	1.16335702348917	0.256003734854102	2.1840571514435	0	0
Mye	ENSG00000148572	NRBF2	1.46709517104726	0.323237361019212	2.18229659715837	0	0
Mye	ENSG00000156052	GNAQ	1.53275289437537	0.338550512806962	2.17868211932923	0	0
Mye	ENSG00000090487	SPG21	0.983286981343525	0.217250554840294	2.17825268026142	0	0
Mye	ENSG00000119979	DENND10	1.29177615970412	0.28543860123082	2.17810374432615	0	0
Mye	ENSG00000153317	ASAP1	1.26721297884411	0.280350170106943	2.17635716644858	0	0
Mye	ENSG00000100030	MAPK1	1.51557586243563	0.335548840921006	2.17527138953239	0	0
Mye	ENSG00000145416	MARCHF1	1.4201365541117	0.31453792557201	2.17472377323564	0	0
Mye	ENSG00000068366	ACSL4	0.641085854203655	0.142404924009484	2.17051854348352	0	0
Mye	ENSG00000110315	RNF141	0.713010570490256	0.158585436554929	2.16866317551486	0	0
Mye	ENSG00000124357	NAGK	1.29226240180652	0.287674301534394	2.16739079446595	0	0
Mye	ENSG00000171862	PTEN	1.68923459088998	0.376239742751498	2.16664553899115	0	0
Mye	ENSG00000137642	SORL1	3.80525531651405	0.852636350527922	2.15799078742015	0	0
Mye	ENSG00000035687	ADSS2	1.76274747575157	0.395692997107451	2.15537237652927	0	0
Mye	ENSG00000136167	LCP1	9.52233988525311	2.14504504468793	2.15030818079763	0	0
Mye	ENSG00000171940	ZNF217	0.905078816534533	0.204139167988142	2.148490413715	0	0
Mye	ENSG00000087266	SH3BP2	0.916486974981907	0.207917673128031	2.14010198411829	0	0
Mye	ENSG00000152804	HHEX	0.730048475628331	0.166063922382841	2.13625358308762	0	0
Mye	ENSG00000138071	ACTR2	6.33044642791501	1.44824306177311	2.12800348981809	0	0
Mye	ENSG00000172354	GNB2	2.19786518457867	0.503323400696912	2.12654531634076	0	0
Mye	ENSG00000068305	MEF2A	0.90335223565945	0.207118243611489	2.12483399777596	0	0
Mye	ENSG00000141367	CLTC	1.26659567687913	0.291838401372637	2.11771442336776	0	0
Mye	ENSG00000164733	CTSB	1.94672957503273	0.450099673486601	2.1127360664094	0	0
Mye	ENSG00000143384	MCL1	3.94547271326034	0.921352302035921	2.09837334478313	0	0
Mye	ENSG00000123066	MED13L	1.72918362328181	0.405058718585287	2.09388811208466	0	0
Mye	ENSG00000198961	PJA2	2.12152472085271	0.497165443079108	2.0933035632851	0	0
Mye	ENSG00000138688	KIAA1109	1.099826590443	0.257772315072841	2.09310684141211	0	0
Mye	ENSG00000114353	GNAI2	6.61541899190197	1.55368727448937	2.0901363855099	0	0
Mye	ENSG00000117984	CTSD	4.87418681826494	1.1472362943449	2.08699897641507	0	0
Mye	ENSG00000104972	LILRB1	0.88633176786572	0.209608176965306	2.0801518246884	0	0
Mye	ENSG00000137575	SDCBP	3.47039454090365	0.823364125057713	2.07549719347312	0	0
Mye	ENSG00000042493	CAPG	2.39081213225478	0.567230551050567	2.07549362552726	0	0
Mye	ENSG00000059377	TBXAS1	0.942511460202768	0.224335081415422	2.07085491448815	0	0
Mye	ENSG00000178209	PLEC	0.804286596456652	0.191600251453078	2.06961022309176	0	0
Mye	ENSG00000099331	MYO9B	0.895642511036429	0.21389369041828	2.06602908078235	0	0
Mye	ENSG00000103994	ZNF106	2.1721382750406	0.519750548898728	2.06322466405201	0	0
Mye	ENSG00000134294	SLC38A2	1.0071543313981	0.241404896222187	2.06075792927765	0	0
Mye	ENSG00000187840	EIF4EBP1	0.742674907170874	0.179019630767819	2.05261303678415	0	0
Mye	ENSG00000125753	VASP	3.02374932587095	0.731623217867371	2.04716577809648	0	0
Mye	ENSG00000198833	UBE2J1	1.30208061146858	0.315982212714759	2.04290351459423	0	0
Mye	ENSG00000118564	FBXL5	1.65437715724895	0.401716231942915	2.04203950902835	0	0
Mye	ENSG00000185201	IFITM2	27.9664664423195	6.80035122386576	2.04001681551642	0	0
Mye	ENSG00000112799	LY86	1.24098157935367	0.301892568480985	2.03937455243346	0	0
Mye	ENSG00000144118	RALB	1.06478456041186	0.259298794094365	2.0378741552862	0	0
Mye	ENSG00000124942	AHNAK	4.59558327269601	1.11926802875316	2.03769242356385	0	0
Mye	ENSG00000160551	TAOK1	1.03548809643409	0.252243096016132	2.03742428109142	0	0
Mye	ENSG00000167470	MIDN	1.40006543823295	0.341462013417821	2.03569726222288	0	0
Mye	ENSG00000123405	NFE2	1.13616923460076	0.278775673771833	2.02700116217814	0	0
Mye	ENSG00000113648	MACROH2A1	3.16531340988146	0.776663706582061	2.02698639787201	0	0
Mye	ENSG00000034152	MAP2K3	0.885793575857146	0.217685196936475	2.0247272297545	0	0
Mye	ENSG00000136250	AOAH	1.15655911874314	0.284830768226985	2.02166210889972	0	0
Mye	ENSG00000167996	FTH1	49.9589597667866	12.321827223538	2.01952722635558	0	0
Mye	ENSG00000173559	NABP1	1.03570660442265	0.255670819668419	2.01825595659953	0	0
Mye	ENSG00000196295	GARS1-DT	0.999419788051936	0.247226458512562	2.01525763236	0	0
Mye	ENSG00000169230	PRELID1	2.45802404514306	0.608746392995075	2.01358580473158	0	0
Mye	ENSG00000170759	KIF5B	1.74827606282938	0.433769679960215	2.01093189386148	0	0
Mye	ENSG00000168214	RBPJ	1.94551530403546	0.483110279995699	2.00972787205382	0	0
Mye	ENSG00000166128	RAB8B	1.2676331107971	0.315186403679947	2.00786004162515	0	0
Mye	ENSG00000136238	RAC1	4.78287587229464	1.19520869670409	2.00061579946262	0	0
Mye	ENSG00000129292	PHF20L1	1.6547243318844	0.413712392424158	1.99989081375663	0	0
Mye	ENSG00000100393	EP300	1.08743518625007	0.27218082980014	1.9982920515835	0	0
Mye	ENSG00000104763	ASAH1	3.57664519783248	0.897554967141407	1.99453481169611	0	0
Mye	ENSG00000170275	CRTAP	0.638948658637476	0.161301077100101	1.98594393890271	0	0
Mye	ENSG00000160991	ORAI2	1.20251856766819	0.303864226636828	1.98456042611676	0	0
Mye	ENSG00000169554	ZEB2	3.66930494279315	0.930082827378793	1.98007570230564	0	0
Mye	ENSG00000177156	TALDO1	7.97913683717119	2.03520763007316	1.97105670332496	0	0
Mye	ENSG00000125844	RRBP1	0.68276597687928	0.174305002138516	1.96977719680783	0	0
Mye	ENSG00000103187	COTL1	7.57928243757349	1.93812374751419	1.96740058036057	0	0
Mye	ENSG00000172932	ANKRD13D	0.992992816147147	0.254796686110996	1.962436766541	0	0
Mye	ENSG00000135932	CAB39	0.956572275560898	0.245903668728957	1.95978071893931	0	0
Mye	ENSG00000173020	GRK2	1.33246982737773	0.342639252882186	1.95934052308688	0	0
Mye	ENSG00000169413	RNASE6	1.21183428246543	0.311897291871126	1.9580494934025	0	0
Mye	ENSG00000107372	ZFAND5	1.19288874553317	0.307355659756835	1.9564785399905	0	0
Mye	ENSG00000021355	SERPINB1	7.77050597038746	2.00850850219531	1.95188397319208	0	0
Mye	ENSG00000107341	UBE2R2	1.37212239118718	0.357023719164169	1.94231734422678	0	0
Mye	ENSG00000134046	MBD2	0.966444559373163	0.251852956870485	1.94010530480683	0	0
Mye	ENSG00000187446	CHP1	1.06459133515539	0.277533725233809	1.93956472906968	0	0
Mye	ENSG00000132965	ALOX5AP	5.03628134636859	1.31406117959112	1.93832643418991	0	0
Mye	ENSG00000138449	SLC40A1	1.03470409313187	0.270405599874775	1.9360213076709	0	0
Mye	ENSG00000152229	PSTPIP2	0.941037348053973	0.246926994533598	1.93016741872497	0	0
Mye	ENSG00000131446	MGAT1	0.994916854643406	0.26190777125781	1.92551709685688	0	0
Mye	ENSG00000091039	OSBPL8	2.19434913332747	0.577751666440391	1.92527166386935	0	0
Mye	ENSG00000131669	NINJ1	1.05755840676575	0.278501303692839	1.92498135651631	0	0
Mye	ENSG00000138814	PPP3CA	1.27091652954036	0.335410246168883	1.92187061465321	0	0
Mye	ENSG00000087086	FTL	136.00066973064	35.9058720285152	1.92132204990786	0	0
Mye	ENSG00000147251	DOCK11	0.849706373462192	0.224341379586171	1.92126863736621	0	0
Mye	ENSG00000125779	PANK2	0.970782362656964	0.256464077859504	1.92039113149981	0	0
Mye	ENSG00000185862	EVI2B	6.09412038075277	1.6146043966246	1.91623727338474	0	0
Mye	ENSG00000117410	ATP6V0B	4.08739003071825	1.08344468247709	1.91555442059563	0	0
Mye	ENSG00000166340	TPP1	1.51962470676945	0.406009888357744	1.90412830357501	0	0
Mye	ENSG00000129534	MIS18BP1	1.80709792522237	0.485520621625885	1.89607020886867	0	0
Mye	ENSG00000112701	SENP6	1.1995277570503	0.323510255893694	1.89058318770763	0	0
Mye	ENSG00000084733	RAB10	1.63524934650893	0.442539397578263	1.88563283428191	0	0
Mye	ENSG00000130066	SAT1	13.6682701363886	3.70142731158173	1.88467706382432	0	0
Mye	ENSG00000135837	CEP350	1.48663585791143	0.402643024203503	1.88447806758966	0	0
Mye	ENSG00000136156	ITM2B	11.595162594857	3.1426483927733	1.88347027651622	0	0
Mye	ENSG00000132589	FLOT2	1.03424727163591	0.2809151760895	1.88037468025137	0	0
Mye	ENSG00000263001	GTF2I	2.36277889506802	0.644524503399512	1.8741775177935	0	0
Mye	ENSG00000153827	TRIP12	1.11983208272025	0.306429785180085	1.86965397825026	0	0
Mye	ENSG00000139278	GLIPR1	2.55782277212341	0.701109521030868	1.86720457359808	0	0
Mye	ENSG00000117335	CD46	1.58956606170043	0.436093246382926	1.86592442231092	0	0
Mye	ENSG00000003402	CFLAR	4.59120943457481	1.26441137010925	1.86040833042284	0	0
Mye	ENSG00000168172	HOOK3	1.01492878452546	0.279550920586666	1.86019549899113	0	0
Mye	ENSG00000172936	MYD88	0.782409029296338	0.215644673202591	1.85926694018999	0	0
Mye	ENSG00000129657	SEC14L1	1.14698745983604	0.316713800592065	1.85659797994627	0	0
Mye	ENSG00000130775	THEMIS2	1.31508817750152	0.365723195841388	1.84633549935796	0	0
Mye	ENSG00000130313	PGLS	1.8697430877295	0.52189382996533	1.84101179898562	0	0
Mye	ENSG00000131238	PPT1	1.45024738955596	0.405500178936601	1.8385245662975	0	0
Mye	ENSG00000230989	HSBP1	1.91997420207844	0.537096842177226	1.83783278175545	0	0
Mye	ENSG00000107745	MICU1	0.855195749699293	0.2404524727043	1.83050292060713	0	0
Mye	ENSG00000172081	MOB3A	0.789342659378309	0.222811036608504	1.82483102443535	0	0
Mye	ENSG00000118508	RAB32	1.87150200831683	0.528894535855147	1.82314462068387	0	0
Mye	ENSG00000079950	STX7	1.52148838739864	0.430096095456248	1.82275238344685	0	0
Mye	ENSG00000110880	CORO1C	0.678145671436652	0.191889367474041	1.82132043527503	0	0
Mye	ENSG00000122862	SRGN	18.157183423265	5.14635261837116	1.81891821008016	0	0
Mye	ENSG00000196352	CD55	2.03590808625689	0.577715665689775	1.81724090920403	0	0
Mye	ENSG00000107099	DOCK8	2.50860938782876	0.713656760699042	1.81358557844136	0	0
Mye	ENSG00000168264	IRF2BP2	1.42558975984817	0.408015275145212	1.80486380951354	0	0
Mye	ENSG00000015475	BID	1.46972433767194	0.425381381832569	1.78871679207512	0	0
Mye	ENSG00000170296	GABARAP	2.44117732497594	0.707739273431451	1.78628721124924	0	0
Mye	ENSG00000183255	PTTG1IP	1.13428089827791	0.331092119087915	1.77647338372287	0	0
Mye	ENSG00000148180	GSN	2.24149821805009	0.657023254981424	1.77044701250129	0	0
Mye	ENSG00000143110	C1orf162	3.90631002849034	1.14607380038129	1.76910650668719	0	0
Mye	ENSG00000168329	CX3CR1	0.996413107644368	0.292464885019806	1.76848058310325	0	0
Mye	ENSG00000144848	ATG3	1.2493511414257	0.367182701094679	1.76660901995947	0	0
Mye	ENSG00000114626	ABTB1	1.47313994492728	0.43514837419259	1.75931517845253	0	0
Mye	ENSG00000017797	RALBP1	1.42406865756126	0.420981495017075	1.75818997996521	0	0
Mye	ENSG00000067900	ROCK1	2.79987778174964	0.828339483363853	1.75706979062146	0	0
Mye	ENSG00000107738	VSIR	3.97612927925935	1.17896620526033	1.75384230077204	0	0
Mye	ENSG00000048828	FAM120A	0.969366867598096	0.28758535658594	1.75305255507586	0	0
Mye	ENSG00000163512	AZI2	0.9078935134001	0.270070053236787	1.74918941886985	0	0
Mye	ENSG00000124831	LRRFIP1	6.29350723175701	1.87271192331368	1.74873523423741	0	0
Mye	ENSG00000087074	PPP1R15A	1.0082226034586	0.301210224218839	1.7429715572668	0	0
Mye	ENSG00000145703	IQGAP2	2.23277613198344	0.667862347176645	1.74121592222961	0	0
Mye	ENSG00000257923	CUX1	1.08657120013442	0.327070691757851	1.7321083206998	0	0
Mye	ENSG00000173221	GLRX	4.83025553385412	1.4543010637519	1.73177355233714	0	0
Mye	ENSG00000135046	ANXA1	9.92592002106321	2.9887652523023	1.73165124271089	0	0
Mye	ENSG00000082996	RNF13	1.26930825235181	0.382958306718154	1.7287832338754	0	0
Mye	ENSG00000059804	SLC2A3	2.61682092771914	0.802453122879465	1.70532618086045	0	0
Mye	ENSG00000095015	MAP3K1	1.2100370919744	0.371943237080919	1.70189690096422	0	0
Mye	ENSG00000167552	TUBA1A	3.19283400104474	0.982863423401369	1.69977468576465	0	0
Mye	ENSG00000215301	DDX3X	2.45328108247599	0.755410050765353	1.69938065471165	0	0
Mye	ENSG00000159720	ATP6V0D1	1.71096748392573	0.530853979774675	1.6884253589761	0	0
Mye	ENSG00000091527	CDV3	1.81130061202848	0.563536716388065	1.68444448746118	0	0
Mye	ENSG00000129235	TXNDC17	1.4529439861242	0.452935418924753	1.68160181961086	0	0
Mye	ENSG00000184897	H1-10	3.01632072928182	0.941472360847431	1.67979919354986	0	0
Mye	ENSG00000162704	ARPC5	9.84310307901396	3.07405826218188	1.67896869437948	0	0
Mye	ENSG00000108946	PRKAR1A	1.54320966670235	0.482586522398705	1.67707455573795	0	0
Mye	ENSG00000135821	GLUL	1.5733922374215	0.492908913767216	1.67448539490903	0	0
Mye	ENSG00000115310	RTN4	2.72534950083731	0.8556049409012	1.67142453519652	0	0
Mye	ENSG00000135655	USP15	3.33440793434756	1.05123696714143	1.66534270110355	0	0
Mye	ENSG00000150977	RILPL2	1.56383789291057	0.493787886708806	1.66312762019975	0	0
Mye	ENSG00000163513	TGFBR2	1.07692191674985	0.340198954536319	1.66246303711301	0	0
Mye	ENSG00000122694	GLIPR2	2.01694906555938	0.640455701777492	1.65500395908719	0	0
Mye	ENSG00000141298	SSH2	1.19437334411482	0.379588582376992	1.65374536966088	0	0
Mye	ENSG00000108061	SHOC2	1.17530510276379	0.374383614551566	1.65044612138667	0	0
Mye	ENSG00000177556	ATOX1	1.7629000454276	0.561997350210009	1.64931544435206	0	0
Mye	ENSG00000134516	DOCK2	1.185619003332	0.378775731343732	1.64622467321566	0	0
Mye	ENSG00000090238	YPEL3	2.07110073445552	0.663633374597948	1.64193937784779	0	0
Mye	ENSG00000130402	ACTN4	1.46728800665477	0.470727537560414	1.6401879199641	0	0
Mye	ENSG00000106829	TLE4	1.14008361187658	0.366255443625529	1.63821752570773	0	0
Mye	ENSG00000091317	CMTM6	2.85211221055989	0.916971262215103	1.63708231707595	0	0
Mye	ENSG00000100201	DDX17	4.4376833084806	1.42908489308703	1.63471509393498	0	0
Mye	ENSG00000147649	MTDH	2.72663854466243	0.88955017672788	1.61597557206434	0	0
Mye	ENSG00000217555	CKLF	3.20322146430342	1.04777094171331	1.61220018981446	0	0
Mye	ENSG00000112335	SNX3	3.26690285058956	1.06984237312308	1.61052530273616	0	0
Mye	ENSG00000137767	SQOR	1.28182325123862	0.420148795431714	1.60922509149022	0	0
Mye	ENSG00000135441	BLOC1S1	4.88076039618217	1.61417999724544	1.59630446687528	0	0
Mye	ENSG00000122705	CLTA	1.69917110679126	0.562289909895204	1.59544507590697	0	0
Mye	ENSG00000111786	SRSF9	1.64195500606565	0.545707104240867	1.58921586342965	0	0
Mye	ENSG00000067082	KLF6	4.28903329308859	1.42597488756379	1.58870393964266	0	0
Mye	ENSG00000136810	TXN	4.36523515522949	1.45534079994859	1.58470234257102	0	0
Mye	ENSG00000172795	DCP2	1.40349084715905	0.469195428657017	1.58075879291461	0	0
Mye	ENSG00000185650	ZFP36L1	3.42159010790866	1.14541883179457	1.57879171331198	0	0
Mye	ENSG00000072110	ACTN1	2.28001096698929	0.765268887640847	1.57500211132128	0	0
Mye	ENSG00000164104	HMGB2	5.832358676599	1.97067508983996	1.56538950958216	0	0
Mye	ENSG00000119655	NPC2	4.11245472099693	1.3944688512725	1.56028408580165	0	0
Mye	ENSG00000171988	JMJD1C	1.45508366836761	0.493966240349496	1.55861776085288	0	0
Mye	ENSG00000140350	ANP32A	3.16354183618322	1.08804714080904	1.53979961061297	0	0
Mye	ENSG00000123338	NCKAP1L	1.59340744112114	0.551412358256869	1.53091171083749	0	0
Mye	ENSG00000197747	S100A10	9.82269272290262	3.40214641727931	1.52967333765995	0	0
Mye	ENSG00000101596	SMCHD1	2.83517127439355	0.982917498363425	1.52829365838886	0	0
Mye	ENSG00000101347	SAMHD1	3.98022740363533	1.38001998555184	1.52816169872037	0	0
Mye	ENSG00000198771	RCSD1	2.02499948884338	0.702810658607558	1.52671356773927	0	0
Mye	ENSG00000137161	CNPY3	2.30563572812256	0.801740610134278	1.52395713954477	0	0
Mye	ENSG00000119048	UBE2B	2.03581341297495	0.709222914754973	1.52129428602709	0	0
Mye	ENSG00000078369	GNB1	1.39579906422946	0.486451517910677	1.52072333831351	0	0
Mye	ENSG00000155926	SLA	1.88732917734279	0.65885347263379	1.51831651739505	0	0
Mye	ENSG00000104765	BNIP3L	2.04248228088335	0.714810293865428	1.51469124697852	0	0
Mye	ENSG00000100906	NFKBIA	2.16772447842933	0.758792815233526	1.51440347577356	0	0
Mye	ENSG00000140455	USP3	1.33576454246607	0.467959318734877	1.51321070178595	0	0
Mye	ENSG00000101220	C20orf27	1.10146432714739	0.386811860294892	1.50971883555343	0	0
Mye	ENSG00000100097	LGALS1	14.9355489086029	5.24601195618385	1.5094572595263	0	0
Mye	ENSG00000146278	PNRC1	4.1604864564551	1.46192911464796	1.5088788621781	0	0
Mye	ENSG00000158195	WASF2	3.31440671407618	1.16530547841933	1.50804244891008	0	0
Mye	ENSG00000121691	CAT	1.19599965933347	0.422357098644759	1.50168177457776	0	0
Mye	ENSG00000174695	TMEM167A	1.6616875317638	0.590218132853897	1.49332896985655	0	0
Mye	ENSG00000070831	CDC42	5.10316318596476	1.81281246135476	1.49316209266145	0	0
Mye	ENSG00000171222	SCAND1	1.36853035645101	0.48675436061078	1.49136162804981	0	0
Mye	ENSG00000127947	PTPN12	0.974072027251845	0.346868780228061	1.48963845825491	0	0
Mye	ENSG00000120742	SERP1	3.61066957490204	1.29194924676217	1.48271700424556	0	0
Mye	ENSG00000055609	KMT2C	1.83542040144921	0.657042266099642	1.48205246488619	0	0
Mye	ENSG00000097033	SH3GLB1	1.34225744095462	0.481188045659543	1.47998869602058	0	0
Mye	ENSG00000182718	ANXA2	3.92636080237555	1.41890563414395	1.46841410688725	0	0
Mye	ENSG00000117713	ARID1A	1.21502272033294	0.439555105752122	1.46686734345406	0	0
Mye	ENSG00000130522	JUND	1.87699243653125	0.680134952254196	1.46452989757448	0	0
Mye	ENSG00000104388	RAB2A	1.41390313354376	0.512391116854909	1.46436591503299	0	0
Mye	ENSG00000164190	NIPBL	1.76517709314097	0.642185306392615	1.45875136979127	0	0
Mye	ENSG00000138964	PARVG	1.15837716421458	0.422426714071345	1.45533208903383	0	0
Mye	ENSG00000114978	MOB1A	2.48318993384205	0.912285200416969	1.44463779615254	0	0
Mye	ENSG00000081189	MEF2C	1.13830420768666	0.419372119807903	1.44058330598851	0	0
Mye	ENSG00000137845	ADAM10	1.27913701241815	0.471363524096313	1.44025877734673	0	0
Mye	ENSG00000153250	RBMS1	1.80790041973649	0.667799699298282	1.43682786652758	0	0
Mye	ENSG00000137801	THBS1	1.20912969996305	0.448673215165522	1.43023204087281	0	0
Mye	ENSG00000095787	WAC	1.48935062529352	0.553490526325653	1.42805290664506	0	0
[truncated: 1,228 more rows]
