# Supplementary material for: Immunopathological signatures in congenital tuberculosis-a case-matched study
Source: Front Immunol. 2026 Mar 30;17:1614510. doi: 10.3389/fimmu.2026.1614510 (PMC13070812; doi:10.3389/fimmu.2026.1614510)
Supplement: Supplementary Table 8 — KEGG pathway enrichment analysis of DEGs in three samples. [file Table8.xlsx]

## Sheet: Sheet1
B cells control vs CTB							B cells ATB vs CTB
KEGG_A_class	KEGG_B_class	Pathway	Pvalue	Qvalue			KEGG_A_class	KEGG_B_class	Pathway	Pvalue	Qvalue
Human Diseases	Infectious disease: viral	Human T-cell leukemia virus 1 infection	1.02244e-09	3.27179e-07			Genetic Information Processing	Transcription	Spliceosome	4.87638e-15	1.68235e-12
Cellular Processes	Cell growth and death	Cellular senescence	3.33253e-08	5.33205e-06			Human Diseases	Infectious disease: bacterial	Salmonella infection	1.02259e-13	1.76397e-11
Human Diseases	Infectious disease: viral	Human immunodeficiency virus 1 infection	4.09267e-06	0.000436552			Human Diseases	Infectious disease: viral	Human T-cell leukemia virus 1 infection	2.52429e-11	2.90294e-09
Organismal Systems	Immune system	Antigen processing and presentation	6.28826e-06	0.000488462			Genetic Information Processing	Folding, sorting and degradation	Protein processing in endoplasmic reticulum	4.58458e-11	3.48401e-09
Human Diseases	Infectious disease: bacterial	Shigellosis	7.63221e-06	0.000488462			Genetic Information Processing	Folding, sorting and degradation	Ubiquitin mediated proteolysis	5.04928e-11	3.48401e-09
Human Diseases	Infectious disease: viral	Hepatitis B	1.35015e-05	0.000720081			Genetic Information Processing	Translation	Ribosome	7.81719e-11	4.49488e-09
Human Diseases	Cancer: overview	Viral carcinogenesis	3.60121e-05	0.00162473			Genetic Information Processing	Translation	Nucleocytoplasmic transport	1.11774e-10	5.50884e-09
Cellular Processes	Cell growth and death	Apoptosis	4.06182e-05	0.00162473			Cellular Processes	Transport and catabolism	Endocytosis	2.00465e-10	8.64506e-09
Human Diseases	Endocrine and metabolic disease	Type I diabetes mellitus	5.59303e-05	0.00198863			Genetic Information Processing	Translation	Ribosome biogenesis in eukaryotes	3.44665e-10	1.32121e-08
Human Diseases	Immune disease	Graft-versus-host disease	7.83082e-05	0.00250586			Human Diseases	Cancer: overview	Viral carcinogenesis	5.3042e-10	1.82995e-08
Genetic Information Processing	Folding, sorting and degradation	Ubiquitin mediated proteolysis	0.000117566	0.00342011			Genetic Information Processing	Folding, sorting and degradation	RNA degradation	1.42884e-09	4.48135e-08
Cellular Processes	Transport and catabolism	Endocytosis	0.000136598	0.00364261			Human Diseases	Infectious disease: viral	Human immunodeficiency virus 1 infection	3.48493e-09	1.00192e-07
Human Diseases	Infectious disease: bacterial	Salmonella infection	0.000188223	0.00463317			Human Diseases	Neurodegenerative disease	Amyotrophic lateral sclerosis	6.64273e-09	1.76288e-07
Human Diseases	Infectious disease: viral	Influenza A	0.000313217	0.00715924			Human Diseases	Infectious disease: bacterial	Shigellosis	1.4208e-08	3.4438e-07
Organismal Systems	Immune system	Th17 cell differentiation	0.000444315	0.00920609			Cellular Processes	Cell growth and death	Apoptosis	1.49731e-08	3.4438e-07
Human Diseases	Infectious disease: viral	Kaposi sarcoma-associated herpesvirus infection	0.000482984	0.00920609			Cellular Processes	Cell growth and death	Cellular senescence	3.75901e-08	7.96868e-07
Human Diseases	Endocrine and metabolic disease	Insulin resistance	0.000500224	0.00920609			Human Diseases	Infectious disease: viral	Kaposi sarcoma-associated herpesvirus infection	3.9266e-08	7.96868e-07
Human Diseases	Cancer: overview	PD-L1 expression and PD-1 checkpoint pathway in cancer	0.000534482	0.00920609			Organismal Systems	Immune system	T cell receptor signaling pathway	7.08271e-08	1.35752e-06
Human Diseases	Neurodegenerative disease	Parkinson disease	0.000546611	0.00920609			Human Diseases	Cancer: overview	PD-L1 expression and PD-1 checkpoint pathway in cancer	1.7552e-07	3.18707e-06
Genetic Information Processing	Transcription	Spliceosome	0.000577782	0.00924452			Organismal Systems	Nervous system	Neurotrophin signaling pathway	3.40922e-07	5.8809e-06
Human Diseases	Infectious disease: viral	Human cytomegalovirus infection	0.000614353	0.00936157			Genetic Information Processing	Translation	mRNA surveillance pathway	5.81619e-07	9.55517e-06
Cellular Processes	Cell growth and death	Necroptosis	0.000657754	0.00956733			Organismal Systems	Environmental adaptation	Thermogenesis	7.67451e-07	1.19733e-05
Organismal Systems	Immune system	C-type lectin receptor signaling pathway	0.000744068	0.0103523			Human Diseases	Cancer: specific types	Colorectal cancer	7.98223e-07	1.19733e-05
Organismal Systems	Nervous system	Neurotrophin signaling pathway	0.00091445	0.0121927			Human Diseases	Cardiovascular disease	Lipid and atherosclerosis	1.11855e-06	1.60792e-05
Human Diseases	Cardiovascular disease	Lipid and atherosclerosis	0.000969562	0.0124104			Human Diseases	Infectious disease: viral	Hepatitis B	1.19649e-06	1.65116e-05
Human Diseases	Cardiovascular disease	Diabetic cardiomyopathy	0.00104605	0.0128745			Cellular Processes	Transport and catabolism	Autophagy - animal	1.48229e-06	1.96689e-05
Human Diseases	Infectious disease: parasitic	Toxoplasmosis	0.00116798	0.0138428			Environmental Information Processing	Signal transduction	Sphingolipid signaling pathway	1.87678e-06	2.39811e-05
Human Diseases	Infectious disease: viral	Epstein-Barr virus infection	0.00127214	0.0145388			Genetic Information Processing	Folding, sorting and degradation	Proteasome	2.5642e-06	3.15946e-05
Human Diseases	Neurodegenerative disease	Prion disease	0.00136459	0.0150575			Human Diseases	Infectious disease: viral	Influenza A	3.25442e-06	3.87163e-05
Organismal Systems	Immune system	Th1 and Th2 cell differentiation	0.00146714	0.0156495			Organismal Systems	Immune system	C-type lectin receptor signaling pathway	4.56692e-06	5.25196e-05
Human Diseases	Neurodegenerative disease	Huntington disease	0.00163108	0.0168369			Organismal Systems	Immune system	NOD-like receptor signaling pathway	4.81693e-06	5.36078e-05
Genetic Information Processing	Folding, sorting and degradation	Protein processing in endoplasmic reticulum	0.00188948	0.0188948			Human Diseases	Infectious disease: viral	Epstein-Barr virus infection	5.0759e-06	5.47245e-05
Organismal Systems	Immune system	Chemokine signaling pathway	0.00199385	0.0193343			Human Diseases	Neurodegenerative disease	Parkinson disease	6.27245e-06	6.55756e-05
Human Diseases	Cancer: specific types	Non-small cell lung cancer	0.00209417	0.0197098			Human Diseases	Cancer: specific types	Chronic myeloid leukemia	7.22069e-06	7.32688e-05
Organismal Systems	Immune system	T cell receptor signaling pathway	0.00236627	0.0213799			Human Diseases	Infectious disease: viral	Human cytomegalovirus infection	1.12035e-05	0.000110435
Human Diseases	Cancer: overview	MicroRNAs in cancer	0.00240524	0.0213799			Organismal Systems	Development and regeneration	Osteoclast differentiation	1.22115e-05	0.000117027
Environmental Information Processing	Signal transduction	HIF-1 signaling pathway	0.00265172	0.0229338			Human Diseases	Neurodegenerative disease	Huntington disease	1.33031e-05	0.000124043
Organismal Systems	Aging	Longevity regulating pathway	0.00273423	0.0230251			Genetic Information Processing	Translation	Aminoacyl-tRNA biosynthesis	1.44436e-05	0.000131133
Human Diseases	Neurodegenerative disease	Amyotrophic lateral sclerosis	0.00290518	0.0238374			Organismal Systems	Immune system	Th17 cell differentiation	1.70009e-05	0.000150392
Human Diseases	Cancer: specific types	Chronic myeloid leukemia	0.00304764	0.0240373			Human Diseases	Neurodegenerative disease	Prion disease	2.29885e-05	0.000187081
Human Diseases	Infectious disease: viral	Measles	0.00307978	0.0240373			Human Diseases	Infectious disease: viral	Measles	2.31497e-05	0.000187081
Organismal Systems	Immune system	NOD-like receptor signaling pathway	0.00338123	0.0257618			Environmental Information Processing	Signal transduction	TNF signaling pathway	2.31563e-05	0.000187081
Organismal Systems	Endocrine system	Growth hormone synthesis, secretion and action	0.00351528	0.0261602			Human Diseases	Cancer: specific types	Pancreatic cancer	2.33174e-05	0.000187081
Human Diseases	Cancer: specific types	Acute myeloid leukemia	0.00405014	0.0294556			Human Diseases	Cardiovascular disease	Diabetic cardiomyopathy	3.55939e-05	0.000279088
Genetic Information Processing	Folding, sorting and degradation	Proteasome	0.00479157	0.0340734			Human Diseases	Infectious disease: parasitic	Toxoplasmosis	3.89858e-05	0.000298891
Cellular Processes	Transport and catabolism	Mitophagy - animal	0.00577306	0.0385946			Organismal Systems	Endocrine system	Thyroid hormone signaling pathway	9.19639e-05	0.000689729
Human Diseases	Cancer: specific types	Renal cell carcinoma	0.00577306	0.0385946			Human Diseases	Cancer: overview	Chemical carcinogenesis - reactive oxygen species	0.000115121	0.000845037
Human Diseases	Neurodegenerative disease	Alzheimer disease	0.00578919	0.0385946			Human Diseases	Cancer: specific types	Renal cell carcinoma	0.000118473	0.000851523
Organismal Systems	Development and regeneration	Osteoclast differentiation	0.0064646	0.0422178			Human Diseases	Infectious disease: bacterial	Epithelial cell signaling in Helicobacter pylori infection	0.000130949	0.000921989
Human Diseases	Endocrine and metabolic disease	AGE-RAGE signaling pathway in diabetic complications	0.00680847	0.0435742			Cellular Processes	Cell growth and death	Necroptosis	0.000138575	0.000956168
Human Diseases	Neurodegenerative disease	Pathways of neurodegeneration - multiple diseases	0.00706043	0.0443007			Human Diseases	Neurodegenerative disease	Spinocerebellar ataxia	0.000225061	0.00152247
Human Diseases	Cancer: specific types	Thyroid cancer	0.00816876	0.0502693			Human Diseases	Cancer: specific types	Acute myeloid leukemia	0.00026193	0.00173781
Environmental Information Processing	Signal transduction	Sphingolipid signaling pathway	0.0085139	0.0514047			Organismal Systems	Immune system	Th1 and Th2 cell differentiation	0.000297454	0.00193626
Cellular Processes	Transport and catabolism	Autophagy - animal	0.00879612	0.0521252			Environmental Information Processing	Signal transduction	FoxO signaling pathway	0.000399856	0.00255464
Organismal Systems	Immune system	Toll-like receptor signaling pathway	0.00975595	0.0567619			Cellular Processes	Cell growth and death	Cell cycle	0.000465537	0.00292019
Human Diseases	Cancer: specific types	Pancreatic cancer	0.0109468	0.0625532			Human Diseases	Drug resistance: antineoplastic	Platinum drug resistance	0.000499017	0.0030743
Human Diseases	Neurodegenerative disease	Spinocerebellar ataxia	0.0114557	0.0641695			Human Diseases	Infectious disease: viral	Hepatitis C	0.000555065	0.0033596
Human Diseases	Infectious disease: viral	Herpes simplex virus 1 infection	0.0118216	0.0641695			Metabolism	Energy metabolism	Oxidative phosphorylation	0.000943447	0.00561188
Environmental Information Processing	Signal transduction	Phosphatidylinositol signaling system	0.011851	0.0641695			Human Diseases	Neurodegenerative disease	Alzheimer disease	0.00107804	0.00630382
Environmental Information Processing	Signal transduction	FoxO signaling pathway	0.0120318	0.0641695			Genetic Information Processing	Replication and repair	Nucleotide excision repair	0.0011278	0.00648486
Organismal Systems	Endocrine system	Thyroid hormone signaling pathway	0.0125965	0.0660799			Human Diseases	Cancer: overview	Choline metabolism in cancer	0.00141054	0.00786022
Metabolism	Carbohydrate metabolism	Pyruvate metabolism	0.0128033	0.0660813			Cellular Processes	Cellular community - eukaryotes	Adherens junction	0.00141256	0.00786022
Human Diseases	Cancer: specific types	Prostate cancer	0.0140699	0.0706032			Genetic Information Processing	Transcription	RNA polymerase	0.00161612	0.00885017
Metabolism	Amino acid metabolism	Lysine degradation	0.0144055	0.0706032			Human Diseases	Infectious disease: bacterial	Bacterial invasion of epithelial cells	0.00166939	0.00899906
Human Diseases	Cancer: specific types	Colorectal cancer	0.0144101	0.0706032			Human Diseases	Neurodegenerative disease	Pathways of neurodegeneration - multiple diseases	0.00230847	0.0122526
Metabolism	Amino acid metabolism	Valine, leucine and isoleucine degradation	0.0145619	0.0706032			Organismal Systems	Aging	Longevity regulating pathway	0.00246569	0.0128888
Genetic Information Processing	Folding, sorting and degradation	SNARE interactions in vesicular transport	0.0172225	0.0822568			Genetic Information Processing	Folding, sorting and degradation	SNARE interactions in vesicular transport	0.00310142	0.01597
Genetic Information Processing	Translation	mRNA surveillance pathway	0.0179864	0.0846417			Organismal Systems	Endocrine system	Insulin signaling pathway	0.00347936	0.0176526
Organismal Systems	Environmental adaptation	Thermogenesis	0.0182684	0.084723			Environmental Information Processing	Signal transduction	VEGF signaling pathway	0.00424673	0.0212336
Human Diseases	Infectious disease: bacterial	Yersinia infection	0.0194775	0.0871846			Environmental Information Processing	Signal transduction	ErbB signaling pathway	0.00453762	0.022364
Genetic Information Processing	Folding, sorting and degradation	RNA degradation	0.0195145	0.0871846			Organismal Systems	Immune system	Chemokine signaling pathway	0.00468235	0.0227523
Human Diseases	Immune disease	Inflammatory bowel disease	0.0196165	0.0871846			Organismal Systems	Immune system	Toll-like receptor signaling pathway	0.00598808	0.0286929
Genetic Information Processing	Transcription	RNA polymerase	0.019978	0.0875748			Cellular Processes	Transport and catabolism	Mitophagy - animal	0.0063742	0.0301246
Metabolism	Lipid metabolism	Steroid biosynthesis	0.0207458	0.0897113			Organismal Systems	Immune system	B cell receptor signaling pathway	0.00667301	0.0311107
Human Diseases	Infectious disease: parasitic	Chagas disease	0.0244412	0.104283			Metabolism	Carbohydrate metabolism	Citrate cycle (TCA cycle)	0.00738033	0.0339495
Cellular Processes	Cellular community - eukaryotes	Adherens junction	0.0261048	0.109915			Human Diseases	Endocrine and metabolic disease	Non-alcoholic fatty liver disease	0.00845039	0.0383603
Human Diseases	Cardiovascular disease	Fluid shear stress and atherosclerosis	0.0305181	0.126829			Human Diseases	Infectious disease: parasitic	Chagas disease	0.00870875	0.0390197
Environmental Information Processing	Signal transduction	TNF signaling pathway	0.0324901	0.133293			Human Diseases	Endocrine and metabolic disease	Insulin resistance	0.0103695	0.0458506
Human Diseases	Infectious disease: bacterial	Legionellosis	0.0355355	0.143941			Cellular Processes	Cell growth and death	Apoptosis - multiple species	0.0106311	0.0458506
Organismal Systems	Aging	Longevity regulating pathway - multiple species	0.0382777	0.153111			Human Diseases	Infectious disease: bacterial	Legionellosis	0.010632	0.0458506
Organismal Systems	Endocrine system	Prolactin signaling pathway	0.0401545	0.158635			Environmental Information Processing	Signal transduction	mTOR signaling pathway	0.0117544	0.0500652
Organismal Systems	Immune system	Platelet activation	0.0446796	0.174359			Organismal Systems	Endocrine system	Growth hormone synthesis, secretion and action	0.0120039	0.0505043
Human Diseases	Infectious disease: bacterial	Tuberculosis	0.0469009	0.180823			Metabolism	Amino acid metabolism	Valine, leucine and isoleucine degradation	0.0121864	0.0506542
Cellular Processes	Cell growth and death	Ferroptosis	0.0481318	0.183359			Human Diseases	Cancer: specific types	Prostate cancer	0.012571	0.0516308
							Genetic Information Processing	Folding, sorting and degradation	Protein export	0.0130318	0.0528939
							Human Diseases	Infectious disease: viral	Human papillomavirus infection	0.0146724	0.058429
							Cellular Processes	Cell growth and death	p53 signaling pathway	0.0148835	0.058429
							Human Diseases	Cancer: specific types	Hepatocellular carcinoma	0.0149036	0.058429
							Human Diseases	Infectious disease: bacterial	Yersinia infection	0.0162457	0.0629749
							Environmental Information Processing	Signal transduction	MAPK signaling pathway	0.0164966	0.063237
							Human Diseases	Cancer: specific types	Endometrial cancer	0.0175219	0.0664293
							Human Diseases	Drug resistance: antineoplastic	Endocrine resistance	0.017903	0.0671362
							Organismal Systems	Immune system	Antigen processing and presentation	0.0183332	0.0672867
							Organismal Systems	Endocrine system	Prolactin signaling pathway	0.0183332	0.0672867
							Organismal Systems	Excretory system	Vasopressin-regulated water reabsorption	0.019005	0.0690182
							Genetic Information Processing	Replication and repair	Non-homologous end-joining	0.0218382	0.0766375
							Metabolism	Amino acid metabolism	Lysine degradation	0.0219604	0.0766375
							Organismal Systems	Endocrine system	Adipocytokine signaling pathway	0.0220942	0.0766375
							Human Diseases	Cancer: specific types	Non-small cell lung cancer	0.0222138	0.0766375
							Human Diseases	Cancer: overview	Central carbon metabolism in cancer	0.0222138	0.0766375
							Human Diseases	Endocrine and metabolic disease	AGE-RAGE signaling pathway in diabetic complications	0.0248531	0.0848941
							Metabolism	Glycan biosynthesis and metabolism	N-Glycan biosynthesis	0.0256643	0.0868056
							Environmental Information Processing	Signal transduction	AMPK signaling pathway	0.0260115	0.0871258
							Organismal Systems	Immune system	RIG-I-like receptor signaling pathway	0.0268984	0.0892303
							Genetic Information Processing	Replication and repair	Mismatch repair	0.0280291	0.0920957
							Genetic Information Processing	Replication and repair	Base excision repair	0.0285906	0.0930544
							Human Diseases	Infectious disease: bacterial	Vibrio cholerae infection	0.0316627	0.10209
							Organismal Systems	Nervous system	Dopaminergic synapse	0.0322794	0.103115
							Environmental Information Processing	Signal transduction	Notch signaling pathway	0.0326092	0.103213
							Organismal Systems	Endocrine system	Glucagon signaling pathway	0.0332193	0.104188
							Metabolism	Carbohydrate metabolism	Propanoate metabolism	0.034446	0.107062
							Human Diseases	Cancer: specific types	Small cell lung cancer	0.0358801	0.110524
							Human Diseases	Infectious disease: viral	Herpes simplex virus 1 infection	0.0372397	0.113696
							Organismal Systems	Immune system	Cytosolic DNA-sensing pathway	0.0395577	0.119714
							Human Diseases	Drug resistance: antineoplastic	EGFR tyrosine kinase inhibitor resistance	0.0438065	0.13142
							Metabolism	Metabolism of cofactors and vitamins	One carbon pool by folate	0.0461322	0.136069
							Human Diseases	Cancer: specific types	Thyroid cancer	0.0461452	0.136069
							Organismal Systems	Aging	Longevity regulating pathway - multiple species	0.0471417	0.13783
Myeloid cells control vs CTB							Myeloid cells ATB vs CTB
KEGG_A_class	KEGG_B_class	Pathway	Pvalue	Qvalue			KEGG_A_class	KEGG_B_class	Pathway	Pvalue	Qvalue
Human Diseases	Infectious disease: bacterial	Salmonella infection	8.11729e-09	2.66247e-06			Genetic Information Processing	Translation	Ribosome	1.19724e-33	4.09456e-31
Cellular Processes	Transport and catabolism	Endocytosis	7.24147e-08	1.1876e-05			Human Diseases	Infectious disease: bacterial	Salmonella infection	1.32913e-14	2.27281e-12
Organismal Systems	Development and regeneration	Osteoclast differentiation	3.21716e-07	3.51742e-05			Human Diseases	Cardiovascular disease	Diabetic cardiomyopathy	9.27935e-14	1.05785e-11
Human Diseases	Infectious disease: viral	Hepatitis B	1.07889e-06	8.84688e-05			Human Diseases	Neurodegenerative disease	Amyotrophic lateral sclerosis	2.52104e-13	2.15549e-11
Organismal Systems	Immune system	C-type lectin receptor signaling pathway	3.59294e-06	0.000235697			Human Diseases	Neurodegenerative disease	Prion disease	2.02378e-12	1.11918e-10
Human Diseases	Cancer: specific types	Colorectal cancer	5.26084e-06	0.000287593			Organismal Systems	Development and regeneration	Osteoclast differentiation	2.10654e-12	1.11918e-10
Genetic Information Processing	Translation	Ribosome	2.14771e-05	0.00100636			Human Diseases	Infectious disease: viral	Coronavirus disease - COVID-19	2.29072e-12	1.11918e-10
Human Diseases	Neurodegenerative disease	Huntington disease	2.95373e-05	0.00121103			Cellular Processes	Transport and catabolism	Endocytosis	3.10995e-12	1.3295e-10
Human Diseases	Infectious disease: bacterial	Shigellosis	3.48853e-05	0.00127137			Human Diseases	Infectious disease: viral	Human T-cell leukemia virus 1 infection	5.7785e-12	1.99881e-10
Human Diseases	Infectious disease: viral	Human cytomegalovirus infection	4.37697e-05	0.00143565			Human Diseases	Cancer: overview	Chemical carcinogenesis - reactive oxygen species	5.84447e-12	1.99881e-10
Human Diseases	Infectious disease: viral	Kaposi sarcoma-associated herpesvirus infection	5.8801e-05	0.00175334			Human Diseases	Neurodegenerative disease	Parkinson disease	8.92469e-12	2.77477e-10
Human Diseases	Infectious disease: viral	Coronavirus disease - COVID-19	7.62674e-05	0.00199456			Human Diseases	Neurodegenerative disease	Pathways of neurodegeneration - multiple diseases	1.75163e-11	4.99216e-10
Human Diseases	Cancer: specific types	Chronic myeloid leukemia	7.90526e-05	0.00199456			Human Diseases	Infectious disease: viral	Hepatitis B	2.29328e-11	6.0331e-10
Cellular Processes	Cell growth and death	Apoptosis	0.000132374	0.00295748			Organismal Systems	Environmental adaptation	Thermogenesis	2.7212e-11	6.64751e-10
Human Diseases	Cancer: specific types	Renal cell carcinoma	0.000135251	0.00295748			Metabolism	Energy metabolism	Oxidative phosphorylation	4.23093e-11	9.64652e-10
Human Diseases	Cancer: overview	Viral carcinogenesis	0.000145361	0.00297991			Genetic Information Processing	Folding, sorting and degradation	Ubiquitin mediated proteolysis	1.49439e-10	3.19426e-09
Human Diseases	Cancer: overview	Chemical carcinogenesis - reactive oxygen species	0.000169569	0.00316915			Genetic Information Processing	Transcription	Spliceosome	1.67419e-10	3.36807e-09
Human Diseases	Infectious disease: viral	Epstein-Barr virus infection	0.000183192	0.00316915			Human Diseases	Infectious disease: bacterial	Shigellosis	3.27706e-10	6.22642e-09
Environmental Information Processing	Signal transduction	FoxO signaling pathway	0.000183579	0.00316915			Human Diseases	Cancer: specific types	Chronic myeloid leukemia	5.18975e-10	9.34155e-09
Human Diseases	Cancer: specific types	Endometrial cancer	0.000306031	0.00487159			Human Diseases	Endocrine and metabolic disease	Non-alcoholic fatty liver disease	2.0748e-09	3.518e-08
Human Diseases	Neurodegenerative disease	Alzheimer disease	0.0003119	0.00487159			Organismal Systems	Immune system	NOD-like receptor signaling pathway	2.16017e-09	3.518e-08
Human Diseases	Infectious disease: viral	Measles	0.000327258	0.00487912			Human Diseases	Neurodegenerative disease	Huntington disease	3.8489e-09	5.98329e-08
Cellular Processes	Cell growth and death	Cellular senescence	0.000356696	0.0050868			Human Diseases	Neurodegenerative disease	Alzheimer disease	5.11528e-09	7.6062e-08
Genetic Information Processing	Folding, sorting and degradation	Protein processing in endoplasmic reticulum	0.000412573	0.00560773			Human Diseases	Infectious disease: viral	Human cytomegalovirus infection	7.09152e-09	1.01054e-07
Human Diseases	Neurodegenerative disease	Amyotrophic lateral sclerosis	0.00044367	0.00560773			Human Diseases	Cancer: specific types	Colorectal cancer	1.81772e-08	2.48664e-07
Human Diseases	Cardiovascular disease	Diabetic cardiomyopathy	0.000448428	0.00560773			Human Diseases	Cancer: specific types	Acute myeloid leukemia	2.15486e-08	2.83447e-07
Human Diseases	Neurodegenerative disease	Prion disease	0.00047445	0.00560773			Organismal Systems	Immune system	Chemokine signaling pathway	2.89655e-08	3.66896e-07
Environmental Information Processing	Signal transduction	TNF signaling pathway	0.000478709	0.00560773			Human Diseases	Cancer: specific types	Pancreatic cancer	3.65175e-08	4.46035e-07
Human Diseases	Cancer: overview	MicroRNAs in cancer	0.000573418	0.00648556			Human Diseases	Infectious disease: viral	Kaposi sarcoma-associated herpesvirus infection	3.79513e-08	4.47564e-07
Human Diseases	Cancer: specific types	Acute myeloid leukemia	0.000679646	0.00743079			Cellular Processes	Transport and catabolism	Autophagy - animal	4.73565e-08	5.39864e-07
Human Diseases	Cancer: overview	PD-L1 expression and PD-1 checkpoint pathway in cancer	0.00073382	0.00776429			Cellular Processes	Cell growth and death	Cellular senescence	6.37948e-08	7.03801e-07
Organismal Systems	Endocrine system	Growth hormone synthesis, secretion and action	0.000768003	0.00787203			Human Diseases	Cardiovascular disease	Lipid and atherosclerosis	7.00134e-08	7.48269e-07
Human Diseases	Cancer: specific types	Hepatocellular carcinoma	0.000862895	0.00857665			Human Diseases	Cancer: overview	Viral carcinogenesis	1.34116e-07	1.38993e-06
Human Diseases	Infectious disease: bacterial	Bacterial invasion of epithelial cells	0.00110406	0.0106509			Human Diseases	Infectious disease: viral	Human immunodeficiency virus 1 infection	1.85394e-07	1.86484e-06
Organismal Systems	Immune system	NOD-like receptor signaling pathway	0.00118118	0.0110694			Human Diseases	Infectious disease: viral	Measles	2.19577e-07	2.14558e-06
Organismal Systems	Endocrine system	Glucagon signaling pathway	0.00138233	0.0125946			Organismal Systems	Immune system	C-type lectin receptor signaling pathway	2.51083e-07	2.38529e-06
Human Diseases	Cardiovascular disease	Lipid and atherosclerosis	0.00150151	0.0133107			Human Diseases	Infectious disease: viral	Influenza A	3.24082e-07	2.99557e-06
Cellular Processes	Cell growth and death	Ferroptosis	0.00167819	0.0144854			Human Diseases	Infectious disease: parasitic	Toxoplasmosis	3.7041e-07	3.33369e-06
Genetic Information Processing	Folding, sorting and degradation	Ubiquitin mediated proteolysis	0.00189236	0.0158324			Organismal Systems	Immune system	Th17 cell differentiation	9.98731e-07	8.7581e-06
Human Diseases	Neurodegenerative disease	Parkinson disease	0.00193078	0.0158324			Organismal Systems	Nervous system	Neurotrophin signaling pathway	1.03417e-06	8.8422e-06
Human Diseases	Cancer: specific types	Glioma	0.00210185	0.0164718			Human Diseases	Cancer: specific types	Non-small cell lung cancer	1.093e-06	9.11719e-06
Human Diseases	Infectious disease: viral	Human immunodeficiency virus 1 infection	0.0021092	0.0164718			Genetic Information Processing	Folding, sorting and degradation	Protein processing in endoplasmic reticulum	1.34433e-06	1.09466e-05
Human Diseases	Infectious disease: viral	Human T-cell leukemia virus 1 infection	0.00242777	0.0185188			Environmental Information Processing	Signal transduction	TNF signaling pathway	1.38482e-06	1.10142e-05
Organismal Systems	Nervous system	Neurotrophin signaling pathway	0.00272057	0.0202806			Organismal Systems	Immune system	Th1 and Th2 cell differentiation	6.45036e-06	4.90227e-05
Cellular Processes	Transport and catabolism	Lysosome	0.00280563	0.02045			Human Diseases	Cancer: overview	PD-L1 expression and PD-1 checkpoint pathway in cancer	6.45036e-06	4.90227e-05
Human Diseases	Cancer: specific types	Non-small cell lung cancer	0.00294954	0.0209479			Human Diseases	Infectious disease: viral	Epstein-Barr virus infection	8.1972e-06	6.09444e-05
Human Diseases	Neurodegenerative disease	Pathways of neurodegeneration - multiple diseases	0.00300838	0.0209479			Environmental Information Processing	Signal transduction	FoxO signaling pathway	9.66138e-06	7.03019e-05
Human Diseases	Infectious disease: viral	Hepatitis C	0.00311389	0.0209479			Human Diseases	Infectious disease: viral	Hepatitis C	1.90516e-05	0.000135743
Genetic Information Processing	Translation	Aminoacyl-tRNA biosynthesis	0.00312942	0.0209479			Organismal Systems	Immune system	Toll-like receptor signaling pathway	2.18107e-05	0.00015223
Human Diseases	Infectious disease: viral	Influenza A	0.00335165	0.0213955			Human Diseases	Cancer: overview	MicroRNAs in cancer	2.53778e-05	0.000173584
Organismal Systems	Endocrine system	Thyroid hormone signaling pathway	0.00337787	0.0213955			Genetic Information Processing	Translation	Nucleocytoplasmic transport	2.83369e-05	0.000190024
Human Diseases	Cancer: specific types	Prostate cancer	0.00339196	0.0213955			Human Diseases	Infectious disease: parasitic	Chagas disease	3.81613e-05	0.000250984
Environmental Information Processing	Signal transduction	Sphingolipid signaling pathway	0.0041194	0.0254937			Environmental Information Processing	Signal transduction	ErbB signaling pathway	4.20384e-05	0.000271266
Human Diseases	Cancer: overview	Proteoglycans in cancer	0.00546927	0.0332208			Human Diseases	Cancer: specific types	Endometrial cancer	4.85161e-05	0.000307269
Human Diseases	Drug resistance: antineoplastic	Platinum drug resistance	0.00629713	0.0370017			Organismal Systems	Immune system	T cell receptor signaling pathway	4.99928e-05	0.000310864
Human Diseases	Cancer: specific types	Thyroid cancer	0.00633329	0.0370017			Cellular Processes	Cell growth and death	Apoptosis	5.53649e-05	0.000332263
Organismal Systems	Aging	Longevity regulating pathway	0.00643017	0.0370017			Human Diseases	Drug resistance: antineoplastic	Platinum drug resistance	5.57002e-05	0.000332263
Human Diseases	Drug resistance: antineoplastic	Endocrine resistance	0.00660956	0.0371618			Cellular Processes	Cell growth and death	Necroptosis	5.63487e-05	0.000332263
Human Diseases	Cancer: specific types	Pancreatic cancer	0.00668459	0.0371618			Environmental Information Processing	Signal transduction	HIF-1 signaling pathway	5.87336e-05	0.000340456
Human Diseases	Cancer: overview	Central carbon metabolism in cancer	0.00718982	0.0393044			Human Diseases	Infectious disease: bacterial	Legionellosis	6.3292e-05	0.000360765
Cellular Processes	Cell growth and death	Cell cycle	0.00754673	0.0405792			Human Diseases	Infectious disease: bacterial	Tuberculosis	6.63748e-05	0.000372134
Human Diseases	Infectious disease: bacterial	Legionellosis	0.00862599	0.0456343			Human Diseases	Cancer: specific types	Renal cell carcinoma	7.7466e-05	0.000427313
Environmental Information Processing	Signal transduction	AMPK signaling pathway	0.00918629	0.047827			Organismal Systems	Immune system	Leukocyte transendothelial migration	0.000100083	0.000543305
Human Diseases	Neurodegenerative disease	Spinocerebellar ataxia	0.00967619	0.0495905			Human Diseases	Cancer: specific types	Hepatocellular carcinoma	0.00010347	0.000552915
Genetic Information Processing	Translation	mRNA surveillance pathway	0.0101641	0.0512898			Cellular Processes	Cell growth and death	Cell cycle	0.000139441	0.000733674
Human Diseases	Drug resistance: antineoplastic	EGFR tyrosine kinase inhibitor resistance	0.0108315	0.0538292			Environmental Information Processing	Signal transduction	Sphingolipid signaling pathway	0.000153614	0.000795998
Environmental Information Processing	Signal transduction	HIF-1 signaling pathway	0.0111857	0.05476			Genetic Information Processing	Folding, sorting and degradation	Protein export	0.000207996	0.00106171
Human Diseases	Cancer: specific types	Bladder cancer	0.0131968	0.0636552			Human Diseases	Cancer: specific types	Glioma	0.000262334	0.00131938
Organismal Systems	Circulatory system	Adrenergic signaling in cardiomyocytes	0.0146643	0.0697086			Cellular Processes	Cell growth and death	p53 signaling pathway	0.00026955	0.00133603
Environmental Information Processing	Signal transduction	ErbB signaling pathway	0.0151089	0.0698106			Organismal Systems	Endocrine system	Insulin signaling pathway	0.00027862	0.00136126
Human Diseases	Infectious disease: parasitic	Chagas disease	0.0151115	0.0698106			Human Diseases	Endocrine and metabolic disease	AGE-RAGE signaling pathway in diabetic complications	0.0004483	0.00215942
Genetic Information Processing	Folding, sorting and degradation	Proteasome	0.0172833	0.0787352			Genetic Information Processing	Folding, sorting and degradation	RNA degradation	0.000469498	0.00223011
Organismal Systems	Environmental adaptation	Thermogenesis	0.0183342	0.0815265			Environmental Information Processing	Signal transduction	MAPK signaling pathway	0.000623159	0.00291946
Organismal Systems	Immune system	Chemokine signaling pathway	0.0183932	0.0815265			Human Diseases	Infectious disease: bacterial	Epithelial cell signaling in Helicobacter pylori infection	0.000665292	0.00307473
Human Diseases	Endocrine and metabolic disease	Non-alcoholic fatty liver disease	0.0186457	0.081544			Organismal Systems	Immune system	Antigen processing and presentation	0.000826752	0.00376999
Organismal Systems	Immune system	Leukocyte transendothelial migration	0.0195609	0.0844209			Organismal Systems	Aging	Longevity regulating pathway	0.00108744	0.00489348
Metabolism	Lipid metabolism	Sphingolipid metabolism	0.0199295	0.0848944			Cellular Processes	Transport and catabolism	Mitophagy - animal	0.00111022	0.00493112
Organismal Systems	Endocrine system	Prolactin signaling pathway	0.0204357	0.0859348			Human Diseases	Immune disease	Inflammatory bowel disease	0.00118569	0.00519879
Genetic Information Processing	Folding, sorting and degradation	RNA degradation	0.0227665	0.0945242			Organismal Systems	Immune system	Platelet activation	0.00137813	0.0059661
Human Diseases	Cancer: overview	Pathways in cancer	0.0247067	0.101297			Human Diseases	Cancer: overview	Pathways in cancer	0.0016314	0.00697424
Cellular Processes	Cellular community - eukaryotes	Adherens junction	0.0251414	0.101807			Human Diseases	Cancer: specific types	Thyroid cancer	0.00167786	0.0070843
Cellular Processes	Cell motility	Regulation of actin cytoskeleton	0.0265671	0.106269			Organismal Systems	Endocrine system	Growth hormone synthesis, secretion and action	0.00188816	0.00787499
Metabolism	Nucleotide metabolism	Pyrimidine metabolism	0.0271268	0.1072			Environmental Information Processing	Signal transduction	VEGF signaling pathway	0.002227	0.0091763
Organismal Systems	Excretory system	Endocrine and other factor-regulated calcium reabsorption	0.029656	0.1158			Cellular Processes	Transport and catabolism	Lysosome	0.00229566	0.0093466
Organismal Systems	Endocrine system	GnRH signaling pathway	0.0301412	0.116309			Human Diseases	Cancer: specific types	Prostate cancer	0.00295195	0.0118772
Organismal Systems	Aging	Longevity regulating pathway - multiple species	0.0309827	0.118166			Environmental Information Processing	Signal transduction	Phosphatidylinositol signaling system	0.0038178	0.0151824
Organismal Systems	Immune system	T cell receptor signaling pathway	0.0313952	0.118363			Cellular Processes	Cell motility	Regulation of actin cytoskeleton	0.00406328	0.0159729
Human Diseases	Infectious disease: bacterial	Tuberculosis	0.0321996	0.118746			Genetic Information Processing	Folding, sorting and degradation	Proteasome	0.00447021	0.0173659
Human Diseases	Endocrine and metabolic disease	AGE-RAGE signaling pathway in diabetic complications	0.0322207	0.118746			Organismal Systems	Nervous system	Long-term potentiation	0.0045192	0.0173659
Cellular Processes	Transport and catabolism	Mitophagy - animal	0.0344355	0.124119			Human Diseases	Drug resistance: antineoplastic	Endocrine resistance	0.00461303	0.0175295
Human Diseases	Cancer: specific types	Melanoma	0.0344355	0.124119			Environmental Information Processing	Signal transduction	mTOR signaling pathway	0.0047864	0.0179884
Organismal Systems	Endocrine system	Insulin signaling pathway	0.0397563	0.14174			Genetic Information Processing	Translation	mRNA surveillance pathway	0.00518354	0.0192549
Human Diseases	Cancer: overview	Choline metabolism in cancer	0.0413257	0.145751			Human Diseases	Drug resistance: antineoplastic	EGFR tyrosine kinase inhibitor resistance	0.00523598	0.0192549
Human Diseases	Infectious disease: bacterial	Epithelial cell signaling in Helicobacter pylori infection	0.0423849	0.147896			Cellular Processes	Cellular community - eukaryotes	Adherens junction	0.00537562	0.0195581
Organismal Systems	Immune system	Toll-like receptor signaling pathway	0.0447381	0.154464			Human Diseases	Cancer: specific types	Bladder cancer	0.00639497	0.0230219
Environmental Information Processing	Signal transduction	Phosphatidylinositol signaling system	0.0462569	0.157248			Human Diseases	Cancer: overview	Proteoglycans in cancer	0.00784772	0.0279575
Cellular Processes	Transport and catabolism	Autophagy - animal	0.0465031	0.157248			Cellular Processes	Cell growth and death	Ferroptosis	0.00853996	0.03011
Human Diseases	Infectious disease: bacterial	Yersinia infection	0.0478681	0.160212			Human Diseases	Infectious disease: bacterial	Bacterial invasion of epithelial cells	0.00883435	0.0308301
							Human Diseases	Infectious disease: bacterial	Yersinia infection	0.0110308	0.0381063
							Organismal Systems	Immune system	B cell receptor signaling pathway	0.0135087	0.0461999
							Organismal Systems	Endocrine system	Prolactin signaling pathway	0.0147439	0.049925
							Human Diseases	Infectious disease: parasitic	Leishmaniasis	0.015601	0.0523091
							Organismal Systems	Endocrine system	GnRH signaling pathway	0.0172307	0.0572126
							Human Diseases	Cancer: overview	Choline metabolism in cancer	0.0188212	0.0618927
							Human Diseases	Cardiovascular disease	Fluid shear stress and atherosclerosis	0.0204619	0.0666475
							Environmental Information Processing	Signal transduction	AMPK signaling pathway	0.0227775	0.0734896
							Organismal Systems	Endocrine system	Thyroid hormone signaling pathway	0.0241056	0.076986
							Human Diseases	Neurodegenerative disease	Spinocerebellar ataxia	0.0243114	0.076986
							Organismal Systems	Endocrine system	Estrogen signaling pathway	0.0280713	0.0874162
							Organismal Systems	Aging	Longevity regulating pathway - multiple species	0.0281163	0.0874162
							Genetic Information Processing	Translation	Ribosome biogenesis in eukaryotes	0.0314757	0.0963873
							Environmental Information Processing	Signal transduction	Apelin signaling pathway	0.0315654	0.0963873
							Organismal Systems	Nervous system	Retrograde endocannabinoid signaling	0.0319771	0.0967803
							Human Diseases	Cancer: overview	Central carbon metabolism in cancer	0.033933	0.101675
							Human Diseases	Infectious disease: viral	Human papillomavirus infection	0.0341889	0.101675
							Cellular Processes	Transport and catabolism	Phagosome	0.0361979	0.106721
							Environmental Information Processing	Signal transduction	Notch signaling pathway	0.0388472	0.113516
							Organismal Systems	Endocrine system	Relaxin signaling pathway	0.0391676	0.113516
							Cellular Processes	Cellular community - eukaryotes	Tight junction	0.0394982	0.113516
							Organismal Systems	Endocrine system	Glucagon signaling pathway	0.0403642	0.114087
							Organismal Systems	Endocrine system	Parathyroid hormone synthesis, secretion and action	0.0403642	0.114087
							Metabolism	Carbohydrate metabolism	Inositol phosphate metabolism	0.0428665	0.120167
							Organismal Systems	Immune system	RIG-I-like receptor signaling pathway	0.0462904	0.12871
NK cells control vs CTB							NK cells ATB vs CTB
KEGG_A_class	KEGG_B_class	Pathway	Pvalue	Qvalue			KEGG_A_class	KEGG_B_class	Pathway	Pvalue	Qvalue
Genetic Information Processing	Translation	Ribosome	1.22037e-30	4.19809e-28			Cellular Processes	Transport and catabolism	Endocytosis	1.19408e-15	4.08376e-13
Human Diseases	Infectious disease: bacterial	Salmonella infection	2.5261e-13	4.34489e-11			Genetic Information Processing	Transcription	Spliceosome	8.8319e-13	1.51025e-10
Organismal Systems	Immune system	Th17 cell differentiation	1.04456e-12	1.19777e-10			Genetic Information Processing	Folding, sorting and degradation	Protein processing in endoplasmic reticulum	1.29718e-11	1.47878e-09
Organismal Systems	Development and regeneration	Osteoclast differentiation	1.60475e-10	1.38009e-08			Organismal Systems	Immune system	Th17 cell differentiation	1.82922e-11	1.56398e-09
Organismal Systems	Immune system	NOD-like receptor signaling pathway	2.14891e-10	1.47845e-08			Human Diseases	Infectious disease: viral	Human T-cell leukemia virus 1 infection	3.82861e-11	2.61877e-09
Organismal Systems	Immune system	Th1 and Th2 cell differentiation	2.78203e-10	1.59503e-08			Human Diseases	Cancer: overview	Viral carcinogenesis	9.68039e-11	5.51782e-09
Cellular Processes	Transport and catabolism	Endocytosis	3.80392e-10	1.86936e-08			Human Diseases	Infectious disease: viral	Hepatitis B	1.73332e-10	8.46852e-09
Human Diseases	Cancer: overview	PD-L1 expression and PD-1 checkpoint pathway in cancer	1.00523e-09	4.32248e-08			Organismal Systems	Immune system	T cell receptor signaling pathway	3.59216e-10	1.53565e-08
Cellular Processes	Transport and catabolism	Lysosome	7.91393e-09	3.02488e-07			Human Diseases	Infectious disease: viral	Human cytomegalovirus infection	1.43662e-09	5.45915e-08
Human Diseases	Cardiovascular disease	Lipid and atherosclerosis	9.72078e-09	3.06812e-07			Genetic Information Processing	Translation	mRNA surveillance pathway	1.8137e-09	6.20287e-08
Genetic Information Processing	Folding, sorting and degradation	Protein processing in endoplasmic reticulum	9.81084e-09	3.06812e-07			Human Diseases	Cancer: specific types	Chronic myeloid leukemia	4.26381e-09	1.32566e-07
Organismal Systems	Immune system	T cell receptor signaling pathway	2.27133e-08	6.51116e-07			Genetic Information Processing	Folding, sorting and degradation	Ubiquitin mediated proteolysis	5.15034e-09	1.46785e-07
Human Diseases	Cancer: specific types	Acute myeloid leukemia	3.54159e-08	9.37159e-07			Genetic Information Processing	Translation	Ribosome	6.10675e-09	1.60654e-07
Human Diseases	Infectious disease: viral	Measles	6.84456e-08	1.68181e-06			Human Diseases	Infectious disease: viral	Measles	7.52734e-09	1.83882e-07
Genetic Information Processing	Transcription	Spliceosome	9.55281e-08	2.19078e-06			Human Diseases	Infectious disease: bacterial	Shigellosis	9.83767e-09	2.24299e-07
Cellular Processes	Transport and catabolism	Autophagy - animal	1.17756e-07	2.53175e-06			Human Diseases	Infectious disease: viral	Human immunodeficiency virus 1 infection	1.06784e-08	2.28251e-07
Human Diseases	Infectious disease: viral	Human T-cell leukemia virus 1 infection	2.01329e-07	4.07396e-06			Human Diseases	Infectious disease: viral	Kaposi sarcoma-associated herpesvirus infection	1.64363e-08	3.3066e-07
Human Diseases	Infectious disease: viral	Human immunodeficiency virus 1 infection	3.06158e-07	5.85103e-06			Human Diseases	Infectious disease: bacterial	Salmonella infection	2.13434e-08	4.05524e-07
Human Diseases	Infectious disease: bacterial	Shigellosis	7.70976e-07	1.39587e-05			Human Diseases	Neurodegenerative disease	Amyotrophic lateral sclerosis	4.67751e-08	8.41951e-07
Human Diseases	Infectious disease: viral	Kaposi sarcoma-associated herpesvirus infection	9.97106e-07	1.71502e-05			Genetic Information Processing	Translation	Ribosome biogenesis in eukaryotes	6.08918e-08	1.04125e-06
Human Diseases	Infectious disease: viral	Human cytomegalovirus infection	1.58348e-06	2.59389e-05			Human Diseases	Cancer: overview	PD-L1 expression and PD-1 checkpoint pathway in cancer	9.54656e-08	1.55472e-06
Human Diseases	Infectious disease: viral	Coronavirus disease - COVID-19	1.70448e-06	2.66519e-05			Human Diseases	Infectious disease: viral	Influenza A	1.08309e-07	1.68371e-06
Organismal Systems	Immune system	Antigen processing and presentation	5.10533e-06	7.63579e-05			Human Diseases	Cancer: specific types	Colorectal cancer	2.09637e-07	3.11721e-06
Human Diseases	Infectious disease: parasitic	Toxoplasmosis	6.87394e-06	9.85265e-05			Organismal Systems	Immune system	Th1 and Th2 cell differentiation	2.93746e-07	4.18587e-06
Human Diseases	Infectious disease: bacterial	Legionellosis	8.25636e-06	0.000111163			Cellular Processes	Cell growth and death	Cellular senescence	4.13815e-07	5.66099e-06
Genetic Information Processing	Folding, sorting and degradation	Ubiquitin mediated proteolysis	8.40183e-06	0.000111163			Human Diseases	Infectious disease: viral	Epstein-Barr virus infection	6.52483e-07	8.58267e-06
Organismal Systems	Immune system	C-type lectin receptor signaling pathway	9.79848e-06	0.00012484			Human Diseases	Cardiovascular disease	Lipid and atherosclerosis	1.07179e-06	1.3576e-05
Human Diseases	Infectious disease: viral	Influenza A	2.01602e-05	0.000247682			Genetic Information Processing	Translation	Nucleocytoplasmic transport	1.30793e-06	1.59755e-05
Cellular Processes	Cell growth and death	Apoptosis	2.66693e-05	0.000316353			Organismal Systems	Nervous system	Neurotrophin signaling pathway	3.00643e-06	3.54551e-05
Human Diseases	Infectious disease: viral	Hepatitis B	5.5205e-05	0.000633017			Human Diseases	Infectious disease: parasitic	Toxoplasmosis	4.59477e-06	5.23803e-05
Genetic Information Processing	Folding, sorting and degradation	SNARE interactions in vesicular transport	7.66712e-05	0.000838089			Organismal Systems	Immune system	Chemokine signaling pathway	7.27828e-06	8.02959e-05
Human Diseases	Immune disease	Inflammatory bowel disease	7.79618e-05	0.000838089			Cellular Processes	Cell growth and death	Necroptosis	1.48217e-05	0.000158407
Cellular Processes	Transport and catabolism	Mitophagy - animal	0.000117699	0.00122693			Human Diseases	Cancer: specific types	Pancreatic cancer	1.85998e-05	0.000192762
Human Diseases	Cancer: overview	Viral carcinogenesis	0.000158583	0.00160449			Genetic Information Processing	Folding, sorting and degradation	RNA degradation	1.9741e-05	0.000198571
Genetic Information Processing	Translation	Ribosome biogenesis in eukaryotes	0.000335093	0.00329348			Human Diseases	Neurodegenerative disease	Pathways of neurodegeneration - multiple diseases	2.05116e-05	0.000200428
Human Diseases	Immune disease	Graft-versus-host disease	0.000488575	0.0046686			Human Diseases	Cancer: specific types	Thyroid cancer	3.15587e-05	0.000299807
Organismal Systems	Nervous system	Neurotrophin signaling pathway	0.000539703	0.00501778			Organismal Systems	Immune system	NOD-like receptor signaling pathway	4.56337e-05	0.000421803
Human Diseases	Cancer: specific types	Chronic myeloid leukemia	0.000757645	0.00685868			Human Diseases	Infectious disease: viral	Hepatitis C	4.71084e-05	0.000423976
Human Diseases	Infectious disease: viral	Epstein-Barr virus infection	0.00084079	0.0074162			Human Diseases	Cancer: specific types	Non-small cell lung cancer	5.80006e-05	0.00050862
Metabolism	Global and overview maps	Carbon metabolism	0.00104988	0.00902894			Human Diseases	Cancer: specific types	Acute myeloid leukemia	6.19883e-05	0.00053
Organismal Systems	Immune system	Chemokine signaling pathway	0.00115393	0.00968175			Human Diseases	Neurodegenerative disease	Spinocerebellar ataxia	6.74283e-05	0.000562451
Genetic Information Processing	Transcription	RNA polymerase	0.00154205	0.0124065			Organismal Systems	Development and regeneration	Osteoclast differentiation	7.64178e-05	0.000622259
Human Diseases	Infectious disease: bacterial	Epithelial cell signaling in Helicobacter pylori infection	0.00155081	0.0124065			Cellular Processes	Cell growth and death	Apoptosis	0.000103611	0.00082205
Organismal Systems	Endocrine system	Insulin signaling pathway	0.00164084	0.0128284			Organismal Systems	Immune system	Antigen processing and presentation	0.000105761	0.00082205
Organismal Systems	Immune system	Cytosolic DNA-sensing pathway	0.0019554	0.0149479			Genetic Information Processing	Folding, sorting and degradation	Proteasome	0.000126839	0.000943145
Cellular Processes	Cellular community - eukaryotes	Adherens junction	0.00277891	0.0207814			Organismal Systems	Immune system	C-type lectin receptor signaling pathway	0.000128362	0.000943145
Environmental Information Processing	Signal transduction	Sphingolipid signaling pathway	0.00312789	0.0226502			Human Diseases	Neurodegenerative disease	Parkinson disease	0.000129703	0.000943145
Environmental Information Processing	Signal transduction	TNF signaling pathway	0.00316049	0.0226502			Organismal Systems	Nervous system	Long-term potentiation	0.000132371	0.000943145
Metabolism	Carbohydrate metabolism	Amino sugar and nucleotide sugar metabolism	0.00352882	0.0247738			Human Diseases	Cancer: specific types	Endometrial cancer	0.000150945	0.00102689
Human Diseases	Endocrine and metabolic disease	Type I diabetes mellitus	0.00364116	0.0250366			Cellular Processes	Transport and catabolism	Mitophagy - animal	0.000153133	0.00102689
Genetic Information Processing	Translation	Nucleocytoplasmic transport	0.00371182	0.0250366			Human Diseases	Cancer: specific types	Renal cell carcinoma	0.000153133	0.00102689
Human Diseases	Infectious disease: parasitic	Chagas disease	0.00435734	0.0288255			Environmental Information Processing	Signal transduction	Sphingolipid signaling pathway	0.000202664	0.00133291
Human Diseases	Cancer: overview	Chemical carcinogenesis - reactive oxygen species	0.00479099	0.0308282			Cellular Processes	Transport and catabolism	Autophagy - animal	0.000218628	0.00141077
Human Diseases	Cancer: specific types	Colorectal cancer	0.0048393	0.0308282			Human Diseases	Infectious disease: viral	Human papillomavirus infection	0.00026379	0.00167067
Environmental Information Processing	Signal transduction	MAPK signaling pathway	0.0049592	0.0310176			Genetic Information Processing	Translation	Aminoacyl-tRNA biosynthesis	0.000281993	0.00172311
Metabolism	Nucleotide metabolism	Pyrimidine metabolism	0.00611907	0.0375886			Human Diseases	Neurodegenerative disease	Huntington disease	0.000282146	0.00172311
Genetic Information Processing	Folding, sorting and degradation	RNA degradation	0.00658818	0.0397602			Human Diseases	Neurodegenerative disease	Alzheimer disease	0.000289555	0.00173733
Cellular Processes	Cell growth and death	Necroptosis	0.00688483	0.0408342			Genetic Information Processing	Folding, sorting and degradation	Protein export	0.000312986	0.00184553
Human Diseases	Infectious disease: viral	Hepatitis C	0.0077458	0.045162			Metabolism	Glycan biosynthesis and metabolism	N-Glycan biosynthesis	0.000367808	0.00213204
Genetic Information Processing	Replication and repair	Nucleotide excision repair	0.00843234	0.0477642			Environmental Information Processing	Signal transduction	TNF signaling pathway	0.000390818	0.00222766
Genetic Information Processing	Folding, sorting and degradation	Protein export	0.00846982	0.0477642			Human Diseases	Immune disease	Inflammatory bowel disease	0.000460906	0.0025841
Human Diseases	Neurodegenerative disease	Amyotrophic lateral sclerosis	0.00963946	0.0534835			Organismal Systems	Immune system	Toll-like receptor signaling pathway	0.000488658	0.0026955
Human Diseases	Cardiovascular disease	Diabetic cardiomyopathy	0.00988493	0.0539748			Organismal Systems	Endocrine system	Thyroid hormone signaling pathway	0.000550066	0.00298607
Organismal Systems	Aging	Longevity regulating pathway	0.010818	0.058147			Human Diseases	Neurodegenerative disease	Prion disease	0.000586091	0.00313192
Environmental Information Processing	Signal transduction	mTOR signaling pathway	0.0120256	0.0636431			Organismal Systems	Environmental adaptation	Thermogenesis	0.000628801	0.00330846
Human Diseases	Cancer: specific types	Pancreatic cancer	0.0129873	0.0676914			Genetic Information Processing	Transcription	RNA polymerase	0.000655362	0.00339597
Environmental Information Processing	Signal transduction	FoxO signaling pathway	0.0140187	0.0719763			Human Diseases	Cancer: overview	MicroRNAs in cancer	0.00114627	0.0058511
Organismal Systems	Immune system	Toll-like receptor signaling pathway	0.0150947	0.0763615			Human Diseases	Cancer: specific types	Hepatocellular carcinoma	0.00128687	0.00647221
Metabolism	Carbohydrate metabolism	Citrate cycle (TCA cycle)	0.0163671	0.0815984			Organismal Systems	Aging	Longevity regulating pathway	0.00130746	0.00648044
Cellular Processes	Cell growth and death	Cellular senescence	0.0182384	0.0896287			Metabolism	Energy metabolism	Oxidative phosphorylation	0.00132937	0.0064949
Human Diseases	Infectious disease: bacterial	Vibrio cholerae infection	0.0197218	0.0922687			Organismal Systems	Immune system	Cytosolic DNA-sensing pathway	0.00136631	0.0065814
Environmental Information Processing	Signal transduction	Phosphatidylinositol signaling system	0.0197692	0.0922687			Human Diseases	Infectious disease: bacterial	Epithelial cell signaling in Helicobacter pylori infection	0.00143669	0.00682426
Cellular Processes	Cell growth and death	Ferroptosis	0.0197792	0.0922687			Human Diseases	Cancer: specific types	Prostate cancer	0.0015569	0.00729399
Human Diseases	Drug resistance: antineoplastic	Antifolate resistance	0.0198485	0.0922687			Genetic Information Processing	Replication and repair	Nucleotide excision repair	0.00161109	0.00744584
Human Diseases	Cancer: specific types	Non-small cell lung cancer	0.0211426	0.0962517			Metabolism	Glycan biosynthesis and metabolism	Various types of N-glycan biosynthesis	0.00186031	0.00848303
Human Diseases	Endocrine and metabolic disease	Non-alcoholic fatty liver disease	0.0212649	0.0962517			Environmental Information Processing	Signal transduction	FoxO signaling pathway	0.00260209	0.0117094
Genetic Information Processing	Translation	Aminoacyl-tRNA biosynthesis	0.0217287	0.0970737			Organismal Systems	Immune system	RIG-I-like receptor signaling pathway	0.00323073	0.0143495
Metabolism	Carbohydrate metabolism	Pyruvate metabolism	0.0235944	0.103645			Human Diseases	Infectious disease: bacterial	Bacterial invasion of epithelial cells	0.00350812	0.0153817
Organismal Systems	Immune system	RIG-I-like receptor signaling pathway	0.0238021	0.103645			Human Diseases	Drug resistance: antineoplastic	Platinum drug resistance	0.0035881	0.0155333
Metabolism	Metabolism of terpenoids and polyketides	Terpenoid backbone biosynthesis	0.0245775	0.105683			Human Diseases	Infectious disease: bacterial	Vibrio cholerae infection	0.00378597	0.016185
Organismal Systems	Immune system	Leukocyte transendothelial migration	0.0265093	0.112148			Human Diseases	Cancer: overview	Chemical carcinogenesis - reactive oxygen species	0.00408434	0.017245
Metabolism	Global and overview maps	Metabolic pathways	0.026733	0.112148			Cellular Processes	Cell growth and death	Cell cycle	0.00431774	0.0180081
Human Diseases	Infectious disease: parasitic	Malaria	0.027063	0.112165			Metabolism	Amino acid metabolism	Cysteine and methionine metabolism	0.00441836	0.0182058
Human Diseases	Neurodegenerative disease	Prion disease	0.0276159	0.113094			Organismal Systems	Endocrine system	Growth hormone synthesis, secretion and action	0.00468028	0.0190554
Genetic Information Processing	Translation	mRNA surveillance pathway	0.0284043	0.114954			Human Diseases	Cancer: specific types	Glioma	0.00482234	0.0194028
Metabolism	Glycan biosynthesis and metabolism	Other glycan degradation	0.0299524	0.11981			Human Diseases	Infectious disease: parasitic	Chagas disease	0.00545868	0.0217078
Cellular Processes	Transport and catabolism	Autophagy - other	0.0313158	0.123823			Environmental Information Processing	Signal transduction	VEGF signaling pathway	0.00567185	0.0222963
Human Diseases	Cancer: overview	Pathways in cancer	0.0340868	0.132302			Human Diseases	Cancer: overview	Pathways in cancer	0.00629527	0.0244657
Organismal Systems	Endocrine system	Adipocytokine signaling pathway	0.0342293	0.132302			Human Diseases	Immune disease	Graft-versus-host disease	0.00667018	0.0254281
Organismal Systems	Environmental adaptation	Thermogenesis	0.0350106	0.133818			Environmental Information Processing	Signal transduction	ErbB signaling pathway	0.0066916	0.0254281
Organismal Systems	Endocrine system	GnRH signaling pathway	0.0363574	0.137439			Human Diseases	Cardiovascular disease	Diabetic cardiomyopathy	0.00769733	0.0289284
Human Diseases	Neurodegenerative disease	Pathways of neurodegeneration - multiple diseases	0.0410232	0.153391			Metabolism	Global and overview maps	Carbon metabolism	0.00802855	0.0298453
Metabolism	Carbohydrate metabolism	Fructose and mannose metabolism	0.0417367	0.154381			Human Diseases	Endocrine and metabolic disease	Type I diabetes mellitus	0.0100012	0.0367785
Metabolism	Carbohydrate metabolism	Inositol phosphate metabolism	0.0426379	0.154394			Human Diseases	Infectious disease: bacterial	Yersinia infection	0.0116857	0.042516
Cellular Processes	Cell growth and death	p53 signaling pathway	0.0426379	0.154394			Environmental Information Processing	Signal transduction	MAPK signaling pathway	0.0137567	0.0495242
Organismal Systems	Endocrine system	Glucagon signaling pathway	0.045006	0.156575			Cellular Processes	Cell growth and death	Apoptosis - multiple species	0.0172975	0.0616222
Organismal Systems	Endocrine system	Parathyroid hormone synthesis, secretion and action	0.045006	0.156575			Human Diseases	Infectious disease: bacterial	Legionellosis	0.0186994	0.0659298
Human Diseases	Neurodegenerative disease	Huntington disease	0.0451258	0.156575			Metabolism	Glycan biosynthesis and metabolism	Glycosaminoglycan biosynthesis - keratan sulfate	0.019005	0.0663236
Human Diseases	Cancer: specific types	Thyroid cancer	0.0452381	0.156575			Human Diseases	Endocrine and metabolic disease	Alcoholic liver disease	0.0192349	0.0664478
Environmental Information Processing	Signal transduction	Notch signaling pathway	0.0455159	0.156575			Human Diseases	Endocrine and metabolic disease	Non-alcoholic fatty liver disease	0.0218683	0.0747894
Human Diseases	Neurodegenerative disease	Spinocerebellar ataxia	0.0489451	0.166704			Human Diseases	Substance dependence	Amphetamine addiction	0.0222355	0.0752925
Human Diseases	Cancer: overview	MicroRNAs in cancer	0.0495185	0.166754			Cellular Processes	Transport and catabolism	Autophagy - other	0.0225272	0.0755323
							Organismal Systems	Endocrine system	Glucagon signaling pathway	0.0251741	0.0828516
							Metabolism	Carbohydrate metabolism	Pentose phosphate pathway	0.0252223	0.0828516
							Metabolism	Metabolism of cofactors and vitamins	One carbon pool by folate	0.0254369	0.0828516
							Organismal Systems	Endocrine system	GnRH signaling pathway	0.0352333	0.113677
							Human Diseases	Endocrine and metabolic disease	AGE-RAGE signaling pathway in diabetic complications	0.0360486	0.115221
							Environmental Information Processing	Signal transduction	mTOR signaling pathway	0.0365755	0.115822
							Organismal Systems	Endocrine system	Insulin signaling pathway	0.0371689	0.116622
							Organismal Systems	Immune system	IL-17 signaling pathway	0.0400796	0.124611
							Organismal Systems	Endocrine system	Prolactin signaling pathway	0.0426256	0.131333
							Human Diseases	Drug resistance: antineoplastic	EGFR tyrosine kinase inhibitor resistance	0.0440343	0.134462
							Human Diseases	Infectious disease: bacterial	Tuberculosis	0.0451533	0.136659
T cells control vs CTB							T cells CTB vs CTB
KEGG_A_class	KEGG_B_class	Pathway	Pvalue	Qvalue			KEGG_A_class	KEGG_B_class	Pathway	Pvalue	Qvalue
Cellular Processes	Cell growth and death	Apoptosis	1.28998e-09	4.36013e-07			Genetic Information Processing	Folding, sorting and degradation	Ubiquitin mediated proteolysis	3.13479e-14	1.07837e-11
Genetic Information Processing	Translation	Ribosome	4.00291e-09	6.76492e-07			Organismal Systems	Immune system	T cell receptor signaling pathway	7.23944e-13	1.24518e-10
Human Diseases	Infectious disease: viral	Hepatitis B	1.06277e-08	1.19738e-06			Cellular Processes	Transport and catabolism	Endocytosis	4.41078e-12	5.05769e-10
Cellular Processes	Transport and catabolism	Autophagy - animal	7.0315e-08	5.94162e-06			Human Diseases	Cancer: specific types	Colorectal cancer	1.0884e-11	7.88202e-10
Cellular Processes	Cell growth and death	Cellular senescence	1.02755e-07	6.94625e-06			Human Diseases	Infectious disease: viral	Human T-cell leukemia virus 1 infection	1.14564e-11	7.88202e-10
Human Diseases	Cardiovascular disease	Lipid and atherosclerosis	2.24135e-07	9.93225e-06			Human Diseases	Cancer: specific types	Chronic myeloid leukemia	2.73169e-11	1.54532e-09
Human Diseases	Cancer: specific types	Colorectal cancer	2.247e-07	9.93225e-06			Genetic Information Processing	Transcription	Spliceosome	3.14454e-11	1.54532e-09
Cellular Processes	Transport and catabolism	Endocytosis	2.35083e-07	9.93225e-06			Human Diseases	Infectious disease: bacterial	Salmonella infection	3.69182e-11	1.58748e-09
Cellular Processes	Transport and catabolism	Mitophagy - animal	3.00243e-07	1.12758e-05			Genetic Information Processing	Folding, sorting and degradation	Protein processing in endoplasmic reticulum	1.8932e-10	7.23622e-09
Human Diseases	Infectious disease: viral	Human immunodeficiency virus 1 infection	1.0333e-06	3.49257e-05			Genetic Information Processing	Translation	Nucleocytoplasmic transport	8.0504e-10	2.76934e-08
Human Diseases	Infectious disease: viral	Human cytomegalovirus infection	2.16875e-06	6.66397e-05			Human Diseases	Cancer: overview	PD-L1 expression and PD-1 checkpoint pathway in cancer	1.45721e-09	4.29854e-08
Human Diseases	Infectious disease: viral	Kaposi sarcoma-associated herpesvirus infection	2.57842e-06	7.26255e-05			Cellular Processes	Cell growth and death	Cellular senescence	1.49949e-09	4.29854e-08
Genetic Information Processing	Translation	Nucleocytoplasmic transport	3.53372e-06	9.18767e-05			Human Diseases	Infectious disease: viral	Hepatitis B	1.64234e-09	4.34292e-08
Human Diseases	Infectious disease: bacterial	Shigellosis	4.00931e-06	9.67962e-05			Genetic Information Processing	Translation	mRNA surveillance pathway	1.76747e-09	4.34292e-08
Human Diseases	Cancer: overview	PD-L1 expression and PD-1 checkpoint pathway in cancer	6.56043e-06	0.000147829			Genetic Information Processing	Translation	Ribosome	5.50679e-09	1.26289e-07
Organismal Systems	Nervous system	Neurotrophin signaling pathway	7.60195e-06	0.000158346			Genetic Information Processing	Folding, sorting and degradation	RNA degradation	8.48194e-09	1.82362e-07
Human Diseases	Infectious disease: bacterial	Salmonella infection	7.96417e-06	0.000158346			Organismal Systems	Immune system	Th17 cell differentiation	1.26237e-08	2.55445e-07
Human Diseases	Cancer: specific types	Chronic myeloid leukemia	8.89269e-06	0.000160614			Genetic Information Processing	Translation	Ribosome biogenesis in eukaryotes	3.13381e-08	5.98905e-07
Genetic Information Processing	Folding, sorting and degradation	SNARE interactions in vesicular transport	9.02861e-06	0.000160614			Cellular Processes	Cell growth and death	Apoptosis	3.97987e-08	7.20567e-07
Environmental Information Processing	Signal transduction	FoxO signaling pathway	1.23321e-05	0.000208412			Human Diseases	Infectious disease: viral	Human immunodeficiency virus 1 infection	2.4094e-07	3.9935e-06
Human Diseases	Neurodegenerative disease	Amyotrophic lateral sclerosis	1.57758e-05	0.000253915			Human Diseases	Infectious disease: viral	Human cytomegalovirus infection	2.43789e-07	3.9935e-06
Human Diseases	Infectious disease: viral	Human T-cell leukemia virus 1 infection	1.88599e-05	0.000287818			Human Diseases	Cancer: overview	Viral carcinogenesis	2.97723e-07	4.65531e-06
Organismal Systems	Immune system	T cell receptor signaling pathway	1.98416e-05	0.000287818			Human Diseases	Infectious disease: viral	Kaposi sarcoma-associated herpesvirus infection	3.7187e-07	5.56188e-06
Human Diseases	Cancer: overview	Viral carcinogenesis	2.04368e-05	0.000287818			Human Diseases	Cancer: specific types	Pancreatic cancer	4.43786e-07	6.36094e-06
Human Diseases	Cancer: specific types	Non-small cell lung cancer	3.5546e-05	0.000480582			Organismal Systems	Nervous system	Neurotrophin signaling pathway	2.82786e-06	3.84068e-05
Environmental Information Processing	Signal transduction	TNF signaling pathway	9.2207e-05	0.00119869			Cellular Processes	Transport and catabolism	Autophagy - animal	2.90284e-06	3.84068e-05
Cellular Processes	Cellular community - eukaryotes	Adherens junction	0.000135653	0.00169818			Human Diseases	Cancer: specific types	Non-small cell lung cancer	3.06497e-06	3.905e-05
Organismal Systems	Development and regeneration	Osteoclast differentiation	0.000178659	0.0021284			Human Diseases	Neurodegenerative disease	Amyotrophic lateral sclerosis	4.3745e-06	5.37438e-05
Genetic Information Processing	Folding, sorting and degradation	Proteasome	0.000182614	0.0021284			Human Diseases	Infectious disease: bacterial	Shigellosis	4.84925e-06	5.75222e-05
Human Diseases	Infectious disease: viral	Measles	0.000198216	0.00223324			Cellular Processes	Cell growth and death	Cell cycle	6.90735e-06	7.92043e-05
Human Diseases	Drug resistance: antineoplastic	Platinum drug resistance	0.000220634	0.00236639			Cellular Processes	Transport and catabolism	Mitophagy - animal	9.07245e-06	0.000100675
Human Diseases	Infectious disease: viral	Influenza A	0.000224037	0.00236639			Human Diseases	Cancer: specific types	Endometrial cancer	9.90818e-06	0.000106513
Human Diseases	Cancer: specific types	Endometrial cancer	0.00024516	0.00248035			Human Diseases	Infectious disease: viral	Measles	1.04503e-05	0.000108936
Human Diseases	Cancer: overview	MicroRNAs in cancer	0.000249503	0.00248035			Genetic Information Processing	Replication and repair	Nucleotide excision repair	1.13812e-05	0.000115151
Genetic Information Processing	Transcription	RNA polymerase	0.000266494	0.00257357			Human Diseases	Neurodegenerative disease	Parkinson disease	2.22621e-05	0.000214547
Genetic Information Processing	Folding, sorting and degradation	Protein processing in endoplasmic reticulum	0.000320596	0.00301004			Organismal Systems	Aging	Longevity regulating pathway	2.24526e-05	0.000214547
Cellular Processes	Cell growth and death	Apoptosis - multiple species	0.000340034	0.00310625			Human Diseases	Cancer: specific types	Renal cell carcinoma	2.55274e-05	0.000237336
Human Diseases	Infectious disease: parasitic	Toxoplasmosis	0.000406267	0.00361363			Organismal Systems	Endocrine system	Thyroid hormone signaling pathway	2.63323e-05	0.000237401
Organismal Systems	Immune system	C-type lectin receptor signaling pathway	0.000445905	0.00385891			Environmental Information Processing	Signal transduction	FoxO signaling pathway	2.75627e-05	0.000237401
Organismal Systems	Immune system	NOD-like receptor signaling pathway	0.000456675	0.00385891			Human Diseases	Cancer: specific types	Hepatocellular carcinoma	2.81389e-05	0.000237401
Human Diseases	Cancer: specific types	Thyroid cancer	0.000535873	0.00441769			Cellular Processes	Cell growth and death	Necroptosis	2.82948e-05	0.000237401
Metabolism	Carbohydrate metabolism	Pentose phosphate pathway	0.000632096	0.00508687			Human Diseases	Cardiovascular disease	Lipid and atherosclerosis	4.16702e-05	0.000341298
Human Diseases	Cancer: specific types	Glioma	0.000666948	0.00524252			Organismal Systems	Endocrine system	Insulin signaling pathway	4.57967e-05	0.000366373
Organismal Systems	Immune system	Th17 cell differentiation	0.000886748	0.00681183			Genetic Information Processing	Transcription	RNA polymerase	5.18611e-05	0.000402271
Human Diseases	Neurodegenerative disease	Huntington disease	0.000909476	0.00683118			Genetic Information Processing	Translation	Aminoacyl-tRNA biosynthesis	5.26226e-05	0.000402271
Human Diseases	Cancer: specific types	Acute myeloid leukemia	0.000951365	0.00699047			Organismal Systems	Development and regeneration	Osteoclast differentiation	7.31258e-05	0.000546854
Human Diseases	Cancer: specific types	Pancreatic cancer	0.000997595	0.00713971			Genetic Information Processing	Folding, sorting and degradation	Protein export	0.000107466	0.000786563
Cellular Processes	Transport and catabolism	Lysosome	0.00101392	0.00713971			Environmental Information Processing	Signal transduction	ErbB signaling pathway	0.000119623	0.0008573
Organismal Systems	Immune system	Platelet activation	0.00121165	0.00835793			Human Diseases	Infectious disease: viral	Influenza A	0.00012566	0.000882185
Environmental Information Processing	Signal transduction	MAPK signaling pathway	0.00129834	0.00877676			Organismal Systems	Immune system	Th1 and Th2 cell differentiation	0.000132981	0.000899883
Environmental Information Processing	Signal transduction	mTOR signaling pathway	0.00146493	0.00952202			Organismal Systems	Immune system	Antigen processing and presentation	0.000133413	0.000899883
Human Diseases	Infectious disease: viral	Hepatitis C	0.00146493	0.00952202			Human Diseases	Cancer: specific types	Thyroid cancer	0.000151681	0.00100343
Human Diseases	Neurodegenerative disease	Pathways of neurodegeneration - multiple diseases	0.00177417	0.0113055			Human Diseases	Infectious disease: parasitic	Toxoplasmosis	0.000309291	0.00200747
Human Diseases	Neurodegenerative disease	Alzheimer disease	0.0018062	0.0113055			Organismal Systems	Endocrine system	Growth hormone synthesis, secretion and action	0.000486744	0.00310074
Human Diseases	Neurodegenerative disease	Prion disease	0.00196641	0.0120845			Human Diseases	Cancer: specific types	Glioma	0.000580452	0.00363046
Human Diseases	Neurodegenerative disease	Spinocerebellar ataxia	0.00229116	0.0138288			Human Diseases	Infectious disease: viral	Hepatitis C	0.00084862	0.00521295
Cellular Processes	Cell growth and death	Ferroptosis	0.00234552	0.0139085			Human Diseases	Cancer: specific types	Acute myeloid leukemia	0.000943269	0.00569271
Human Diseases	Neurodegenerative disease	Parkinson disease	0.00346508	0.0201931			Organismal Systems	Immune system	C-type lectin receptor signaling pathway	0.0010062	0.0058577
Organismal Systems	Immune system	RIG-I-like receptor signaling pathway	0.00368056	0.0210853			Human Diseases	Cancer: overview	Chemical carcinogenesis - reactive oxygen species	0.00101594	0.0058577
Human Diseases	Cancer: specific types	Renal cell carcinoma	0.00400229	0.0225462			Human Diseases	Cancer: specific types	Prostate cancer	0.00102169	0.0058577
Environmental Information Processing	Signal transduction	VEGF signaling pathway	0.00441972	0.0244896			Environmental Information Processing	Signal transduction	Sphingolipid signaling pathway	0.00115901	0.00651989
Cellular Processes	Cell growth and death	Necroptosis	0.004773	0.0260205			Human Diseases	Neurodegenerative disease	Huntington disease	0.0011751	0.00651989
Genetic Information Processing	Translation	Aminoacyl-tRNA biosynthesis	0.00489661	0.0262707			Organismal Systems	Immune system	NOD-like receptor signaling pathway	0.00134385	0.00733787
Metabolism	Amino acid metabolism	Cysteine and methionine metabolism	0.00524864	0.0277194			Environmental Information Processing	Signal transduction	MAPK signaling pathway	0.00138735	0.00745701
Human Diseases	Drug resistance: antineoplastic	Endocrine resistance	0.00600808	0.031242			Environmental Information Processing	Signal transduction	TNF signaling pathway	0.00153104	0.00810271
Cellular Processes	Cell growth and death	p53 signaling pathway	0.00624829	0.0319988			Human Diseases	Infectious disease: viral	Epstein-Barr virus infection	0.0016304	0.008347
Genetic Information Processing	Folding, sorting and degradation	RNA degradation	0.00663034	0.0334035			Human Diseases	Drug resistance: antineoplastic	Platinum drug resistance	0.00163185	0.008347
Organismal Systems	Immune system	Th1 and Th2 cell differentiation	0.00672023	0.0334035			Organismal Systems	Endocrine system	Prolactin signaling pathway	0.00164999	0.008347
Genetic Information Processing	Replication and repair	Base excision repair	0.00696618	0.0341242			Human Diseases	Neurodegenerative disease	Prion disease	0.00185082	0.00922728
Human Diseases	Infectious disease: viral	Epstein-Barr virus infection	0.00717787	0.0345391			Human Diseases	Neurodegenerative disease	Pathways of neurodegeneration - multiple diseases	0.00192338	0.00945204
Human Diseases	Cancer: overview	Proteoglycans in cancer	0.00725525	0.0345391			Organismal Systems	Environmental adaptation	Thermogenesis	0.00196106	0.00950145
Organismal Systems	Aging	Longevity regulating pathway	0.00866212	0.0406638			Human Diseases	Neurodegenerative disease	Spinocerebellar ataxia	0.00252695	0.0120732
Organismal Systems	Immune system	Leukocyte transendothelial migration	0.00936672	0.0428531			Human Diseases	Drug resistance: antineoplastic	EGFR tyrosine kinase inhibitor resistance	0.00269132	0.0126824
Environmental Information Processing	Signal transduction	Sphingolipid signaling pathway	0.00941809	0.0428531			Human Diseases	Cancer: overview	MicroRNAs in cancer	0.00311713	0.0143356
Human Diseases	Infectious disease: bacterial	Yersinia infection	0.00950882	0.0428531			Human Diseases	Drug resistance: antineoplastic	Endocrine resistance	0.0031255	0.0143356
Human Diseases	Cancer: overview	Chemical carcinogenesis - reactive oxygen species	0.0103773	0.0461518			Human Diseases	Cardiovascular disease	Diabetic cardiomyopathy	0.0032163	0.014558
Human Diseases	Cancer: specific types	Hepatocellular carcinoma	0.0110503	0.0485067			Human Diseases	Neurodegenerative disease	Alzheimer disease	0.00439584	0.0196386
Organismal Systems	Immune system	Antigen processing and presentation	0.0117855	0.0510704			Organismal Systems	Immune system	Chemokine signaling pathway	0.00487593	0.0215041
Human Diseases	Cancer: specific types	Prostate cancer	0.0131276	0.0559231			Genetic Information Processing	Folding, sorting and degradation	Proteasome	0.00535407	0.0231574
Organismal Systems	Immune system	Toll-like receptor signaling pathway	0.0132362	0.0559231			Cellular Processes	Cell growth and death	Apoptosis - multiple species	0.00538544	0.0231574
Metabolism	Metabolism of cofactors and vitamins	One carbon pool by folate	0.0137449	0.0566569			Genetic Information Processing	Replication and repair	Mismatch repair	0.00562945	0.0239078
Human Diseases	Infectious disease: bacterial	Vibrio cholerae infection	0.0137452	0.0566569			Organismal Systems	Nervous system	Long-term potentiation	0.00718137	0.0301267
Human Diseases	Cancer: specific types	Small cell lung cancer	0.0145677	0.0593239			Environmental Information Processing	Signal transduction	VEGF signaling pathway	0.00727106	0.0301355
Organismal Systems	Endocrine system	Growth hormone synthesis, secretion and action	0.0149231	0.0600475			Human Diseases	Cancer: overview	Choline metabolism in cancer	0.00815456	0.0333949
Organismal Systems	Endocrine system	Thyroid hormone signaling pathway	0.0165476	0.0653077			Metabolism	Amino acid metabolism	Lysine degradation	0.00913005	0.0369499
Human Diseases	Infectious disease: viral	Coronavirus disease - COVID-19	0.0167028	0.0653077			Metabolism	Metabolism of cofactors and vitamins	One carbon pool by folate	0.00998679	0.0399472
Human Diseases	Infectious disease: parasitic	Chagas disease	0.01681	0.0653077			Human Diseases	Infectious disease: bacterial	Epithelial cell signaling in Helicobacter pylori infection	0.0112043	0.0443022
Human Diseases	Infectious disease: bacterial	Epithelial cell signaling in Helicobacter pylori infection	0.0171638	0.0659246			Metabolism	Glycan biosynthesis and metabolism	N-Glycan biosynthesis	0.0120116	0.0469545
Genetic Information Processing	Transcription	Spliceosome	0.017989	0.0683179			Human Diseases	Cancer: overview	Proteoglycans in cancer	0.0159656	0.0617098
Organismal Systems	Endocrine system	GnRH signaling pathway	0.0187703	0.0704928			Organismal Systems	Endocrine system	Relaxin signaling pathway	0.0162993	0.0622995
Human Diseases	Cancer: overview	Pathways in cancer	0.0202674	0.0744767			Organismal Systems	Immune system	RIG-I-like receptor signaling pathway	0.0211022	0.0797708
Human Diseases	Cardiovascular disease	Diabetic cardiomyopathy	0.0205148	0.0744767			Human Diseases	Infectious disease: parasitic	Chagas disease	0.0225565	0.0843418
Human Diseases	Infectious disease: bacterial	Bacterial invasion of epithelial cells	0.0206831	0.0744767			Human Diseases	Endocrine and metabolic disease	AGE-RAGE signaling pathway in diabetic complications	0.0244506	0.090441
Human Diseases	Infectious disease: bacterial	Legionellosis	0.0207125	0.0744767			Environmental Information Processing	Signal transduction	mTOR signaling pathway	0.0252492	0.0924013
Organismal Systems	Excretory system	Endocrine and other factor-regulated calcium reabsorption	0.0231837	0.0810898			Genetic Information Processing	Folding, sorting and degradation	SNARE interactions in vesicular transport	0.0257736	0.0933275
Organismal Systems	Excretory system	Collecting duct acid secretion	0.0232045	0.0810898			Human Diseases	Infectious disease: bacterial	Bacterial invasion of epithelial cells	0.027356	0.0980256
Organismal Systems	Endocrine system	Prolactin signaling pathway	0.0232713	0.0810898			Metabolism	Nucleotide metabolism	Pyrimidine metabolism	0.0288301	0.102243
Organismal Systems	Nervous system	Long-term potentiation	0.0257237	0.0887206			Cellular Processes	Cellular community - eukaryotes	Adherens junction	0.0305187	0.107127
Human Diseases	Endocrine and metabolic disease	Non-alcoholic fatty liver disease	0.0261151	0.0891606			Organismal Systems	Endocrine system	GnRH signaling pathway	0.0321465	0.111701
Metabolism	Global and overview maps	Carbon metabolism	0.028748	0.0971684			Metabolism	Glycan biosynthesis and metabolism	Various types of N-glycan biosynthesis	0.0330294	0.113621
Genetic Information Processing	Folding, sorting and degradation	Ubiquitin mediated proteolysis	0.0311163	0.104132			Genetic Information Processing	Replication and repair	Base excision repair	0.0334265	0.113849
Human Diseases	Cancer: overview	Central carbon metabolism in cancer	0.0339688	0.111768			Metabolism	Global and overview maps	Carbon metabolism	0.0362551	0.12119
Human Diseases	Drug resistance: antineoplastic	EGFR tyrosine kinase inhibitor resistance	0.0340596	0.111768			Cellular Processes	Cell growth and death	p53 signaling pathway	0.0362866	0.12119
Human Diseases	Cardiovascular disease	Fluid shear stress and atherosclerosis	0.0355017	0.11538			Human Diseases	Endocrine and metabolic disease	Non-alcoholic fatty liver disease	0.0379561	0.125547
Human Diseases	Infectious disease: bacterial	Tuberculosis	0.0387205	0.123568			Human Diseases	Cancer: specific types	Small cell lung cancer	0.0388993	0.125853
Organismal Systems	Endocrine system	Insulin signaling pathway	0.0387521	0.123568			Cellular Processes	Cellular community - eukaryotes	Focal adhesion	0.0391378	0.125853
Cellular Processes	Transport and catabolism	Autophagy - other	0.0404276	0.127706			Organismal Systems	Aging	Longevity regulating pathway - multiple species	0.0391462	0.125853
Organismal Systems	Nervous system	Synaptic vesicle cycle	0.0433221	0.134525			Environmental Information Processing	Signal transduction	Phosphatidylinositol signaling system	0.0411748	0.130122
Metabolism	Lipid metabolism	Steroid biosynthesis	0.0433824	0.134525			Environmental Information Processing	Signal transduction	HIF-1 signaling pathway	0.0412305	0.130122
Human Diseases	Endocrine and metabolic disease	AGE-RAGE signaling pathway in diabetic complications	0.0456462	0.139824			Organismal Systems	Immune system	Toll-like receptor signaling pathway	0.0432221	0.135167
Metabolism	Energy metabolism	Oxidative phosphorylation	0.0459185	0.139824			Metabolism	Carbohydrate metabolism	Pentose phosphate pathway	0.0439892	0.136327
Organismal Systems	Immune system	Cytosolic DNA-sensing pathway	0.0489527	0.147732			Metabolism	Amino acid metabolism	Valine, leucine and isoleucine degradation	0.0484298	0.148749
Cellular Processes	Cell growth and death	Cell cycle	0.0494611	0.147946
