# Supplementary material for: Immunopathological signatures in congenital tuberculosis-a case-matched study
Source: Front Immunol. 2026 Mar 30;17:1614510. doi: 10.3389/fimmu.2026.1614510 (PMC13070812; doi:10.3389/fimmu.2026.1614510)
Supplement: Supplementary Table 9 — GSEA of Control vs CTB and ATB vs CTB in main cell types of PBMC. [file Table9.xlsx]

## Sheet: Sheet1
B cells control vs CTB											B cells ATB vs CTB
id	name	KEGG_A_class	KEGG_B_class	SIZE	ES	NES	NOM p-val	FDR q-val			id	name	KEGG_A_class	KEGG_B_class	SIZE	ES	NES	NOM p-val	FDR q-val
KO04610	Complement and coagulation cascades	Organismal Systems	Immune system	93	-0.754781	-1.7115	0	0.0215373			KO05033	Nicotine addiction	Human Diseases	Substance dependence	41	0.957117	1.53201	0	0.00094586
KO04740	Olfactory transduction	Organismal Systems	Sensory system	434	-0.654161	-1.70871	0	0.0127113			KO05230	Central carbon metabolism in cancer	Human Diseases	Cancer: overview	76	0.776921	1.31937	0.0136126	1
KO00983	Drug metabolism - other enzymes	Metabolism	Xenobiotics biodegradation and metabolism	80	-0.677277	-1.50476	0.0110497	0.429775			KO05211	Renal cell carcinoma	Human Diseases	Cancer: specific types	76	0.775213	1.31828	0.0114464	0.938076
KO00480	Glutathione metabolism	Metabolism	Metabolism of other amino acids	60	-0.691894	-1.46198	0.00847458	0.524672			KO00270	Cysteine and methionine metabolism	Metabolism	Amino acid metabolism	55	0.795623	1.31431	0.0233298	0.789341
KO05020	Prion disease	Human Diseases	Neurodegenerative disease	292	-0.545791	-1.39327	0	0.812128			KO04120	Ubiquitin mediated proteolysis	Genetic Information Processing	Folding, sorting and degradation	151	0.739156	1.28203	0.00401204	1
KO04512	ECM-receptor interaction	Environmental Information Processing	Signaling molecules and interaction	91	-0.609392	-1.38222	0.0268657	0.741324			KO03013	Nucleocytoplasmic transport	Genetic Information Processing	Translation	112	0.742978	1.27975	0.010142	1
KO05208	Chemical carcinogenesis - reactive oxygen species	Human Diseases	Cancer: overview	238	-0.535094	-1.34024	0.00444444	0.880181			KO04722	Neurotrophin signaling pathway	Organismal Systems	Nervous system	128	0.725394	1.25709	0.0171717	1
KO00190	Oxidative phosphorylation	Metabolism	Energy metabolism	146	-0.558819	-1.33842	0.0075188	0.781757			KO05100	Bacterial invasion of epithelial cells	Human Diseases	Infectious disease: bacterial	82	0.740604	1.25458	0.0388946	1
KO04978	Mineral absorption	Organismal Systems	Digestive system	63	-0.622316	-1.33594	0.0433526	0.709433			KO04141	Protein processing in endoplasmic reticulum	Genetic Information Processing	Folding, sorting and degradation	171	0.712317	1.25012	0.00702811	1
KO05012	Parkinson disease	Human Diseases	Neurodegenerative disease	289	-0.50413	-1.28517	0.0106952	0.848757			KO05231	Choline metabolism in cancer	Human Diseases	Cancer: overview	107	0.720256	1.24333	0.0322906	1
KO04060	Cytokine-cytokine receptor interaction	Environmental Information Processing	Signaling molecules and interaction	303	-0.445251	-1.13811	0.044335	0.959151			KO04071	Sphingolipid signaling pathway	Environmental Information Processing	Signal transduction	125	0.719318	1.2393	0.0262892	0.956538
KO00430	Taurine and hypotaurine metabolism	Metabolism	Metabolism of other amino acids	20	0.877749	1.41945	0.0270728	1			KO03015	mRNA surveillance pathway	Genetic Information Processing	Translation	106	0.721882	1.23719	0.0292929	0.92991
											KO04510	Focal adhesion	Cellular Processes	Cellular community - eukaryotes	209	0.699775	1.21975	0.01	0.93591
											KO04140	Autophagy - animal	Cellular Processes	Transport and catabolism	154	0.696191	1.20705	0.032032	1
											KO04550	Signaling pathways regulating pluripotency of stem cells	Cellular Processes	Cellular community - eukaryotes	147	0.69079	1.20104	0.0372233	0.919981
											KO03040	Spliceosome	Genetic Information Processing	Transcription	141	0.6838	1.19502	0.0460922	0.901585
											KO04910	Insulin signaling pathway	Organismal Systems	Endocrine system	144	0.691783	1.1924	0.0443102	0.784114
											KO04014	Ras signaling pathway	Environmental Information Processing	Signal transduction	252	0.679009	1.18381	0.019	0.769617
											KO05205	Proteoglycans in cancer	Human Diseases	Cancer: overview	214	0.680286	1.17726	0.037037	0.744346
											KO04144	Endocytosis	Cellular Processes	Transport and catabolism	261	0.670849	1.1701	0.028	0.761208
											KO05014	Amyotrophic lateral sclerosis	Human Diseases	Neurodegenerative disease	386	0.666349	1.16745	0.013	0.714509
											KO04010	MAPK signaling pathway	Environmental Information Processing	Signal transduction	304	0.661832	1.15563	0.023	0.699853
											KO04714	Thermogenesis	Organismal Systems	Environmental adaptation	247	0.663949	1.15469	0.048	0.675158
											KO05131	Shigellosis	Human Diseases	Infectious disease: bacterial	264	0.65536	1.14556	0.041	0.587154
											KO05171	Coronavirus disease - COVID-19	Human Diseases	Infectious disease: viral	315	-0.393032	-0.01	-0.01	1
											KO04060	Cytokine-cytokine receptor interaction	Environmental Information Processing	Signaling molecules and interaction	303	-0.468693	-0.01	-0.01	1
											KO05330	Allograft rejection	Human Diseases	Immune disease	111	-0.672168	-1.69468	0	0.0509269
											KO05143	African trypanosomiasis	Human Diseases	Infectious disease: parasitic	108	-0.671014	-1.67415	0	0.0469841
											KO05320	Autoimmune thyroid disease	Human Diseases	Immune disease	126	-0.682107	-1.66518	0	0.0412453
											KO04672	Intestinal immune network for IgA production	Organismal Systems	Immune system	123	-0.63661	-1.66189	0	0.0346358
											KO04061	Viral protein interaction with cytokine and cytokine receptor	Environmental Information Processing	Signaling molecules and interaction	102	-0.644103	-1.64373	0	0.0343557
											KO05310	Asthma	Human Diseases	Immune disease	105	-0.634379	-1.58963	0	0.0521748
											KO05332	Graft-versus-host disease	Human Diseases	Immune disease	43	-0.697769	-1.5474	0.0113636	0.059736
											KO05150	Staphylococcus aureus infection	Human Diseases	Infectious disease: bacterial	174	-0.511825	-1.33849	0	0.175594
											KO05340	Primary immunodeficiency	Human Diseases	Immune disease	125	-0.531787	-1.29168	0	0.180599
											KO04514	Cell adhesion molecules	Environmental Information Processing	Signaling molecules and interaction	154	-0.494618	-1.28992	0	0.169414
											KO03010	Ribosome	Genetic Information Processing	Translation	143	-0.474427	-1.24403	0	0.204917
											KO04640	Hematopoietic cell lineage	Organismal Systems	Immune system	173	-0.484698	-1.23759	0	0.196955
											KO05416	Viral myocarditis	Human Diseases	Cardiovascular disease	133	-0.484816	-1.20115	0	0.223754
											KO05146	Amoebiasis	Human Diseases	Infectious disease: parasitic	177	-0.377216	-1.04012	0	0.410501
Myeloid cells control vs CTB											Myeloid cells ATB vs CTB
id	name	KEGG_A_class	KEGG_B_class	SIZE	ES	NES	NOM p-val	FDR q-val			id	name	KEGG_A_class	KEGG_B_class	SIZE	ES	NES	NOM p-val	FDR q-val
KO00591	Linoleic acid metabolism	Metabolism	Lipid metabolism	30	-0.81245	-1.59723	0.00179856	0.294945			KO04950	Maturity onset diabetes of the young	Human Diseases	Endocrine and metabolic disease	28	0.837936	1.46487	0.00851581	0.258443
KO04950	Maturity onset diabetes of the young	Human Diseases	Endocrine and metabolic disease	28	-0.801696	-1.52779	0.00757576	0.46837			KO04110	Cell cycle	Cellular Processes	Cell growth and death	131	0.670194	1.3494	0.00101523	1
KO00430	Taurine and hypotaurine metabolism	Metabolism	Metabolism of other amino acids	20	-0.817503	-1.46213	0.0338983	0.797174			KO04910	Insulin signaling pathway	Organismal Systems	Endocrine system	144	0.65577	1.33618	0.00202634	1
KO00120	Primary bile acid biosynthesis	Metabolism	Lipid metabolism	17	-0.832713	-1.42777	0.0254403	0.908807			KO04070	Phosphatidylinositol signaling system	Environmental Information Processing	Signal transduction	101	0.652536	1.29528	0.0206612	1
KO04270	Vascular smooth muscle contraction	Organismal Systems	Circulatory system	139	-0.556022	-1.38455	0.012	0.821613			KO03015	mRNA surveillance pathway	Genetic Information Processing	Translation	106	0.652719	1.29455	0.0166493	1
KO05218	Melanoma	Human Diseases	Cancer: specific types	76	-0.587647	-1.35757	0.0396975	0.932688			KO05211	Renal cell carcinoma	Human Diseases	Cancer: specific types	76	0.663953	1.29172	0.0336842	1
KO04742	Taste transduction	Organismal Systems	Sensory system	85	-0.576206	-1.35457	0.0130841	0.852548			KO05220	Chronic myeloid leukemia	Human Diseases	Cancer: specific types	79	0.662199	1.29159	0.0292887	1
KO04912	GnRH signaling pathway	Organismal Systems	Endocrine system	96	-0.564856	-1.34488	0.031746	0.83691			KO04152	AMPK signaling pathway	Environmental Information Processing	Signal transduction	126	0.63482	1.27472	0.017294	1
KO04613	Neutrophil extracellular trap formation	Organismal Systems	Immune system	274	-0.499738	-1.33116	0.0037037	0.860444			KO04068	FoxO signaling pathway	Environmental Information Processing	Signal transduction	139	0.635164	1.2737	0.0152749	1
KO04540	Gap junction	Cellular Processes	Cellular community - eukaryotes	93	-0.559624	-1.32328	0.0361217	0.844604			KO04530	Tight junction	Cellular Processes	Cellular community - eukaryotes	178	0.624532	1.26175	0.00907258	0.877347
KO04611	Platelet activation	Organismal Systems	Immune system	129	-0.529859	-1.30835	0.039548	0.891641			KO04218	Cellular senescence	Cellular Processes	Cell growth and death	164	0.610645	1.23499	0.029382	0.882289
KO04140	Autophagy - animal	Cellular Processes	Transport and catabolism	154	-0.519756	-1.3075	0.0148976	0.833555			KO04722	Neurotrophin signaling pathway	Organismal Systems	Nervous system	128	0.609944	1.23151	0.0498474	0.878236
KO05322	Systemic lupus erythematosus	Human Diseases	Immune disease	218	-0.495842	-1.29058	0.0108696	0.89465			KO04144	Endocytosis	Cellular Processes	Transport and catabolism	261	0.593802	1.22386	0.013	0.882481
KO05207	Chemical carcinogenesis - receptor activation	Human Diseases	Cancer: overview	205	-0.486363	-1.25834	0.0313725	0.953599			KO05226	Gastric cancer	Human Diseases	Cancer: specific types	153	0.602993	1.21798	0.0426396	0.907163
KO05034	Alcoholism	Human Diseases	Substance dependence	196	-0.477028	-1.22753	0.0486891	1			KO05203	Viral carcinogenesis	Human Diseases	Cancer: overview	210	0.593537	1.21161	0.0211055	0.90365
KO05340	Primary immunodeficiency	Human Diseases	Immune disease	125	0.732515	1.82453	0	0.00161756			KO05012	Parkinson disease	Human Diseases	Neurodegenerative disease	289	-0.405079	-0.01	-0.01	1
KO04660	T cell receptor signaling pathway	Organismal Systems	Immune system	111	0.68567	1.69502	0	0.0221638			KO04714	Thermogenesis	Organismal Systems	Environmental adaptation	247	-0.322326	-0.01	-0.01	1
KO03010	Ribosome	Genetic Information Processing	Translation	143	0.673641	1.68846	0	0.0170056			KO03010	Ribosome	Genetic Information Processing	Translation	143	-0.79917	-2.2582	0	0
KO05332	Graft-versus-host disease	Human Diseases	Immune disease	43	0.778611	1.673	0	0.0171667			KO05320	Autoimmune thyroid disease	Human Diseases	Immune disease	126	-0.778472	-2.11524	0	0
KO05330	Allograft rejection	Human Diseases	Immune disease	111	0.652962	1.59931	0	0.0482067			KO05330	Allograft rejection	Human Diseases	Immune disease	111	-0.759123	-2.03681	0	0.000433333
KO05320	Autoimmune thyroid disease	Human Diseases	Immune disease	126	0.638589	1.58837	0	0.0463442			KO05310	Asthma	Human Diseases	Immune disease	105	-0.715203	-1.90506	0	0.00426005
KO04640	Hematopoietic cell lineage	Organismal Systems	Immune system	173	0.615328	1.58644	0	0.0407151			KO04672	Intestinal immune network for IgA production	Organismal Systems	Immune system	123	-0.709411	-1.894	0	0.00591343
KO04940	Type I diabetes mellitus	Human Diseases	Endocrine and metabolic disease	48	0.730713	1.586	0	0.0357265			KO05171	Coronavirus disease - COVID-19	Human Diseases	Infectious disease: viral	315	-0.60737	-1.78045	0	0.0162215
KO04659	Th17 cell differentiation	Organismal Systems	Immune system	113	0.634929	1.57171	0	0.0388594			KO05332	Graft-versus-host disease	Human Diseases	Immune disease	43	-0.738679	-1.75674	0	0.0173781
KO04658	Th1 and Th2 cell differentiation	Organismal Systems	Immune system	98	0.625507	1.52119	0.00209205	0.0686353			KO05323	Rheumatoid arthritis	Human Diseases	Immune disease	167	-0.60089	-1.71788	0	0.022996
KO04612	Antigen processing and presentation	Organismal Systems	Immune system	77	0.649957	1.5063	0.00211864	0.0732264			KO05416	Viral myocarditis	Human Diseases	Cardiovascular disease	133	-0.611796	-1.71773	0	0.0211681
KO05310	Asthma	Human Diseases	Immune disease	105	0.611662	1.4969	0.00211864	0.0742981			KO04940	Type I diabetes mellitus	Human Diseases	Endocrine and metabolic disease	48	-0.682534	-1.62806	0	0.0369467
KO05323	Rheumatoid arthritis	Human Diseases	Immune disease	167	0.580165	1.48547	0	0.0782853			KO00190	Oxidative phosphorylation	Metabolism	Energy metabolism	146	-0.585457	-1.59658	0	0.0403352
KO04672	Intestinal immune network for IgA production	Organismal Systems	Immune system	123	0.600387	1.48372	0.00225734	0.0741587			KO05340	Primary immunodeficiency	Human Diseases	Immune disease	125	-0.578711	-1.58235	0	0.0393339
KO05144	Malaria	Human Diseases	Infectious disease: parasitic	55	0.667322	1.48348	0.00847458	0.0693743			KO04612	Antigen processing and presentation	Organismal Systems	Immune system	77	-0.586561	-1.53403	0	0.0516207
KO05143	African trypanosomiasis	Human Diseases	Infectious disease: parasitic	108	0.593614	1.4518	0.0043956	0.0926016			KO05143	African trypanosomiasis	Human Diseases	Infectious disease: parasitic	108	-0.569667	-1.52393	0	0.0511212
KO04061	Viral protein interaction with cytokine and cytokine receptor	Environmental Information Processing	Signaling molecules and interaction	102	0.599864	1.45177	0.00630252	0.0871545			KO04514	Cell adhesion molecules	Environmental Information Processing	Signaling molecules and interaction	154	-0.50432	-1.41021	0	0.0959951
KO05321	Inflammatory bowel disease	Human Diseases	Immune disease	70	0.623601	1.42855	0.0189474	0.103983			KO05150	Staphylococcus aureus infection	Human Diseases	Infectious disease: bacterial	174	-0.475457	-1.3773	0	0.109802
KO04064	NF-kappa B signaling pathway	Environmental Information Processing	Signal transduction	179	0.545066	1.40768	0	0.120206			KO04640	Hematopoietic cell lineage	Organismal Systems	Immune system	173	-0.469699	-1.32509	0	0.143067
KO04060	Cytokine-cytokine receptor interaction	Environmental Information Processing	Signaling molecules and interaction	303	0.514992	1.39447	0	0.128524			KO05020	Prion disease	Human Diseases	Neurodegenerative disease	292	-0.36552	-1.08537	0	0.378903
KO04650	Natural killer cell mediated cytotoxicity	Organismal Systems	Immune system	194	0.536607	1.39157	0.00220264	0.125948			KO04145	Phagosome	Cellular Processes	Transport and catabolism	229	-0.37582	-1.05277	0	0.415443
KO04514	Cell adhesion molecules	Environmental Information Processing	Signaling molecules and interaction	154	0.520836	1.32531	0.0174292	0.220833			KO05208	Chemical carcinogenesis - reactive oxygen species	Human Diseases	Cancer: overview	238	-0.363694	-1.04569	0	0.424087
KO05416	Viral myocarditis	Human Diseases	Cardiovascular disease	133	0.524437	1.30356	0.0321839	0.2546
KO05142	Chagas disease	Human Diseases	Infectious disease: parasitic	110	0.527128	1.29692	0.033195	0.258519
KO05162	Measles	Human Diseases	Infectious disease: viral	150	0.507641	1.29281	0.0304348	0.256774
KO04062	Chemokine signaling pathway	Organismal Systems	Immune system	201	0.464996	1.20807	0.0336323	0.432822
KO05166	Human T-cell leukemia virus 1 infection	Human Diseases	Infectious disease: viral	233	0.445746	1.18959	0.0492505	0.469516
KO04080	Neuroactive ligand-receptor interaction	Environmental Information Processing	Signaling molecules and interaction	365	0.429608	1.18068	0.037694	0.485988
KO04740	Olfactory transduction	Organismal Systems	Sensory system	434	0.415457	1.15685	0.0475162	0.51447
NK cells control vs CTB											NK cells ATB vs CTB
id	name	KEGG_A_class	KEGG_B_class	SIZE	ES	NES	NOM p-val	FDR q-val			id	name	KEGG_A_class	KEGG_B_class	SIZE	ES	NES	NOM p-val	FDR q-val
KO04950	Maturity onset diabetes of the young	Human Diseases	Endocrine and metabolic disease	28	-0.973994	-1.78291	0	0.0159915			KO04950	Maturity onset diabetes of the young	Human Diseases	Endocrine and metabolic disease	28	0.99151	1.54601	0	0
KO05152	Tuberculosis	Human Diseases	Infectious disease: bacterial	257	-0.675702	-1.6832	0	0.0581662			KO05033	Nicotine addiction	Human Diseases	Substance dependence	41	0.928801	1.49284	0	0
KO04145	Phagosome	Cellular Processes	Transport and catabolism	229	-0.642801	-1.59005	0	0.222143			KO00270	Cysteine and methionine metabolism	Metabolism	Amino acid metabolism	55	0.775291	1.2807	0.0155119	1
KO04971	Gastric acid secretion	Organismal Systems	Digestive system	78	-0.712284	-1.57451	0.00238095	0.211693			KO04742	Taste transduction	Organismal Systems	Sensory system	85	0.761171	1.27361	0.0110999	0.997369
KO05146	Amoebiasis	Human Diseases	Infectious disease: parasitic	177	-0.650023	-1.57394	0	0.170175			KO04916	Melanogenesis	Organismal Systems	Endocrine system	103	0.745991	1.24792	0.0150905	1
KO04912	GnRH signaling pathway	Organismal Systems	Endocrine system	96	-0.691627	-1.5716	0	0.14734			KO04310	Wnt signaling pathway	Environmental Information Processing	Signal transduction	173	0.732944	1.24419	0.001	1
KO00500	Starch and sucrose metabolism	Metabolism	Carbohydrate metabolism	36	-0.812087	-1.56108	0.00686499	0.142442			KO04550	Signaling pathways regulating pluripotency of stem cells	Cellular Processes	Cellular community - eukaryotes	147	0.715254	1.21356	0.016016	1
KO05140	Leishmaniasis	Human Diseases	Infectious disease: parasitic	148	-0.65715	-1.55773	0.00268097	0.131492			KO04740	Olfactory transduction	Organismal Systems	Sensory system	434	0.651446	1.11603	0.019	1
KO04935	Growth hormone synthesis, secretion and action	Organismal Systems	Endocrine system	124	-0.657616	-1.53228	0.00236967	0.161463			KO04145	Phagosome	Cellular Processes	Transport and catabolism	229	-0.397317	-0.01	-0.01	1
KO04142	Lysosome	Cellular Processes	Transport and catabolism	142	-0.634109	-1.50888	0	0.199312			KO04640	Hematopoietic cell lineage	Organismal Systems	Immune system	173	-0.431937	-0.01	-0.01	1
KO05150	Staphylococcus aureus infection	Human Diseases	Infectious disease: bacterial	174	-0.628767	-1.50126	0	0.196713			KO05323	Rheumatoid arthritis	Human Diseases	Immune disease	167	-0.481151	-0.01	-0.01	1
KO04380	Osteoclast differentiation	Organismal Systems	Development and regeneration	131	-0.637248	-1.49168	0.00253807	0.201946			KO04672	Intestinal immune network for IgA production	Organismal Systems	Immune system	123	-0.60755	-0.01	-0.01	1
KO04140	Autophagy - animal	Cellular Processes	Transport and catabolism	154	-0.617366	-1.4911	0	0.187655			KO05310	Asthma	Human Diseases	Immune disease	105	-0.782226	-1.98229	0	0.0004
KO04973	Carbohydrate digestion and absorption	Organismal Systems	Digestive system	50	-0.729226	-1.49038	0.0115741	0.175776			KO05330	Allograft rejection	Human Diseases	Immune disease	111	-0.719093	-1.85333	0	0.00420346
KO05134	Legionellosis	Human Diseases	Infectious disease: bacterial	58	-0.700284	-1.47377	0.00898876	0.195546			KO05320	Autoimmune thyroid disease	Human Diseases	Immune disease	126	-0.694051	-1.82804	0	0.00456442
KO04978	Mineral absorption	Organismal Systems	Digestive system	63	-0.673902	-1.4642	0.0128755	0.202179			KO05416	Viral myocarditis	Human Diseases	Cardiovascular disease	133	-0.603445	-1.69174	0	0.0174756
KO05164	Influenza A	Human Diseases	Infectious disease: viral	179	-0.594322	-1.45047	0.00271003	0.218506			KO04940	Type I diabetes mellitus	Human Diseases	Endocrine and metabolic disease	48	-0.68163	-1.52994	0.0344828	0.0494965
KO04915	Estrogen signaling pathway	Organismal Systems	Endocrine system	142	-0.609707	-1.44789	0	0.211795			KO05332	Graft-versus-host disease	Human Diseases	Immune disease	43	-0.675314	-1.51989	0	0.046331
KO05208	Chemical carcinogenesis - reactive oxygen species	Human Diseases	Cancer: overview	238	-0.57941	-1.44545	0	0.204485			KO05150	Staphylococcus aureus infection	Human Diseases	Infectious disease: bacterial	174	-0.515103	-1.30187	0	0.121795
KO05417	Lipid and atherosclerosis	Human Diseases	Cardiovascular disease	220	-0.582842	-1.44101	0	0.202725			KO05143	African trypanosomiasis	Human Diseases	Infectious disease: parasitic	108	-0.522481	-1.28933	0	0.116034
KO05145	Toxoplasmosis	Human Diseases	Infectious disease: parasitic	113	-0.616242	-1.42788	0.00497512	0.214602			KO04514	Cell adhesion molecules	Environmental Information Processing	Signaling molecules and interaction	154	-0.453981	-1.2327	0	0.139421
KO04664	Fc epsilon RI signaling pathway	Organismal Systems	Immune system	141	-0.607442	-1.42257	0.00250627	0.214984			KO05340	Primary immunodeficiency	Human Diseases	Immune disease	125	-0.403184	-1.11618	0	0.19486
KO04666	Fc gamma R-mediated phagocytosis	Organismal Systems	Immune system	174	-0.577933	-1.40432	0	0.241776
KO05418	Fluid shear stress and atherosclerosis	Human Diseases	Cardiovascular disease	142	-0.592827	-1.40425	0.00516796	0.231774
KO04927	Cortisol synthesis and secretion	Organismal Systems	Endocrine system	66	-0.648479	-1.39868	0.0215983	0.233705
KO04610	Complement and coagulation cascades	Organismal Systems	Immune system	93	-0.620846	-1.39692	0.0118765	0.228154
KO04510	Focal adhesion	Cellular Processes	Cellular community - eukaryotes	209	-0.561615	-1.38706	0.00269542	0.24026
KO04974	Protein digestion and absorption	Organismal Systems	Digestive system	105	-0.6013	-1.38605	0.00938967	0.233455
KO04740	Olfactory transduction	Organismal Systems	Sensory system	434	-0.532755	-1.38525	0	0.226992
KO04910	Insulin signaling pathway	Organismal Systems	Endocrine system	144	-0.586806	-1.38517	0.00775194	0.21954
KO04620	Toll-like receptor signaling pathway	Organismal Systems	Immune system	108	-0.607948	-1.38223	0.0149626	0.218201
KO04961	Endocrine and other factor-regulated calcium reabsorption	Organismal Systems	Excretory system	54	-0.664804	-1.38184	0.0257009	0.212193
KO04662	B cell receptor signaling pathway	Organismal Systems	Immune system	154	-0.575214	-1.38182	0.00257069	0.205763
KO04918	Thyroid hormone synthesis	Organismal Systems	Endocrine system	75	-0.634413	-1.37463	0.0187354	0.210642
KO05207	Chemical carcinogenesis - receptor activation	Human Diseases	Cancer: overview	205	-0.559466	-1.36775	0.00262467	0.217171
KO05205	Proteoglycans in cancer	Human Diseases	Cancer: overview	214	-0.557381	-1.36769	0	0.21124
KO04929	GnRH secretion	Organismal Systems	Endocrine system	67	-0.627942	-1.35935	0.0384615	0.214188
KO04970	Salivary secretion	Organismal Systems	Digestive system	100	-0.603403	-1.35911	0.0212766	0.208877
KO04640	Hematopoietic cell lineage	Organismal Systems	Immune system	173	-0.560812	-1.35856	0.00503778	0.204612
KO04613	Neutrophil extracellular trap formation	Organismal Systems	Immune system	274	-0.541087	-1.35434	0.00280899	0.206445
KO01521	EGFR tyrosine kinase inhibitor resistance	Human Diseases	Drug resistance: antineoplastic	86	-0.608848	-1.35396	0.0358056	0.202325
KO05132	Salmonella infection	Human Diseases	Infectious disease: bacterial	265	-0.54088	-1.34638	0	0.204756
KO04621	NOD-like receptor signaling pathway	Organismal Systems	Immune system	188	-0.551259	-1.34101	0.00490196	0.209687
KO05161	Hepatitis B	Human Diseases	Infectious disease: viral	166	-0.554077	-1.33475	0.002457	0.2154
KO04923	Regulation of lipolysis in adipocytes	Organismal Systems	Endocrine system	63	-0.623394	-1.33177	0.0340909	0.215676
KO05211	Renal cell carcinoma	Human Diseases	Cancer: specific types	76	-0.600853	-1.33089	0.0266075	0.212972
KO04726	Serotonergic synapse	Organismal Systems	Nervous system	114	-0.573518	-1.3283	0.0108108	0.212414
KO05221	Acute myeloid leukemia	Human Diseases	Cancer: specific types	73	-0.617721	-1.32518	0.039604	0.214048
KO04625	C-type lectin receptor signaling pathway	Organismal Systems	Immune system	109	-0.579013	-1.32263	0.0242718	0.209715
KO04670	Leukocyte transendothelial migration	Organismal Systems	Immune system	120	-0.56708	-1.31992	0.0412844	0.210605
KO04024	cAMP signaling pathway	Environmental Information Processing	Signal transduction	230	-0.530724	-1.31635	0.00808625	0.212863
KO04926	Relaxin signaling pathway	Organismal Systems	Endocrine system	134	-0.559241	-1.31205	0.0235602	0.215577
KO01522	Endocrine resistance	Human Diseases	Drug resistance: antineoplastic	101	-0.577238	-1.31081	0.0268456	0.210173
KO04810	Regulation of actin cytoskeleton	Cellular Processes	Cell motility	230	-0.527493	-1.30688	0.00558659	0.213512
KO04144	Endocytosis	Cellular Processes	Transport and catabolism	261	-0.521706	-1.30613	0.011396	0.211099
KO04211	Longevity regulating pathway	Organismal Systems	Aging	95	-0.578762	-1.30474	0.0232019	0.210137
KO04070	Phosphatidylinositol signaling system	Environmental Information Processing	Signal transduction	101	-0.578215	-1.30288	0.0472813	0.209639
KO04725	Cholinergic synapse	Organismal Systems	Nervous system	117	-0.563791	-1.30021	0.035	0.210373
KO04371	Apelin signaling pathway	Environmental Information Processing	Signal transduction	143	-0.551107	-1.29646	0.0216867	0.209768
KO04925	Aldosterone synthesis and secretion	Organismal Systems	Endocrine system	100	-0.568273	-1.29546	0.0260663	0.208462
KO04972	Pancreatic secretion	Organismal Systems	Digestive system	104	-0.577375	-1.2943	0.0376884	0.20676
KO04976	Bile secretion	Organismal Systems	Digestive system	93	-0.577212	-1.2921	0.0411899	0.206693
KO05131	Shigellosis	Human Diseases	Infectious disease: bacterial	264	-0.511306	-1.29124	0.0146199	0.20469
KO05225	Hepatocellular carcinoma	Human Diseases	Cancer: specific types	170	-0.528251	-1.28719	0.0146699	0.205275
KO05010	Alzheimer disease	Human Diseases	Neurodegenerative disease	412	-0.495554	-1.28612	0.00320513	0.204214
KO04150	mTOR signaling pathway	Environmental Information Processing	Signal transduction	164	-0.527688	-1.27755	0.0170732	0.211792
KO04723	Retrograde endocannabinoid signaling	Organismal Systems	Nervous system	154	-0.531777	-1.27336	0.0315789	0.212691
KO05310	Asthma	Human Diseases	Immune disease	105	-0.554456	-1.26799	0.041769	0.215961
KO04668	TNF signaling pathway	Environmental Information Processing	Signal transduction	114	-0.550317	-1.26523	0.0322581	0.217319
KO04931	Insulin resistance	Human Diseases	Endocrine and metabolic disease	114	-0.537655	-1.25454	0.0493827	0.22927
KO04022	cGMP-PKG signaling pathway	Environmental Information Processing	Signal transduction	175	-0.517483	-1.25249	0.0188679	0.229759
KO05415	Diabetic cardiomyopathy	Human Diseases	Cardiovascular disease	221	-0.508163	-1.24842	0.031746	0.233922
KO04714	Thermogenesis	Organismal Systems	Environmental adaptation	247	-0.500478	-1.24316	0.0216216	0.237723
KO04722	Neurotrophin signaling pathway	Organismal Systems	Nervous system	128	-0.525131	-1.24291	0.037037	0.235302
KO05130	Pathogenic Escherichia coli infection	Human Diseases	Infectious disease: bacterial	279	-0.491661	-1.23566	0.0222222	0.237805
KO04072	Phospholipase D signaling pathway	Environmental Information Processing	Signal transduction	229	-0.499466	-1.23423	0.0254453	0.237947
KO04611	Platelet activation	Organismal Systems	Immune system	129	-0.521874	-1.22847	0.0407125	0.240644
KO04010	MAPK signaling pathway	Environmental Information Processing	Signal transduction	304	-0.486307	-1.22653	0.0216216	0.238918
KO05135	Yersinia infection	Human Diseases	Infectious disease: bacterial	217	-0.486194	-1.20335	0.0342105	0.265719
KO05202	Transcriptional misregulation in cancer	Human Diseases	Cancer: overview	280	-0.464998	-1.17621	0.0445104	0.289633
KO03010	Ribosome	Genetic Information Processing	Translation	143	0.824402	1.88447	0	0
KO05033	Nicotine addiction	Human Diseases	Substance dependence	41	0.905926	1.74689	0	0.000821449
KO05340	Primary immunodeficiency	Human Diseases	Immune disease	125	0.734053	1.64866	0	0.00931294
KO03050	Proteasome	Genetic Information Processing	Folding, sorting and degradation	50	0.69097	1.37986	0.0355872	0.504897
KO03008	Ribosome biogenesis in eukaryotes	Genetic Information Processing	Translation	79	0.6278	1.34149	0.0424028	0.488534
T cells control vs CTB											T cells control vs CTB
id	name	KEGG_A_class	KEGG_B_class	SIZE	ES	NES	NOM p-val	FDR q-val			id	name	KEGG_A_class	KEGG_B_class	SIZE	ES	NES	NOM p-val	FDR q-val
KO05150	Staphylococcus aureus infection	Human Diseases	Infectious disease: bacterial	174	-0.825745	-1.57615	0	0			KO05033	Nicotine addiction	Human Diseases	Substance dependence	41	0.75549	1.34008	0.00849257	1
KO05322	Systemic lupus erythematosus	Human Diseases	Immune disease	218	-0.74467	-1.42975	0	0.319696			KO04950	Maturity onset diabetes of the young	Human Diseases	Endocrine and metabolic disease	28	0.779959	1.32809	0.0154015	1
KO04740	Olfactory transduction	Organismal Systems	Sensory system	434	-0.719057	-1.40382	0	0.419337			KO00430	Taurine and hypotaurine metabolism	Metabolism	Metabolism of other amino acids	20	0.7933	1.28908	0.0472973	1
KO04613	Neutrophil extracellular trap formation	Organismal Systems	Immune system	274	-0.718686	-1.39207	0	0.420843			KO00270	Cysteine and methionine metabolism	Metabolism	Amino acid metabolism	55	0.711469	1.28841	0.022869	1
KO05140	Leishmaniasis	Human Diseases	Infectious disease: parasitic	148	-0.725832	-1.39111	0.00103627	0.344948			KO03008	Ribosome biogenesis in eukaryotes	Genetic Information Processing	Translation	79	0.689097	1.2815	0.0221998	1
KO00053	Ascorbate and aldarate metabolism	Metabolism	Carbohydrate metabolism	31	-0.833523	-1.38994	0.0170732	0.295369			KO04917	Prolactin signaling pathway	Organismal Systems	Endocrine system	78	0.685836	1.27388	0.0184426	1
KO04610	Complement and coagulation cascades	Organismal Systems	Immune system	93	-0.749538	-1.385	0.00214362	0.283119			KO04070	Phosphatidylinositol signaling system	Environmental Information Processing	Signal transduction	101	0.676979	1.27316	0.0130916	1
KO05321	Inflammatory bowel disease	Human Diseases	Immune disease	70	-0.760243	-1.38484	0.00878156	0.248245			KO04720	Long-term potentiation	Organismal Systems	Nervous system	69	0.680405	1.25644	0.0376399	1
KO05332	Graft-versus-host disease	Human Diseases	Immune disease	43	-0.786417	-1.36861	0.0194064	0.307042			KO03013	Nucleocytoplasmic transport	Genetic Information Processing	Translation	112	0.663972	1.25241	0.0220884	1
KO05152	Tuberculosis	Human Diseases	Infectious disease: bacterial	257	-0.707323	-1.36397	0	0.305541			KO04310	Wnt signaling pathway	Environmental Information Processing	Signal transduction	173	0.650058	1.23305	0.004004	1
KO05310	Asthma	Human Diseases	Immune disease	105	-0.725834	-1.35505	0.00314136	0.336434			KO04742	Taste transduction	Organismal Systems	Sensory system	85	0.65094	1.2209	0.0476191	1
KO04978	Mineral absorption	Organismal Systems	Digestive system	63	-0.747805	-1.34818	0.0165563	0.353568			KO04910	Insulin signaling pathway	Organismal Systems	Endocrine system	144	0.642645	1.21698	0.0220441	1
KO04060	Cytokine-cytokine receptor interaction	Environmental Information Processing	Signaling molecules and interaction	303	-0.694081	-1.34634	0	0.338146			KO04935	Growth hormone synthesis, secretion and action	Organismal Systems	Endocrine system	124	0.638456	1.20256	0.0440882	1
KO00982	Drug metabolism - cytochrome P450	Metabolism	Xenobiotics biodegradation and metabolism	68	-0.734166	-1.339	0.0231023	0.361078			KO04919	Thyroid hormone signaling pathway	Organismal Systems	Endocrine system	129	0.632704	1.19502	0.044044	1
KO00980	Metabolism of xenobiotics by cytochrome P450	Metabolism	Xenobiotics biodegradation and metabolism	73	-0.729284	-1.33332	0.0173724	0.371472			KO04218	Cellular senescence	Cellular Processes	Cell growth and death	164	0.627642	1.18805	0.036036	1
KO05320	Autoimmune thyroid disease	Human Diseases	Immune disease	126	-0.707455	-1.33233	0.00823045	0.35426			KO04140	Autophagy - animal	Cellular Processes	Transport and catabolism	154	0.623766	1.1836	0.037	1
KO04640	Hematopoietic cell lineage	Organismal Systems	Immune system	173	-0.695492	-1.32579	0.00408998	0.375944			KO05034	Alcoholism	Human Diseases	Substance dependence	196	0.617669	1.17724	0.033033	0.991329
KO04145	Phagosome	Cellular Processes	Transport and catabolism	229	-0.68779	-1.32447	0.00100705	0.363937			KO04150	mTOR signaling pathway	Environmental Information Processing	Signal transduction	164	0.620262	1.17057	0.038038	0.89998
KO04940	Type I diabetes mellitus	Human Diseases	Endocrine and metabolic disease	48	-0.755694	-1.32211	0.0405562	0.357891			KO04360	Axon guidance	Organismal Systems	Development and regeneration	188	0.616354	1.16903	0.0330661	0.869455
KO05330	Allograft rejection	Human Diseases	Immune disease	111	-0.693741	-1.31756	0.0105042	0.370495			KO05171	Coronavirus disease - COVID-19	Human Diseases	Infectious disease: viral	315	-0.385649	-0.01	-0.01	1
KO04976	Bile secretion	Organismal Systems	Digestive system	93	-0.698214	-1.30861	0.0277778	0.389189			KO05152	Tuberculosis	Human Diseases	Infectious disease: bacterial	257	-0.329152	-0.01	-0.01	1
KO05207	Chemical carcinogenesis - receptor activation	Human Diseases	Cancer: overview	205	-0.669054	-1.29442	0.0040282	0.466308			KO04145	Phagosome	Cellular Processes	Transport and catabolism	229	-0.384531	-0.01	-0.01	1
KO04662	B cell receptor signaling pathway	Organismal Systems	Immune system	154	-0.675102	-1.29114	0.0174717	0.432829			KO04514	Cell adhesion molecules	Environmental Information Processing	Signaling molecules and interaction	154	-0.496492	-0.01	-0.01	1
KO04650	Natural killer cell mediated cytotoxicity	Organismal Systems	Immune system	194	-0.676911	-1.29028	0.00707786	0.422574			KO05310	Asthma	Human Diseases	Immune disease	105	-0.803479	-2.24085	0	0
KO05323	Rheumatoid arthritis	Human Diseases	Immune disease	167	-0.675752	-1.28763	0.0101937	0.409516			KO05330	Allograft rejection	Human Diseases	Immune disease	111	-0.77136	-2.22851	0	0
KO04670	Leukocyte transendothelial migration	Organismal Systems	Immune system	120	-0.678693	-1.27999	0.0293501	0.427831			KO05320	Autoimmune thyroid disease	Human Diseases	Immune disease	126	-0.718904	-2.09426	0	0
KO04514	Cell adhesion molecules	Environmental Information Processing	Signaling molecules and interaction	154	-0.671062	-1.27979	0.0212766	0.415494			KO05150	Staphylococcus aureus infection	Human Diseases	Infectious disease: bacterial	174	-0.650458	-1.89533	0	0.00739988
KO04974	Protein digestion and absorption	Organismal Systems	Digestive system	105	-0.681839	-1.27516	0.0393617	0.43075			KO04940	Type I diabetes mellitus	Human Diseases	Endocrine and metabolic disease	48	-0.727033	-1.87023	0	0.00789689
KO04512	ECM-receptor interaction	Environmental Information Processing	Signaling molecules and interaction	91	-0.686862	-1.27447	0.0391534	0.421882			KO04672	Intestinal immune network for IgA production	Organismal Systems	Immune system	123	-0.647375	-1.83454	0	0.00861832
KO05202	Transcriptional misregulation in cancer	Human Diseases	Cancer: overview	280	-0.658161	-1.27443	0.00301205	0.410122			KO05332	Graft-versus-host disease	Human Diseases	Immune disease	43	-0.761789	-1.80092	0	0.00896123
KO04261	Adrenergic signaling in cardiomyocytes	Organismal Systems	Circulatory system	153	-0.671407	-1.27122	0.0194274	0.40541			KO05416	Viral myocarditis	Human Diseases	Cardiovascular disease	133	-0.59604	-1.74248	0	0.0120814
KO00983	Drug metabolism - other enzymes	Metabolism	Xenobiotics biodegradation and metabolism	80	-0.687546	-1.27051	0.0480769	0.398298			KO05143	African trypanosomiasis	Human Diseases	Infectious disease: parasitic	108	-0.608323	-1.70967	0	0.0133944
KO04061	Viral protein interaction with cytokine and cytokine receptor	Environmental Information Processing	Signaling molecules and interaction	102	-0.68182	-1.26364	0.0335782	0.426548			KO04610	Complement and coagulation cascades	Organismal Systems	Immune system	93	-0.607314	-1.69074	0	0.0150657
KO04666	Fc gamma R-mediated phagocytosis	Organismal Systems	Immune system	174	-0.656497	-1.2596	0.0142276	0.427911			KO04640	Hematopoietic cell lineage	Organismal Systems	Immune system	173	-0.526901	-1.57312	0	0.031636
KO05414	Dilated cardiomyopathy	Human Diseases	Cardiovascular disease	168	-0.658237	-1.25645	0.0212551	0.425033			KO05321	Inflammatory bowel disease	Human Diseases	Immune disease	70	-0.539425	-1.40086	0	0.0697192
KO04664	Fc epsilon RI signaling pathway	Organismal Systems	Immune system	141	-0.659758	-1.25549	0.0278638	0.420446			KO04612	Antigen processing and presentation	Organismal Systems	Immune system	77	-0.499822	-1.36695	0	0.0801305
KO05145	Toxoplasmosis	Human Diseases	Infectious disease: parasitic	113	-0.666254	-1.25526	0.0420168	0.403242			KO05323	Rheumatoid arthritis	Human Diseases	Immune disease	167	-0.547624	-1.2807	0	0.120877
KO04380	Osteoclast differentiation	Organismal Systems	Development and regeneration	131	-0.661863	-1.25023	0.0416233	0.404098			KO04060	Cytokine-cytokine receptor interaction	Environmental Information Processing	Signaling molecules and interaction	303	-0.404157	-1.26469	0	0.129301
KO05020	Prion disease	Human Diseases	Neurodegenerative disease	292	-0.644336	-1.24674	0.00601202	0.412566			KO05204	Chemical carcinogenesis - DNA adducts	Human Diseases	Cancer: overview	70	-0.464006	-1.24515	0.0476191	0.138243
KO04630	JAK-STAT signaling pathway	Environmental Information Processing	Signal transduction	171	-0.646851	-1.24533	0.0212121	0.411591			KO05340	Primary immunodeficiency	Human Diseases	Immune disease	125	-0.455589	-1.16789	0	0.213544
KO04080	Neuroactive ligand-receptor interaction	Environmental Information Processing	Signaling molecules and interaction	365	-0.638699	-1.23874	0.00501002	0.421282			KO03010	Ribosome	Genetic Information Processing	Translation	143	-0.3877	-1.16154	0	0.213055
KO05130	Pathogenic Escherichia coli infection	Human Diseases	Infectious disease: bacterial	279	-0.633192	-1.22512	0.0201613	0.452127			KO05140	Leishmaniasis	Human Diseases	Infectious disease: parasitic	148	-0.447844	-1.08871	0	0.290963
KO04810	Regulation of actin cytoskeleton	Cellular Processes	Cell motility	230	-0.629399	-1.21976	0.0321608	0.442538			KO04064	NF-kappa B signaling pathway	Environmental Information Processing	Signal transduction	179	-0.339704	-1.04234	0	0.358456
KO04510	Focal adhesion	Cellular Processes	Cellular community - eukaryotes	209	-0.633836	-1.21142	0.0443102	0.470894
KO05012	Parkinson disease	Human Diseases	Neurodegenerative disease	289	-0.623856	-1.21078	0.0220441	0.466887
KO04621	NOD-like receptor signaling pathway	Organismal Systems	Immune system	188	-0.627171	-1.20677	0.0425532	0.458906
KO05203	Viral carcinogenesis	Human Diseases	Cancer: overview	210	-0.627605	-1.20651	0.0474268	0.453853
KO05208	Chemical carcinogenesis - reactive oxygen species	Human Diseases	Cancer: overview	238	-0.623427	-1.20395	0.0341709	0.453938
KO05034	Alcoholism	Human Diseases	Substance dependence	196	-0.622414	-1.19828	0.0443996	0.469308
KO05010	Alzheimer disease	Human Diseases	Neurodegenerative disease	412	-0.613433	-1.19552	0.016	0.459375
KO04010	MAPK signaling pathway	Environmental Information Processing	Signal transduction	304	-0.610442	-1.1875	0.0260782	0.475507
KO04151	PI3K-Akt signaling pathway	Environmental Information Processing	Signal transduction	445	-0.602486	-1.1659	0.028	0.48756
KO05033	Nicotine addiction	Human Diseases	Substance dependence	41	0.761269	1.66055	0.0130719	0.080167
KO03010	Ribosome	Genetic Information Processing	Translation	143	0.591129	1.53127	0	0.139055
