# Supplementary material for: Immunopathological signatures in congenital tuberculosis-a case-matched study
Source: Front Immunol. 2026 Mar 30;17:1614510. doi: 10.3389/fimmu.2026.1614510 (PMC13070812; doi:10.3389/fimmu.2026.1614510)
Supplement: Supplementary Table 10 — Significantly different expressed genes of B cell and NK cell subsets identified by scRNA-seq. [file Table10.xlsx]

## Sheet: S table 11
Target_Cluster	Gene ID	Gene Name	Target_Cluster_mean	Other_Cluster_mean	Log2FC	Pvalue	Qvalue
Naive_B	ENSG00000100721	TCL1A	14.1121868181829	7.43633150441513	0.924278573895899	5.86545340080244e-26	2.25221679684012e-21
Naive_B	ENSG00000089157	RPLP0	35.2787838492907	27.4218812380198	0.363473279838364	2.15280958134445e-13	8.2663582304464e-09
Naive_B	ENSG00000211898	IGHD	10.883039088026	8.39290873060516	0.374838688056594	1.85753064842572e-07	0.00713254618382507
Naive_B	ENSG00000211899	IGHM	40.7671682592097	29.1280113843919	0.485000539065452	3.80896201273805e-07	0.0146256523365116
Naive_B	ENSG00000136997	MYC	1.23910099219586	0.7763929792786	0.674434800975271	1.2394607138348e-05	0.475928124898286
Naive_B	ENSG00000135916	ITM2C	1.42932542687644	0.888982642467333	0.685107269100205	4.5724381198134e-05	1
Naive_B	ENSG00000239672	NME1	0.786414843217991	0.470381623804387	0.741458852008464	8.14383731063298e-05	1
Naive_B	ENSG00000072163	LIMS2	0.533957152633996	0.264104463901776	1.01561529137637	9.7432338585425e-05	1
Naive_B	ENSG00000198106	ENSG00000198106	0.887630841360061	0.419214870203752	1.08226990344227	1.24692968129483e-04	1
Naive_B	ENSG00000163584	RPL22L1	2.96796862894129	2.10524998065035	0.495484291620848	2.82860018591175e-04	1
Naive_B	ENSG00000106268	NUDT1	0.559431617239382	0.322002789371145	0.796888606669868	3.31625716593677e-04	1
Naive_B	ENSG00000132185	FCRLA	2.09841578868651	1.38407992587459	0.600373311658692	3.6600021476672e-04	1
Naive_B	ENSG00000211592	IGKC	89.495980498026	58.3773043589901	0.616415294339282	5.03875799126755e-04	1
Naive_B	ENSG00000137101	CD72	1.60420401403729	1.07538431984811	0.577005286676279	5.17845277190658e-04	1
Naive_B	ENSG00000086504	MRPL28	0.495617413855797	0.296681821121684	0.740310348595186	5.80769098537803e-04	1
Naive_B	ENSG00000122643	NT5C3A	1.08549185445489	0.617278808061047	0.814354732158555	0.00127524028755187	1
Naive_B	ENSG00000269893	SNHG8	2.51084648629903	1.78960618671225	0.488531675666568	0.00145714537642604	1
Naive_B	ENSG00000004468	CD38	0.489249413093008	0.297256043299374	0.718863979519118	0.00160354798638861	1
Naive_B	ENSG00000240972	MIF	2.00530632177001	1.43559935750504	0.482169450664183	0.00193156357716927	1
Naive_B	ENSG00000090273	NUDC	1.01345440427691	0.657192918983694	0.624892341865684	0.00281302644180443	1
Naive_B	ENSG00000166428	PLD4	0.75096722909806	0.465028442834095	0.69143099300917	0.00340266147427694	1
Naive_B	ENSG00000143420	ENSA	1.39531478702809	0.97462245903006	0.517675261684801	0.00341038072584302	1
Naive_B	ENSG00000128218	VPREB3	4.56099053951337	3.52657530195656	0.371079332238696	0.00343328367472914	1
Naive_B	ENSG00000272398	CD24	2.24659316379821	1.61960914145879	0.472093199047413	0.00393787081003749	1
Naive_B	ENSG00000012124	CD22	2.22625170974111	1.64999311679012	0.432156713253212	0.00403320466353542	1
Naive_B	ENSG00000145912	NHP2	1.52106051641578	1.11300017002778	0.450623739723293	0.00476025708369189	1
Naive_B	ENSG00000110987	BCL7A	0.721285225859523	0.49544461109443	0.541846094913993	0.00710574279286162	1
Naive_B	ENSG00000116649	SRM	0.646799902909422	0.46141164920936	0.487265034205531	0.00888457568074664	1
Naive_B	ENSG00000167641	PPP1R14A	1.19646611466515	0.848910082454364	0.495095883583163	0.00938328691375058	1
Naive_B	ENSG00000179091	CYC1	0.448069869180556	0.324599812572906	0.465061547701589	0.00956599328389134	1
Naive_B	ENSG00000138363	ATIC	0.484630578605433	0.346673176093136	0.483309224963012	0.00974462621356393	1
MeMory_B	ENSG00000163563	MNDA	1.83652422759604	0.182049560063369	3.3345747688436	1.64775744652185e-12	6.3270590431546e-08
MeMory_B	ENSG00000240505	TNFRSF13B	0.856077097981554	0.172622527873461	2.31011997724906	4.66898539087347e-12	1.7927970103876e-07
MeMory_B	ENSG00000197747	S100A10	1.35259116810224	0.461751763292207	1.55053646311022	2.06331162526004e-11	7.92270397867349e-07
MeMory_B	ENSG00000122862	SRGN	1.58588812614043	0.450333881317883	1.81622407261822	1.2286992486162e-10	4.71795937483649e-06
MeMory_B	ENSG00000197956	S100A6	5.29219277244738	1.81306870052566	1.54543202141917	1.40383249921964e-10	5.39043603050358e-06
MeMory_B	ENSG00000111640	GAPDH	8.19897012505709	5.54039621897501	0.565453550122412	5.20137798919611e-10	1.99722512029152e-05
MeMory_B	ENSG00000188906	LRRK2	0.419528195539895	0.137667600182392	1.60757871040472	1.60339861329185e-09	6.15672999531804e-05
MeMory_B	ENSG00000103811	CTSH	1.12133633231065	0.586283133209983	0.9355496057933	2.19317833881234e-09	8.42136618537163e-05
MeMory_B	ENSG00000100097	LGALS1	1.81851506996169	0.443606613144038	2.03540810339516	3.94970420623135e-09	1.51660742110871e-04
MeMory_B	ENSG00000002586	CD99	1.2021967775218	0.56171578027833	1.09776081982328	4.69168690079433e-09	1.80151393616701e-04
MeMory_B	ENSG00000196154	S100A4	6.38299363303204	3.16744918912422	1.01091173227145	2.31988345435112e-08	8.90788848801741e-04
MeMory_B	ENSG00000170006	TMEM154	1.12068891201304	0.580876681969877	0.948082038929674	3.66750181878568e-08	0.00140824734837733
MeMory_B	ENSG00000130429	ARPC1B	5.12328674160945	3.62631039355626	0.498567221572142	5.49471119848011e-08	0.00210985920599239
MeMory_B	ENSG00000211895	IGHA1	5.92396281679997	3.65137753003288	0.698121742927219	1.25818947359144e-07	0.00483119594069642
MeMory_B	ENSG00000126264	HCST	0.760447983571657	0.359001308999154	1.08286046314802	2.74122548180972e-07	0.0105257576050529
MeMory_B	ENSG00000245532	NEAT1	3.94187967590997	1.51984154873138	1.3749628162826	3.36641211541496e-07	0.0129263492407704
MeMory_B	ENSG00000171791	BCL2	0.480921202614774	0.179363621898451	1.42291321647499	3.38637292661333e-07	0.0130029947636099
MeMory_B	ENSG00000246705	H2AJ	0.566984154961813	0.227904571836201	1.31487855212112	1.19891895477362e-06	0.0460360900253975
MeMory_B	ENSG00000162894	FCMR	2.70116131189426	1.74285090425926	0.632130642939988	1.77687058589263e-06	0.0682282767571052
MeMory_B	ENSG00000110324	IL10RA	0.493445255056284	0.251383092899189	0.973002412085665	2.09288742656299e-06	0.0803626914051656
MeMory_B	ENSG00000026508	CD44	1.50786628098452	0.878867082377348	0.778791597261659	2.83554363099309e-06	0.108879204342873
MeMory_B	ENSG00000011600	TYROBP	2.40733770360229	0.530255703034831	2.18267840112553	3.42350804667128e-06	0.131455861976084
MeMory_B	ENSG00000025708	TYMP	0.695139410617686	0.301137525087008	1.20687984506955	3.72669889973762e-06	0.143097784352125
MeMory_B	ENSG00000142227	EMP3	3.93621676082582	2.63338480054799	0.579891320586752	3.74653095000764e-06	0.143859295418393
MeMory_B	ENSG00000142669	SH3BGRL3	7.98499392533022	5.97051722838575	0.419435391916984	3.94285812240377e-06	0.15139786618406
MeMory_B	ENSG00000089327	FXYD5	4.8762454985236	3.57663486212104	0.447167920009019	4.26647481490558e-06	0.163824099942744
MeMory_B	ENSG00000125148	MT2A	2.84371403785904	1.08075884290383	1.39573175512893	8.41467898672932e-06	0.323106843732433
MeMory_B	ENSG00000105835	NAMPT	1.33883097603314	0.344689252730613	1.95760561374051	8.6985929737472e-06	0.334008573005945
MeMory_B	ENSG00000130755	GMFG	3.62666466918676	2.70218233001082	0.424518332219209	1.11851246847202e-05	0.429486417643887
MeMory_B	ENSG00000224137	LINC01857	1.17020362325121	0.622165244952591	0.911389879020171	1.65061566242186e-05	0.633803402056747
MeMory_B	ENSG00000078304	PPP2R5C	0.975976587964521	0.609097655107707	0.680172990004711	1.78250649940202e-05	0.684446845640387
MeMory_B	ENSG00000102007	PLP2	2.38312152250775	1.49755507640592	0.670243457969284	2.72030092993765e-05	1
MeMory_B	ENSG00000163191	S100A11	2.15384409184102	0.680208030681354	1.66286587871315	3.74886998471649e-05	1
MeMory_B	ENSG00000133858	ZFC3H1	0.662391132642051	0.346042467475576	0.936734258733251	3.97623658119701e-05	1
MeMory_B	ENSG00000143384	MCL1	1.10795690810654	0.596576142006894	0.893123583220323	5.65748873002251e-05	1
MeMory_B	ENSG00000143546	S100A8	38.7058724186857	4.83780793433833	3.00012706813858	5.94608818466037e-05	1
MeMory_B	ENSG00000213719	CLIC1	5.08999091156961	3.75848460809984	0.437511984636232	5.96301311169633e-05	1
MeMory_B	ENSG00000138496	PARP9	0.525148520789795	0.258226228886715	1.02408995142274	6.03597981611076e-05	1
MeMory_B	ENSG00000021355	SERPINB1	1.34182230717879	0.782168664159306	0.778641989157168	7.8987476361657e-05	1
MeMory_B	ENSG00000117318	ID3	0.83091157541178	0.379840703850615	1.12930044190102	9.11498917509194e-05	1
MeMory_B	ENSG00000121064	SCPEP1	0.739379169546982	0.477556187911096	0.630643912644047	9.8385043478697e-05	1
MeMory_B	ENSG00000116044	NFE2L2	0.44008468341956	0.281848185120626	0.642862883769827	1.44979733401323e-04	1
MeMory_B	ENSG00000112096	SOD2	0.74304759774958	0.348994961459226	1.09024842113752	1.65911800179675e-04	1
MeMory_B	ENSG00000217555	CKLF	0.676597765518519	0.36829020408161	0.877455388188054	2.10431230940687e-04	1
MeMory_B	ENSG00000168610	STAT3	0.777363476035958	0.448886300848588	0.792239256462826	2.13817574737503e-04	1
MeMory_B	ENSG00000148908	RGS10	0.800331452199278	0.314063796673638	1.34953995912591	2.3099193327944e-04	1
MeMory_B	ENSG00000156675	RAB11FIP1	0.648154474664049	0.33176843571792	0.966161056074736	2.3195658632531e-04	1
MeMory_B	ENSG00000102575	ACP5	0.743073530080252	0.344973558126431	1.10701919322216	2.44366803980274e-04	1
MeMory_B	ENSG00000119801	YPEL5	1.04156070038666	0.699245633314387	0.574875675217611	2.64436178522945e-04	1
MeMory_B	ENSG00000189067	LITAF	1.3685742301609	0.798880304682091	0.776622420110367	2.738875852619e-04	1
MeMory_B	ENSG00000164713	BRI3	0.786133540790387	0.307777851533383	1.35288498898683	2.75121807094152e-04	1
MeMory_B	ENSG00000159592	GPBP1L1	0.423121516626369	0.235804872944682	0.843478519516799	3.19460719617316e-04	1
MeMory_B	ENSG00000067082	KLF6	1.89040910956275	1.3181684621211	0.520163727780674	3.38953437821673e-04	1
MeMory_B	ENSG00000087086	FTL	31.3005010181716	23.2373866453435	0.429737922620952	4.3726527847616e-04	1
MeMory_B	ENSG00000171223	JUNB	0.784809880765206	0.482037237867461	0.703198604797053	4.66000995526075e-04	1
MeMory_B	ENSG00000223745	CCDC18-AS1	1.46221405709861	1.06593501113892	0.45603504513166	4.73768836478655e-04	1
MeMory_B	ENSG00000152518	ZFP36L2	1.87069051074116	1.27113446626169	0.557454244021676	5.12117393643043e-04	1
MeMory_B	ENSG00000163221	S100A12	4.0153392205083	0.501003651993678	3.00262884855097	5.94834696713852e-04	1
MeMory_B	ENSG00000150093	ITGB1	0.534267951625746	0.23538137306266	1.18256332183096	6.35354843678105e-04	1
MeMory_B	ENSG00000184922	FMNL1	0.766989623733629	0.448900528625704	0.772811265097943	6.38608239253167e-04	1
MeMory_B	ENSG00000140612	SEC11A	1.23182142873225	0.897582551020279	0.456676595201855	6.85971219186254e-04	1
MeMory_B	ENSG00000133606	MKRN1	0.473384770870196	0.260460305096885	0.861949775914599	7.03109581542402e-04	1
MeMory_B	ENSG00000101109	STK4	2.58295069621157	2.00333704141739	0.366614944738658	7.4412986023465e-04	1
MeMory_B	ENSG00000163220	S100A9	28.1557092375085	5.38620003304426	2.38608777774078	7.5981522554373e-04	1
MeMory_B	ENSG00000158985	CDC42SE2	1.11557835176509	0.773010986630387	0.529231019581174	7.8455054607382e-04	1
MeMory_B	ENSG00000213145	CRIP1	2.46828617846552	1.46123812545744	0.756318372434543	8.53155683131443e-04	1
MeMory_B	ENSG00000219200	RNASEK	0.693147649171972	0.526548855689259	0.396595299776733	8.77859556987255e-04	1
MeMory_B	ENSG00000197111	PCBP2	2.02833237076241	1.49286	0.442214487106406	9.06959702912951e-04	1
MeMory_B	ENSG00000115415	STAT1	0.682508739888848	0.47711059934125	0.516523783486853	9.21737831592996e-04	1
MeMory_B	ENSG00000184007	PTP4A2	1.44123583771977	1.04210512387471	0.467805612403228	9.70767045784597e-04	1
MeMory_B	ENSG00000054267	ARID4B	1.57368200887271	1.16948504384182	0.428270635814091	0.00136277121889135	1
MeMory_B	ENSG00000163131	CTSS	4.15699234617236	2.77539308020586	0.582847976184082	0.00136517694397632	1
MeMory_B	ENSG00000277734	TRAC	0.853036997206123	0.41614124807013	1.03553501833995	0.00136976069760055	1
MeMory_B	ENSG00000003402	CFLAR	0.725273723870258	0.506301869132926	0.518527771774557	0.00143138876565752	1
MeMory_B	ENSG00000177156	TALDO1	1.49143237279894	0.942829238267696	0.661630157789265	0.00149873275091661	1
MeMory_B	ENSG00000130522	JUND	1.54343899815191	1.05932497624811	0.543003221475343	0.00153817130008793	1
MeMory_B	ENSG00000130066	SAT1	3.16243623403223	2.01398003872944	0.650987005881219	0.00179021038993209	1
MeMory_B	ENSG00000266412	NCOA4	0.706556807372095	0.382683965774098	0.884652104095681	0.00210523310152712	1
MeMory_B	ENSG00000135241	PNPLA8	0.64311862908489	0.446511691999856	0.526386927226681	0.00217250702685466	1
MeMory_B	ENSG00000124772	CPNE5	0.547583718388551	0.300554980959329	0.865450621400596	0.0021915534699516	1
MeMory_B	ENSG00000007168	PAFAH1B1	0.780308525712384	0.531564758506967	0.553799202590637	0.00235369994611227	1
MeMory_B	ENSG00000164111	ANXA5	0.713474751087709	0.466400683225558	0.613292473637306	0.00237508772691718	1
MeMory_B	ENSG00000177105	RHOG	1.1047892957431	0.764376168473338	0.531416542416454	0.00245042709169105	1
MeMory_B	ENSG00000265206	ENSG00000265206	1.8844176432566	1.22919523507193	0.616404665215027	0.00245839345666454	1
MeMory_B	ENSG00000090382	LYZ	3.31846740897059	0.812264672920929	2.03049530038409	0.00264742435856331	1
MeMory_B	ENSG00000091490	SEL1L3	0.571942853105537	0.430703858788198	0.409174755122685	0.00273635750629984	1
MeMory_B	ENSG00000168172	HOOK3	0.485494514151083	0.28389291276404	0.774108160597572	0.00287811004179038	1
MeMory_B	ENSG00000168297	PXK	0.679992328251535	0.461500546827782	0.559186112501947	0.00293260830720064	1
MeMory_B	ENSG00000204475	NCR3	0.600285954275787	0.426042124081637	0.494653830466596	0.00296923270017147	1
MeMory_B	ENSG00000144746	ARL6IP5	2.66611218541322	2.05288446571404	0.377085051532839	0.00314891303431427	1
MeMory_B	ENSG00000178980	SELENOW	0.600310474020594	0.371048515967148	0.694101002957712	0.00316207225138199	1
MeMory_B	ENSG00000032219	ARID4A	0.76898529307349	0.530759063436557	0.534898904421991	0.00321153450840841	1
MeMory_B	ENSG00000117505	DR1	0.459263198643398	0.227576803263187	1.01296767087298	0.00336514695212426	1
MeMory_B	ENSG00000188404	SELL	2.63729907792605	2.00569622850789	0.394958066586574	0.00337363317526202	1
MeMory_B	ENSG00000146112	PPP1R18	0.995526268381963	0.695490819954267	0.517427911799463	0.00362546704558555	1
MeMory_B	ENSG00000160255	ITGB2	1.61559074452091	0.995915458792119	0.697966600992811	0.003629229186944	1
MeMory_B	ENSG00000164543	STK17A	1.12462374559864	0.709163377867613	0.665252473154028	0.00364548087754309	1
MeMory_B	ENSG00000058272	PPP1R12A	1.1797260314475	0.840254691392423	0.489553262800674	0.00377415347362261	1
MeMory_B	ENSG00000117054	ACADM	0.683534917770718	0.399455020094081	0.774981978253224	0.0039131769157624	1
MeMory_B	ENSG00000197006	METTL9	0.612685349618988	0.364888289489297	0.747691503702523	0.00392133126552901	1
MeMory_B	ENSG00000197746	PSAP	1.67490761212886	0.976835576635208	0.777893868967963	0.0039270204863693	1
MeMory_B	ENSG00000030582	GRN	0.900138649340324	0.505352964860659	0.832855845084511	0.00403437274210856	1
MeMory_B	ENSG00000087088	BAX	1.11665360751978	0.831619105804992	0.425186914289563	0.00408034871827486	1
MeMory_B	ENSG00000042493	CAPG	1.47221379590586	1.04968379438961	0.488032398336936	0.00463016278390403	1
MeMory_B	ENSG00000137497	NUMA1	0.378156770908443	0.256889729138421	0.557835240506969	0.00497229493960909	1
MeMory_B	ENSG00000012660	ELOVL5	0.966790070490141	0.671410006685714	0.526008616739033	0.00517116181980114	1
MeMory_B	ENSG00000070961	ATP2B1	1.38143526869358	0.971080904949131	0.508504558990313	0.00540953829790328	1
MeMory_B	ENSG00000169217	CD2BP2	0.59296361516189	0.378666238654072	0.647016783974204	0.0055773166953888	1
MeMory_B	ENSG00000167642	SPINT2	0.768267985035637	0.514801215490377	0.577594175592164	0.00573698969331808	1
MeMory_B	ENSG00000101160	CTSZ	1.38435092082844	0.944069034984722	0.552245434351276	0.00623506792973529	1
MeMory_B	ENSG00000141524	TMC6	0.690069838495247	0.442950826362788	0.639595828516732	0.00643319398891309	1
MeMory_B	ENSG00000253738	OTUD6B-AS1	0.469746155539165	0.334591702394754	0.489479686355753	0.00655182744683865	1
MeMory_B	ENSG00000204472	AIF1	1.35304888353266	0.498094073810266	1.44172381113716	0.00672742919555592	1
MeMory_B	ENSG00000121851	POLR3GL	1.03732906135537	0.757347763640206	0.453845795121162	0.00702193409729782	1
MeMory_B	ENSG00000243147	MRPL33	0.72492569193262	0.556724032657754	0.380870757334367	0.00723173094099357	1
MeMory_B	ENSG00000110934	BIN2	1.00492750725716	0.7597873618344	0.403423813266524	0.00742309702575492	1
MeMory_B	ENSG00000115271	GCA	0.742259279166702	0.396345375800808	0.905165079379241	0.00750054432129396	1
MeMory_B	ENSG00000148672	GLUD1	0.445446170656639	0.273360632191945	0.704445612382556	0.00753835296477945	1
MeMory_B	ENSG00000114446	IFT57	0.972142989764618	0.70212758803289	0.469435315806196	0.00819017354447939	1
MeMory_B	ENSG00000138279	ANXA7	0.692407885834695	0.456675847429338	0.600451664855213	0.00828640724491668	1
MeMory_B	ENSG00000168300	PCMTD1	0.734912436749861	0.484729474222102	0.600392557173183	0.0082983504038922	1
MeMory_B	ENSG00000108256	NUFIP2	0.468301904805943	0.320301868761772	0.548006690810314	0.00848798530058147	1
MeMory_B	ENSG00000106052	TAX1BP1	1.34396895739038	0.884968708011389	0.60280146720852	0.00851382141803765	1
MeMory_B	ENSG00000197622	CDC42SE1	0.914330598397116	0.677769310208756	0.431921588759763	0.00865890228170525	1
MeMory_B	ENSG00000173821	RNF213	1.33789539031698	0.864734556818891	0.629636067410242	0.00903550875907536	1
MeMory_B	ENSG00000100906	NFKBIA	0.923061954847369	0.665738201685046	0.471472527139278	0.00923254324492146	1
MeMory_B	ENSG00000048649	RSF1	1.11440668745716	0.739483414531505	0.591686125181741	0.00934461573886933	1
MeMory_B	ENSG00000076944	STXBP2	0.869742796802999	0.455900043394913	0.931871278989792	0.00956011094135212	1
MeMory_B	ENSG00000118482	PHF3	0.937005234314319	0.718214482568067	0.383642362328695	0.00956167854359007	1
MeMory_B	ENSG00000177556	ATOX1	0.610793556506389	0.466227004089165	0.389652274208425	0.00961968656706006	1
NK_Memory_like	ENSG00000156508	EEF1A1	124.639570357089	96.4006583896985	0.370647260624027	1.47439456956741e-46	5.66138026822493e-42
NK_Memory_like	ENSG00000168685	IL7R	2.79538585494221	0.870901611168856	1.68246578926441	9.15452680725274e-46	3.51515520344891e-41
NK_Memory_like	ENSG00000113088	GZMK	2.59096995224948	0.599962252073009	2.11054864612911	1.30995363295069e-45	5.02995995980407e-41
NK_Memory_like	ENSG00000111796	KLRB1	17.0387221996416	6.15063080513968	1.47001086116001	2.01387724148472e-36	7.73288583185303e-32
NK_Memory_like	ENSG00000198727	MT-CYB	33.860550385384	25.3982164618441	0.414878233445023	2.03293258327168e-35	7.80605453324659e-31
NK_Memory_like	ENSG00000167526	RPL13	34.9714813979815	21.7268396130149	0.686700574840349	2.25983657823993e-31	8.6773204931257e-27
NK_Memory_like	ENSG00000133112	TPT1	68.422975077742	53.0771202056261	0.36639073801248	2.3685419337496e-31	9.09472731721173e-27
NK_Memory_like	ENSG00000089157	RPLP0	22.0685892493073	15.6920785039965	0.491957949200804	1.11268125328118e-30	4.27247347634906e-26
NK_Memory_like	ENSG00000142937	RPS8	51.1737149090736	39.8424859904975	0.361095300433331	1.07170403189413e-28	4.11512914166709e-24
NK_Memory_like	ENSG00000083845	RPS5	25.6790115605773	19.6378299578884	0.386954155037285	1.36452905994076e-27	5.23951868436052e-23
NK_Memory_like	ENSG00000124614	RPS10	19.683337107639	14.9040799014587	0.401267521772491	4.86497336547299e-25	1.86805247287432e-20
NK_Memory_like	ENSG00000114942	EEF1B2	15.6049824418175	11.9833	0.380986856696726	3.73770879566207e-20	1.43520542335832e-15
NK_Memory_like	ENSG00000234741	GAS5	5.36319620823726	3.50781703236711	0.612519535355073	9.98089322863103e-20	3.83246338192974e-15
NK_Memory_like	ENSG00000269893	SNHG8	1.46780219383574	0.847793174832433	0.791873301522777	9.30864414238312e-15	3.57433317779227e-10
NK_Memory_like	ENSG00000163584	RPL22L1	0.942004972686784	0.545872791528033	0.787169886389061	2.62051867172457e-14	1.0062267595688e-09
NK_Memory_like	ENSG00000247774	PCED1B-AS1	5.21992635371511	3.96888607389821	0.39529530176019	1.17847141796451e-12	4.52509455070012e-08
NK_Memory_like	ENSG00000241343	RPL36A	6.16251394840513	4.42691125621366	0.477218554096169	1.22168506006001e-12	4.69102629361842e-08
NK_Memory_like	ENSG00000150593	PDCD4	1.10774559843575	0.697016580082673	0.668361715057972	2.43405794120074e-12	9.34629568262262e-08
NK_Memory_like	ENSG00000136732	GYPC	2.18796263406884	1.55001140836887	0.497309266018118	2.69188626748331e-11	1.03363048898824e-06
NK_Memory_like	ENSG00000096384	HSP90AB1	3.39856218810338	2.55774469495682	0.410052255323031	4.92779065213452e-10	1.89217305460661e-05
NK_Memory_like	ENSG00000089220	PEBP1	1.73889127871858	1.32993484399542	0.386812166239862	8.92930695936863e-10	3.42867528625837e-05
NK_Memory_like	ENSG00000104660	LEPROTL1	1.44694170537922	1.02788750828611	0.493324414470408	9.45738689099561e-10	3.63144741840449e-05
NK_Memory_like	ENSG00000111716	LDHB	4.14432881541461	2.98348364295023	0.474140605219893	2.04236427933322e-09	7.8422703597837e-05
NK_Memory_like	ENSG00000145247	OCIAD2	1.26860939363332	0.97757344765102	0.375970924944862	4.97392272768712e-09	1.9098868489773e-04
NK_Memory_like	ENSG00000188042	ARL4C	2.88389330451217	2.23203729228099	0.369656658603379	5.05339982653626e-09	1.94040446539339e-04
NK_Memory_like	ENSG00000245164	LINC00861	1.20337093853905	0.929719837139058	0.372213477737007	4.59455206145547e-08	0.00176421610055767
NK_Memory_like	ENSG00000142546	NOSIP	1.71171443896186	1.14822538852053	0.576036179966604	6.91878813153903e-08	0.00265667626674836
NK_Memory_like	ENSG00000179144	GIMAP7	3.80768227894062	2.7132560472623	0.488887902410004	1.4663658085346e-07	0.00563055143161115
NK_Memory_like	ENSG00000204387	SNHG32	0.98442692681948	0.736507408250435	0.418584083205324	1.55739560014613e-07	0.00598008762544112
NK_Memory_like	ENSG00000132507	EIF5A	1.05796251596718	0.784246708964688	0.431909038070699	3.45758752282263e-07	0.0132764445701343
NK_Memory_like	ENSG00000104964	TLE5	3.03673233513535	2.26231025622202	0.424722955508587	4.9957739978336e-07	0.0191827729968815
NK_Memory_like	ENSG00000078596	ITM2A	1.47221636408801	1.09383970307037	0.428588378842731	5.16335591490754e-07	0.019826254042062
NK_Memory_like	ENSG00000198856	OSTC	1.23779528782791	0.949037037091918	0.383236438829601	1.06460434845554e-06	0.040878677771996
NK_Memory_like	ENSG00000171490	RSL1D1	1.39737842478545	1.0430336569897	0.421937058643913	4.57840943931879e-06	0.175801765650963
NK_Memory_like	ENSG00000131508	UBE2D2	0.974736205456826	0.68792994890525	0.502750168160734	7.86930589428844e-06	0.302165607728888
NK_Memory_like	ENSG00000133639	BTG1	3.14273921221055	1.86247063875799	0.754804878621455	1.02982537631907e-05	0.395432347998998
NK_Memory_like	ENSG00000137210	TMEM14B	0.966204242833476	0.713024324232798	0.438376894150093	2.19287388661313e-05	0.842019714981709
NK_Memory_like	ENSG00000152518	ZFP36L2	2.38268452082836	1.69897505416908	0.487923274467516	2.75789152855253e-05	1
NK_Memory_like	ENSG00000127528	KLF2	2.32251582156821	0.938890728987565	1.30665925720461	3.13580118604432e-05	1
NK_Memory_like	ENSG00000140988	RPS2	15.3946612477598	7.92803344669076	0.957395167835801	6.11285694797972e-05	1
NK_Memory_like	ENSG00000147140	NONO	0.94421533387716	0.730362456348942	0.370503305488783	1.63580539150089e-04	1
NK_Memory_like	ENSG00000148908	RGS10	1.4595220264515	1.09944178745365	0.408724764197487	4.29541178122259e-04	1
NK_Memory_like	ENSG00000162434	JAK1	1.35847256474918	0.897026206371604	0.598763390866747	5.33002384631263e-04	1
NK_Cytotoxic	ENSG00000100097	LGALS1	14.1623439129685	7.7212756663925	0.875148929419693	1.69224584583723e-44	6.49788559884579e-40
NK_Cytotoxic	ENSG00000197956	S100A6	20.475216340891	12.351	0.729255557884887	6.6697448439946e-32	2.56104862519705e-27
NK_Cytotoxic	ENSG00000087086	FTL	45.9433762276733	29.6721741436487	0.630746239485238	1.55556379417398e-29	5.97305385686925e-25
NK_Cytotoxic	ENSG00000115523	GNLY	64.0492547524219	39.6171440280752	0.693056903021015	3.59482695970166e-29	1.38034165598624e-24
NK_Cytotoxic	ENSG00000137441	FGFBP2	12.2585890331655	7.12023900279294	0.783795360402633	9.87474849017916e-27	3.79170592525899e-22
NK_Cytotoxic	ENSG00000100453	GZMB	14.8532092835299	9.46528516092808	0.650056807213282	6.54815748928663e-23	2.51436151273628e-18
NK_Cytotoxic	ENSG00000100450	GZMH	19.4666042442596	13.6445533246928	0.512676075628869	8.57846536894107e-23	3.29395913236599e-18
NK_Cytotoxic	ENSG00000271503	CCL5	49.1793411342719	37.563305885575	0.388728369154028	1.6278731764174e-18	6.25070742280751e-14
NK_Cytotoxic	ENSG00000160255	ITGB2	7.26392487908238	5.37684236242638	0.433990107383426	1.04277825093632e-16	4.00405992794529e-12
NK_Cytotoxic	ENSG00000169554	ZEB2	2.23022208831129	1.24828447402726	0.837240632373723	7.67132407705239e-14	2.94563501910658e-09
NK_Cytotoxic	ENSG00000117748	RPA2	1.39829057558173	0.561143638344819	1.31722217898164	1.07345136159594e-12	4.12183853825609e-08
NK_Cytotoxic	ENSG00000084207	GSTP1	5.71425084375832	4.20569229358016	0.442221068787121	1.32231388717324e-12	5.07742086396781e-08
NK_Cytotoxic	ENSG00000135404	CD63	5.37235786838446	3.91917474463376	0.455005510118079	7.50192696266872e-12	2.88058991512553e-07
NK_Cytotoxic	ENSG00000163191	S100A11	8.07187782754443	4.9502685570408	0.705397543630408	7.66101258681197e-12	2.94167561308406e-07
NK_Cytotoxic	ENSG00000100300	TSPO	4.54866776352147	2.34142338152053	0.958058234016801	1.58702616916466e-11	6.09386308435848e-07
NK_Cytotoxic	ENSG00000011600	TYROBP	12.0104841598523	7.74963733794089	0.632093606468424	2.19223645003976e-11	8.41774952086267e-07
NK_Cytotoxic	ENSG00000196126	HLA-DRB1	4.06773440399138	2.77481562160118	0.551833572104385	2.7968665464644e-11	1.0739408165114e-06
NK_Cytotoxic	ENSG00000163131	CTSS	4.95945245966069	1.77181119994315	1.48495596911379	2.06308403454324e-10	7.92183007583914e-06
NK_Cytotoxic	ENSG00000135441	BLOC1S1	2.89118639301937	1.95872211990399	0.561748881696588	6.30087094706253e-10	2.41940842625307e-05
NK_Cytotoxic	ENSG00000223865	HLA-DPB1	5.95146269107745	4.40923822221964	0.432714858228348	6.31993454756925e-10	2.42672846757564e-05
NK_Cytotoxic	ENSG00000276070	CCL4L2	8.76132600791512	3.99238127207886	1.13389973064341	1.45675379249438e-09	5.59364321241991e-05
NK_Cytotoxic	ENSG00000163220	S100A9	99.5183553892615	13.2969496586331	2.90386731696811	6.5124133081664e-09	2.50063646206973e-04
NK_Cytotoxic	ENSG00000182718	ANXA2	3.0304486627101	2.12696648110098	0.510734104766911	6.99947494609232e-09	2.68765838980053e-04
NK_Cytotoxic	ENSG00000135046	ANXA1	5.45930345039668	3.95980624854199	0.463287048557667	1.53078480791666e-08	5.87790750543841e-04
NK_Cytotoxic	ENSG00000131236	CAP1	3.77378506356165	2.62626999299611	0.522997016647733	3.45423928818511e-08	0.00132635880187732
NK_Cytotoxic	ENSG00000115956	PLEK	2.41911654271843	1.75293173225195	0.464710462306765	1.3193502387416e-07	0.00506604104671999
NK_Cytotoxic	ENSG00000205809	KLRC2	2.75881589753828	1.41967099182588	0.958492560893768	1.61055398631292e-07	0.00618420519664433
NK_Cytotoxic	ENSG00000213145	CRIP1	8.15535353443861	5.99617258177183	0.443705511582741	5.57858657886033e-07	0.0214206567455079
NK_Cytotoxic	ENSG00000245532	NEAT1	6.29364853371727	4.86013836571413	0.372899226935222	7.3840774633511e-07	0.0283533806437756
NK_Cytotoxic	ENSG00000197746	PSAP	2.7746092001368	1.56764925096719	0.823681780138125	1.16786015719503e-06	0.0448434943159748
NK_Cytotoxic	ENSG00000181036	FCRL6	1.5672063766372	0.991977842567798	0.659815371602864	3.50456517689584e-06	0.134568293662446
NK_Cytotoxic	ENSG00000130066	SAT1	3.75999191277308	2.3930950319529	0.651851870137384	3.52974483343311e-06	0.135535142114165
NK_Cytotoxic	ENSG00000211829	TRDC	4.35757837051293	3.03748829167272	0.520647763572784	6.68291238937514e-06	0.256610469927227
NK_Cytotoxic	ENSG00000021355	SERPINB1	2.86453972616215	1.43500274632477	0.997249847618945	1.08898044007336e-05	0.418146709379369
NK_Cytotoxic	ENSG00000203747	FCGR3A	2.79351001713643	1.92171185551873	0.539686961227123	1.58979211161908e-05	0.610448375019496
NK_Cytotoxic	ENSG00000000938	FGR	1.28482145413052	0.879576635704261	0.546686701155485	2.13941701280349e-05	0.821493344576282
NK_Cytotoxic	ENSG00000005844	ITGAL	1.5101383377461	0.999041314445866	0.596064469432251	2.72102669698369e-05	1
NK_Cytotoxic	ENSG00000185862	EVI2B	2.19147741707676	1.30922747377916	0.743188029759976	4.18849556203193e-05	1
NK_Cytotoxic	ENSG00000153113	CAST	1.75745624326393	1.01640526924097	0.790013010127303	5.37663485223209e-05	1
NK_Cytotoxic	ENSG00000177156	TALDO1	2.13620172142767	1.24243765571084	0.781874426485017	9.81162631878485e-05	1
NK_Cytotoxic	ENSG00000204287	HLA-DRA	2.12250677992401	1.61973330679126	0.390013	1.15973451153572e-04	1
NK_Cytotoxic	ENSG00000171476	HOPX	5.19468296038279	3.95890581589004	0.391933956456939	1.19577828417414e-04	1
NK_Cytotoxic	ENSG00000143546	S100A8	71.5863938423739	8.85398217802244	3.01528703132115	1.21307524498156e-04	1
NK_Cytotoxic	ENSG00000140575	IQGAP1	1.82906051366501	1.13411843956286	0.689531493471268	3.61156940307042e-04	1
NK_Cytotoxic	ENSG00000183283	DAZAP2	2.55260819935609	1.94320562163023	0.393533546255342	9.39573507391135e-04	1
NK_Cytotoxic	ENSG00000136167	LCP1	3.82713893318149	2.76365908701443	0.469686612711694	9.60502581948282e-04	1
NK_Cytotoxic	ENSG00000136286	MYO1G	1.34693090961242	0.973139900746286	0.468956720058636	0.00102912053081979	1
NK_Cytotoxic	ENSG00000124831	LRRFIP1	2.60177238497957	1.91737579991202	0.440361625349855	0.0013263944682157	1
NK_Cytotoxic	ENSG00000142089	IFITM3	1.98351061323597	1.26462861691345	0.649342345659282	0.00158583812918825	1
NK_Cytotoxic	ENSG00000107738	VSIR	1.73338388299071	1.25308082022717	0.468111728137665	0.00166575977605869	1
NK_Cytotoxic	ENSG00000103490	PYCARD	1.88864419514328	1.25820137052209	0.585988096824448	0.00204170378148065	1
NK_Cytotoxic	ENSG00000102007	PLP2	1.36290429169585	0.959678349871679	0.506061402409298	0.00409314997076454	1
NK_Cytotoxic	ENSG00000211677	IGLC2	1.79651825065728	1.37702574613204	0.383648057945373	0.00414193437741978	1
NK_Cytotoxic	ENSG00000101347	SAMHD1	1.92392236962706	1.19437032319761	0.687800363413542	0.0041451257650537	1
NK_Cytotoxic	ENSG00000026025	VIM	7.94578196577202	3.15403250647041	1.33299167697663	0.00468759358851462	1
NK_Cytotoxic	ENSG00000087088	BAX	1.94075222343289	1.40160792887179	0.469533099013586	0.00536334087754317	1
NK_Cytotoxic	ENSG00000123416	TUBA1B	1.97120026695462	1.41932595131282	0.473868411002305	0.00561554780759664	1
NK_Cytotoxic	ENSG00000003402	CFLAR	2.08942078364061	1.54472697622452	0.435751192110471	0.00767633431178803	1
NK_Cytotoxic	ENSG00000116586	LAMTOR2	1.29852889199814	0.976558860581291	0.411099205971403	0.00882401444171674	1
