# Supplementary material for: Immunopathological signatures in congenital tuberculosis-a case-matched study
Source: Front Immunol. 2026 Mar 30;17:1614510. doi: 10.3389/fimmu.2026.1614510 (PMC13070812; doi:10.3389/fimmu.2026.1614510)
Supplement: Supplementary Table 11 — The gene expression of MHCI and MHCII in myeloid cells, T cells and NK cells. [file Table11.xlsx]

## Sheet: Sheet1
avg.exp	pct.exp	features.plot	id	avg.exp.scaled
Myeloid cells
0.305539	15.4206	HLA-DQB1	Control	-0.570895
2.54385	39.8187	HLA-DRB1	Control	-0.534033
0.160609	5.39507	HLA-DQA1	Control	-0.540644
1.53973	29.1277	HLA-DPA1	Control	-0.567571
0.65655	27.8816	HLA-DMB	Control	-0.819277
0.636359	24.9221	HLA-DMA	Control	-0.599274
4.57972	46.4033	HLA-DRA	Control	-0.606859
0.0770788	5.06939	HLA-F	Control	-1.08157
5.97624	82.9793	HLA-E	Control	-1.12491
13.3448	89.8329	HLA-C	Control	-1.14437
18.0621	90.7108	HLA-B	Control	-1.08555
15.2907	92.3959	HLA-A	Control	0.0697274
0.25989	15.0418	HLA-DQB1	CTB	-0.583781
2.21045	39.6936	HLA-DRB1	CTB	-0.61961
0.0960883	5.1532	HLA-DQA1	CTB	-0.613294
1.47986	28.4123	HLA-DPA1	CTB	-0.587075
0.834008	33.5655	HLA-DMB	CTB	-0.295052
0.679768	25.9749	HLA-DMA	CTB	-0.555145
5.01367	46.3788	HLA-DRA	CTB	-0.54733
1.11083	42.3398	HLA-F	CTB	0.891004
8.63017	85.376	HLA-E	CTB	0.788126
18.1058	87.8134	HLA-C	CTB	0.438695
24.5023	90.5989	HLA-B	CTB	0.883628
9.02423	83.4958	HLA-A	CTB	-1.03304
6.41856	67.9589	HLA-DQB1	ATB	1.15468
9.11896	72.3101	HLA-DRB1	ATB	1.15364
1.66559	26.5823	HLA-DQA1	ATB	1.15394
6.82585	61.1551	HLA-DPA1	ATB	1.15465
1.31111	32.6345	HLA-DMB	ATB	1.11433
2.36144	45.7674	HLA-DMA	ATB	1.15442
17.4171	83.9003	HLA-DRA	ATB	1.15419
0.74376	21.4003	HLA-F	ATB	0.190567
8.00403	83.1487	HLA-E	ATB	0.336787
18.9088	95.3323	HLA-C	ATB	0.705672
22.2728	96.6772	HLA-B	ATB	0.201927
20.3686	94.818	HLA-A	ATB	0.963311
T cells
0.0418971	2.48447	HLA-DQB1	Control	-0.495154
0.161397	6.21118	HLA-DRB1	Control	-0.329637
0.022966	1.86335	HLA-DQA1	Control	-0.294415
0.0849759	3.72671	HLA-DPA1	Control	-0.511934
0.0292358	2.48447	HLA-DMB	Control	-0.481752
0.110529	6.21118	HLA-DMA	Control	0.134162
0.232974	11.8012	HLA-DRA	Control	-0.316725
1.48918	54.6584	HLA-F	Control	0.0858353
7.42987	97.5155	HLA-E	Control	-1.0279
13.0427	98.1366	HLA-C	Control	-0.577728
15.9788	97.5155	HLA-B	Control	-0.439208
24.2807	98.1366	HLA-A	Control	0.478819
0.00937633	1.05668	HLA-DQB1	CTB	-0.655815
0.0252369	2.40154	HLA-DRB1	CTB	-0.793568
0.0065244	0.67243	HLA-DQA1	CTB	-0.819741
0.0351525	2.78578	HLA-DPA1	CTB	-0.640383
0.0254458	2.59366	HLA-DMB	CTB	-0.667934
0.0729548	7.10855	HLA-DMA	CTB	-1.06031
0.087167	8.26129	HLA-DRA	CTB	-0.803284
1.83276	80.2113	HLA-F	CTB	0.954316
11.2884	99.6158	HLA-E	CTB	0.969542
13.0465	99.4236	HLA-C	CTB	-0.576972
22.8289	99.7118	HLA-B	CTB	1.14444
16.3879	99.7118	HLA-A	CTB	-1.14938
0.375103	10.5082	HLA-DQB1	ATB	1.15097
0.587796	15.2467	HLA-DRB1	ATB	1.1232
0.0670514	1.96415	HLA-DQA1	ATB	1.11416
0.730512	19.7889	HLA-DPA1	ATB	1.15232
0.0624461	1.79229	HLA-DMB	ATB	1.14969
0.135443	4.05107	HLA-DMA	ATB	0.926146
0.663518	17.1618	HLA-DRA	ATB	1.12001
1.04373	27.9401	HLA-F	ATB	-1.04015
9.52825	93.2728	HLA-E	ATB	0.0583601
21.7875	99.5335	HLA-C	ATB	1.1547
14.8281	97.643	HLA-B	ATB	-0.705233
25.2102	99.7054	HLA-A	ATB	0.670563
NK cells
0.225294	19.3347	HLA-DQB1	Control	-0.475272
1.64728	64.4491	HLA-DRB1	Control	-0.140625
0.0547869	5.82121	HLA-DQA1	Control	-0.507166
0.761233	42.6195	HLA-DPA1	Control	-0.395313
0.570714	41.9958	HLA-DMB	Control	1.12994
0.569051	42.6195	HLA-DMA	Control	0.928308
3.25328	78.7942	HLA-DRA	Control	0.98325
0.277382	11.2266	HLA-F	Control	-0.99851
4.77534	97.2973	HLA-E	Control	-1.09554
11.1293	99.5842	HLA-C	Control	-0.863467
17.4386	99.7921	HLA-B	Control	-1.05062
16.0262	99.5842	HLA-A	Control	-0.873889
0.0501747	3.63636	HLA-DQB1	CTB	-0.673729
0.161821	6.06061	HLA-DRB1	CTB	-0.922244
0.0066666	0.606061	HLA-DQA1	CTB	-0.644797
0.165473	7.27273	HLA-DPA1	CTB	-0.741915
0.0734231	5.45455	HLA-DMB	CTB	-0.770956
0.118251	8.48485	HLA-DMA	CTB	-1.05887
0.4336	11.5152	HLA-DRA	CTB	-1.01595
3.14756	84.8485	HLA-F	CTB	1.00148
11.4758	98.7879	HLA-E	CTB	0.231796
22.0681	100	HLA-C	CTB	-0.232208
37.9398	100	HLA-B	CTB	0.940224
26.6002	100	HLA-A	CTB	-0.216691
1.65856	28.2651	HLA-DQB1	ATB	1.149
3.93451	51.7349	HLA-DRB1	ATB	1.06287
0.63487	12.3977	HLA-DQA1	ATB	1.15196
3.39546	50.0585	HLA-DPA1	ATB	1.13723
0.181199	3.89864	HLA-DMB	ATB	-0.358981
0.388078	7.75828	HLA-DMA	ATB	0.130559
1.91261	28.1092	HLA-DRA	ATB	0.0326972
1.70607	31.1501	HLA-F	ATB	-0.00297295
14.666	94.0741	HLA-E	ATB	0.863746
45.0784	99.883	HLA-C	ATB	1.09568
29.3944	99.4932	HLA-B	ATB	0.110392
47.6336	99.6881	HLA-A	ATB	1.09058
