# Supplementary material for: Immunopathological signatures in congenital tuberculosis-a case-matched study
Source: Front Immunol. 2026 Mar 30;17:1614510. doi: 10.3389/fimmu.2026.1614510 (PMC13070812; doi:10.3389/fimmu.2026.1614510)
Supplement: Supplementary Table 12 — Significantly different expressed genes of T cell subsets identified by scRNA-seq. [file Table12.xls]

Target_Cluster	Gene ID	Gene Name	Target_Cluster_mean	Other_Cluster_mean	Log2FC	Pvalue	Qvalue
Naive CD4+T	ENSG00000112306	RPS12	136.547138409877	93.2929496610782	0.549559117262895	0	0
Naive CD4+T	ENSG00000144713	RPL32	111.585298337923	76.7117591529483	0.540627310095546	0	0
Naive CD4+T	ENSG00000156508	EEF1A1	171.626466206797	124.645907093394	0.461436534500796	0	0
Naive CD4+T	ENSG00000156482	RPL30	76.3840816850422	54.6760038507166	0.482364210970801	5.04909102650753e-303	1.93874997235836e-298
Naive CD4+T	ENSG00000142676	RPL11	92.099839763334	65.64701309757	0.488469275503703	1.18145403376964e-297	4.53654719886868e-293
Naive CD4+T	ENSG00000145425	RPS3A	99.92763870482	71.0528049528639	0.491992160288646	1.81135361725833e-293	6.95523561954855e-289
Naive CD4+T	ENSG00000109475	RPL34	102.565770911514	71.021861141587	0.530214271201443	4.33504110389078e-293	1.66456908307198e-288
Naive CD4+T	ENSG00000110700	RPS13	60.67308165972	40.8622465611454	0.570288065440014	4.80195477417896e-288	1.84385459418924e-283
Naive CD4+T	ENSG00000118181	RPS25	64.6096367508828	43.9555562369344	0.555703822019708	2.22887681913834e-287	8.55844121012739e-283
Naive CD4+T	ENSG00000231500	RPS18	144.506231720331	101.712970257181	0.50662804835031	1.06926910910913e-286	4.10577952515722e-282
Naive CD4+T	ENSG00000163682	RPL9	70.6773985489707	47.9630604588108	0.559325220886006	6.41619091264124e-286	2.46368898663598e-281
Naive CD4+T	ENSG00000186468	RPS23	82.7246884785194	59.1269697128496	0.484501613556511	3.26818410491556e-281	1.25491733260548e-276
Naive CD4+T	ENSG00000147403	RPL10	175.441357822094	130.697576268015	0.424756495649647	8.1576803127255e-279	3.13238608648034e-274
Naive CD4+T	ENSG00000137154	RPS6	110.890364309684	77.4673937839975	0.517472900247752	1.09998420654685e-271	4.22371935629861e-267
Naive CD4+T	ENSG00000198918	RPL39	69.1021879705416	49.5095527424249	0.48102447474493	3.08266575133071e-271	1.18368199519597e-266
Naive CD4+T	ENSG00000134419	RPS15A	97.3208170460171	72.4437247961296	0.425887705919437	1.33135228383362e-269	5.11212649946433e-265
Naive CD4+T	ENSG00000198034	RPS4X	75.5814615819975	55.2757632889499	0.451385375481657	3.12435804258136e-246	1.19969100119039e-241
Naive CD4+T	ENSG00000105640	RPL18A	78.8719366968124	58.0731243007894	0.441641416128542	3.22650524472063e-240	1.23891348386783e-235
Naive CD4+T	ENSG00000063177	RPL18	54.602749310147	39.8322453262962	0.455036788215499	8.76768645548065e-239	3.36661624517546e-234
Naive CD4+T	ENSG00000083845	RPS5	44.7384203598399	31.0401007993789	0.527381075574222	2.56667570836324e-238	9.85552138497315e-234
Naive CD4+T	ENSG00000182899	RPL35A	57.4750139407909	41.1510141248698	0.482006926038593	4.515416933265e-238	1.7338297940351e-233
Naive CD4+T	ENSG00000108298	RPL19	90.5989665040606	67.8930477092427	0.416230743854621	5.89472626999722e-234	2.26345699315353e-229
Naive CD4+T	ENSG00000142937	RPS8	88.630243458176	61.9144687091919	0.517522485920179	3.70818825649728e-233	1.42387012672982e-228
Naive CD4+T	ENSG00000164587	RPS14	106.462248613678	78.7843930992288	0.434360172717236	2.65339675469601e-224	1.01885128586817e-219
Naive CD4+T	ENSG00000143947	RPS27A	100.471719927302	76.3710807239151	0.39569113440357	1.12507252414057e-223	4.32005347819497e-219
Naive CD4+T	ENSG00000133112	TPT1	101.940751570792	74.0523941487771	0.461112610451791	6.79706911445234e-220	2.60993859856741e-215
Naive CD4+T	ENSG00000233927	RPS28	73.9209212478577	55.3571240777134	0.417213742821641	4.98537831323434e-219	1.91428556471572e-214
Naive CD4+T	ENSG00000198755	RPL10A	57.4754848233546	42.2544739476255	0.443842627037343	3.46027029738142e-217	1.32867458878852e-212
Naive CD4+T	ENSG00000162244	RPL29	55.6531039163711	41.4980928870596	0.423417116048951	1.04033769745755e-212	3.99468869069751e-208
Naive CD4+T	ENSG00000105193	RPS16	61.7361836383325	45.6717092041486	0.434815520549337	4.8169028038205e-208	1.849594338611e-203
Naive CD4+T	ENSG00000213741	RPS29	81.3816845210071	62.4693553885561	0.381555500055046	4.06590069407109e-206	1.56122454850942e-201
Naive CD4+T	ENSG00000172809	RPL38	30.8687579498523	21.8225303131526	0.500329043911754	4.02775273751113e-204	1.54657649614953e-199
Naive CD4+T	ENSG00000114942	EEF1B2	27.0820582282812	18.2657862671581	0.568193530329825	3.44501274168971e-203	1.32281599255401e-198
Naive CD4+T	ENSG00000122406	RPL5	45.3552880940235	33.3636927404833	0.44299179108542	3.27849327292417e-200	1.25887584693742e-195
Naive CD4+T	ENSG00000116251	RPL22	29.5156009321876	20.7652067680675	0.507309477721914	9.57244563711292e-187	3.67562767573862e-182
Naive CD4+T	ENSG00000234741	GAS5	12.5568812643885	7.48080488772875	0.747212779981666	5.14764013435729e-182	1.97659085879051e-177
Naive CD4+T	ENSG00000161970	RPL26	63.4210363222288	49.2685116995987	0.364295560324522	1.04199458293104e-178	4.00105079953859e-174
Naive CD4+T	ENSG00000177954	RPS27	145.686870685782	112.211630346163	0.376648653418603	4.0943975182289e-178	1.57216675904953e-173
Naive CD4+T	ENSG00000197958	RPL12	68.8989796072509	52.9996020933605	0.378501088444698	6.73756397860164e-178	2.58708981650346e-173
Naive CD4+T	ENSG00000130255	RPL36	44.5952520981929	32.7446169637122	0.445632364631509	7.29426116137622e-177	2.80085040074524e-172
Naive CD4+T	ENSG00000089157	RPLP0	31.9670910546096	22.1458632906564	0.529550230048233	1.36104442652237e-176	5.2261383889606e-172
Naive CD4+T	ENSG00000168028	RPSA	42.0198902066098	31.0099373456201	0.43834178136718	2.46127871182964e-175	9.45081799768346e-171
Naive CD4+T	ENSG00000145592	RPL37	52.9263016470337	40.210955819709	0.396396216102887	2.98453272539776e-175	1.14600087589823e-170
Naive CD4+T	ENSG00000161016	RPL8	50.8680337928229	38.9569707730766	0.38487783034216	2.98440619082779e-166	1.14595228915405e-161
Naive CD4+T	ENSG00000142541	RPL13A	144.096742817735	107.51297426161	0.422526955672323	5.04456566154215e-166	1.93701232271895e-161
Naive CD4+T	ENSG00000174444	RPL4	28.4355438194295	20.1120612224572	0.499634449033948	7.2223534410297e-165	2.77323927428658e-160
Naive CD4+T	ENSG00000008988	RPS20	49.3282792292099	36.6146608582504	0.429993528145564	1.64115230484334e-164	6.30169662013747e-160
Naive CD4+T	ENSG00000177600	RPLP2	97.6524260792022	74.2299030782258	0.395655401787059	1.89084795891809e-163	7.2604779926537e-159
Naive CD4+T	ENSG00000167526	RPL13	61.1599023033192	41.80635077053	0.548863984497077	2.07169114484955e-163	7.95487965799332e-159
Naive CD4+T	ENSG00000122026	RPL21	106.359924448678	80.5066591138779	0.401774631614249	2.94403828252434e-163	1.1304518197237e-158
Naive CD4+T	ENSG00000170889	RPS9	48.9703224893019	37.3139012385366	0.392194492286398	7.87788869708528e-163	3.02495170190681e-158
Naive CD4+T	ENSG00000175061	SNHG29	11.3705866541914	6.99854161268108	0.700180467314721	8.97748584040338e-161	3.44717501299809e-156
Naive CD4+T	ENSG00000111716	LDHB	11.0550174390517	6.8018766862247	0.700696544740651	1.38214595410178e-159	5.30716403456001e-155
Naive CD4+T	ENSG00000198242	RPL23A	63.6687163597625	49.402197446741	0.366009462601651	5.10701316879443e-153	1.96099091655368e-148
Naive CD4+T	ENSG00000171858	RPS21	37.1554411589834	28.1739883316682	0.399209691808	7.33504795633758e-153	2.8165117142745e-148
Naive CD4+T	ENSG00000124614	RPS10	29.1569218767729	20.8123823220706	0.48639630617116	4.93359449622007e-152	1.89440161465858e-147
Naive CD4+T	ENSG00000126353	CCR7	4.37326332759732	1.94992299878991	1.1652930661308	3.11379794331171e-140	1.19563613427283e-135
Naive CD4+T	ENSG00000147604	RPL7	64.2532481962759	48.7496633454319	0.398377132794722	1.22301850819054e-136	4.69614646775002e-132
Naive CD4+T	ENSG00000168685	IL7R	6.39073797581947	3.38780715276601	0.915630784047088	1.35445491640599e-134	5.20083598801572e-130
Naive CD4+T	ENSG00000071082	RPL31	52.8441112005638	39.195863226842	0.431041311875464	3.43874646944121e-133	1.32040986933603e-128
Naive CD4+T	ENSG00000114391	RPL24	28.6513857673106	22.1933300269065	0.368478763962325	5.58189661152101e-114	2.14333666089184e-109
Naive CD4+T	ENSG00000104408	EIF3E	9.24622392524975	6.33679467195509	0.545111032866053	2.15678482950727e-99	8.28162238834203e-95
Naive CD4+T	ENSG00000181163	NPM1	13.7564066240081	9.90076769096727	0.474491366966983	3.45984491684157e-97	1.32851125116883e-92
Naive CD4+T	ENSG00000167658	EEF2	12.2351537152171	8.9020343697289	0.458825250703405	1.54512934454726e-88	5.93298765719256e-84
Naive CD4+T	ENSG00000125691	RPL23	22.461598595529	17.2915678575478	0.377391921562636	1.54438869728047e-87	5.93014371981753e-83
Naive CD4+T	ENSG00000188404	SELL	4.02786064218988	2.33447518225689	0.786915517759737	3.05496993417215e-82	1.17304735532342e-77
Naive CD4+T	ENSG00000142546	NOSIP	5.14014860140337	3.21089583835998	0.67883420353832	4.21763108701307e-82	1.61948598479128e-77
Naive CD4+T	ENSG00000241343	RPL36A	9.04785344080576	6.31376177563848	0.51907573302032	1.80068848867697e-81	6.91428365882183e-77
Naive CD4+T	ENSG00000081059	TCF7	3.13590125858523	1.75524948694142	0.837204027126527	2.35383673843586e-78	9.03826230824603e-74
Naive CD4+T	ENSG00000136997	MYC	2.11065437724837	1.03348090538676	1.03017862084743	1.29421059957469e-77	4.96950986024691e-73
Naive CD4+T	ENSG00000227507	LTB	6.20081884602087	4.31185900141257	0.524148739982503	3.74562545908683e-74	1.43824526378016e-69
Naive CD4+T	ENSG00000172005	MAL	1.38406840343838	0.572717180328561	1.27302045853479	3.29756492058685e-72	1.26619897820694e-67
Naive CD4+T	ENSG00000277734	TRAC	8.02169919882712	5.89052274346878	0.445512199338179	8.81326393778961e-71	3.38411708683245e-66
Naive CD4+T	ENSG00000070756	PABPC1	9.08726302442807	6.4868383024113	0.48633036008334	9.40522870938204e-71	3.61141971982851e-66
Naive CD4+T	ENSG00000100100	PIK3IP1	2.0899172125597	1.16234969332831	0.846401624896648	4.43732247652501e-66	1.70384308453607e-61
Naive CD4+T	ENSG00000237943	PRKCQ-AS1	2.55780649066471	1.48280002074874	0.786583081651835	1.78767162193381e-65	6.86430149390145e-61
Naive CD4+T	ENSG00000163519	TRAT1	1.38393741833729	0.657846837288093	1.07295507202207	4.76239698414712e-61	1.82866519397281e-56
Naive CD4+T	ENSG00000265681	RPL17	11.5069857727371	8.84988136394815	0.378779951901943	5.02922250799423e-59	1.93112085861963e-54
Naive CD4+T	ENSG00000133872	SARAF	6.18451990040627	4.43601124095771	0.479398582897902	6.0449876624299e-58	2.32115436261983e-53
Naive CD4+T	ENSG00000129824	RPS4Y1	12.7830897822525	9.88329236146379	0.371172966908306	1.64815251453915e-56	6.32857602532744e-52
Naive CD4+T	ENSG00000187109	NAP1L1	6.19951853204599	4.47744781195602	0.469479560441357	1.39700652699034e-54	5.36422566233752e-50
Naive CD4+T	ENSG00000023445	BIRC3	1.76051122279876	1.024539270925	0.78101913965277	2.82645104250717e-54	1.0853006713019e-49
Naive CD4+T	ENSG00000269893	SNHG8	2.98205319280363	1.95414179849455	0.609770834670484	4.23983402309386e-52	1.62801146818758e-47
Naive CD4+T	ENSG00000089327	FXYD5	7.97617649519314	5.96363638160077	0.419505038309192	1.59311296455057e-46	6.11723516128128e-42
Naive CD4+T	ENSG00000140988	RPS2	26.6662000124827	18.4698265091713	0.529841937713356	3.07901503586911e-46	1.18228019347302e-41
Naive CD4+T	ENSG00000139193	CD27	2.32750887421076	1.62414763626728	0.519103887859943	1.45118807764681e-45	5.57227198054823e-41
Naive CD4+T	ENSG00000169508	GPR183	0.805805499090301	0.394015783986257	1.03217822680564	4.12620921978797e-42	1.58438181621419e-37
Naive CD4+T	ENSG00000148908	RGS10	2.96908565126357	2.07453765882759	0.517228865831391	7.97254539089219e-38	3.06129797919478e-33
Naive CD4+T	ENSG00000180817	PPA1	2.00902590012154	1.39659241599289	0.524585119748104	6.45931115563725e-37	2.48024629754159e-32
Naive CD4+T	ENSG00000138795	LEF1	1.65601550671266	0.972597047405979	0.76780206512203	2.42478664836893e-36	9.310695772407e-32
Naive CD4+T	ENSG00000204387	SNHG32	1.94384656010353	1.3398972577506	0.536791962324389	7.38333751086015e-33	2.83505393742008e-28
Naive CD4+T	ENSG00000152495	CAMK4	0.765382090368391	0.393932024823454	0.958233436869908	8.68318781437405e-33	3.33417045696335e-28
Naive CD4+T	ENSG00000171490	RSL1D1	2.32145001255174	1.64942978679044	0.493058849574403	8.94787246251005e-33	3.43580406815461e-28
Naive CD4+T	ENSG00000165272	AQP3	0.94156692558173	0.577779321193903	0.70454507316173	2.17721501113968e-32	8.36007019977415e-28
Naive CD4+T	ENSG00000102096	PIM2	1.07009698234374	0.665376306296865	0.685499154637124	5.9834755439385e-32	2.2975349393615e-27
Naive CD4+T	ENSG00000090554	FLT3LG	1.2316159948307	0.772645306746641	0.672674326095087	1.61830243320776e-30	6.21395768303114e-26
Naive CD4+T	ENSG00000143110	C1orf162	1.25133051375657	0.866515866607661	0.53016482702475	8.70099757331882e-30	3.34100904820296e-25
Naive CD4+T	ENSG00000135426	TESPA1	0.66386544484619	0.373670421072457	0.829124491780538	6.16638719525362e-27	2.36776935523348e-22
Naive CD4+T	ENSG00000035115	SH3YL1	0.730209823601786	0.404339481803276	0.852743994944479	7.52502001138216e-27	2.88945718397052e-22
Naive CD4+T	ENSG00000102007	PLP2	1.85502344710327	1.22954723413012	0.593310263933199	1.12400546995813e-26	4.31595620354521e-22
Naive CD4+T	ENSG00000178035	IMPDH2	0.956327207235209	0.616900719691891	0.63246599124632	1.98029920751669e-24	7.60395289702258e-20
Naive CD4+T	ENSG00000154814	OXNAD1	0.957908801996599	0.631083581143813	0.602057220886467	2.08066843060188e-24	7.98935063982511e-20
Naive CD4+T	ENSG00000150347	ARID5B	1.66570801345238	1.17912260209879	0.498421795085187	5.1456318677838e-24	1.97581972459162e-19
Naive CD4+T	ENSG00000130741	EIF2S3	1.85376541149862	1.41852129118169	0.386070881955676	3.42122994269399e-23	1.31368387339564e-18
Naive CD4+T	ENSG00000167815	PRDX2	1.83292197752118	1.42661863483773	0.361545651971441	2.18444169835233e-22	8.38781923333327e-18
Naive CD4+T	ENSG00000117602	RCAN3	0.808237345207851	0.486107438184667	0.733503804130894	5.28790030348864e-22	2.03044795853357e-17
Naive CD4+T	ENSG00000152558	TMEM123	1.26906463069627	0.879993791646647	0.528200293675079	5.65002992638261e-22	2.16949849113239e-17
Naive CD4+T	ENSG00000163597	SNHG16	0.944422500175909	0.681251636558841	0.471244622589017	3.85589914191839e-21	1.48058815251382e-16
Naive CD4+T	ENSG00000172725	CORO1B	1.12932682034676	0.875981857425955	0.366490158343681	3.79738773582273e-19	1.45812094280121e-14
Naive CD4+T	ENSG00000182568	SATB1	0.842375086560589	0.553955057766027	0.604693833414946	5.67124407104112e-19	2.17764429839837e-14
Naive CD4+T	ENSG00000121858	TNFSF10	0.728319903704725	0.518147762155699	0.491208696626852	8.60223452881526e-19	3.30308601437448e-14
Naive CD4+T	ENSG00000169189	NSMCE1	1.02061368061311	0.762370539660707	0.420872610013472	9.12141384740015e-19	3.50244048912471e-14
Naive CD4+T	ENSG00000181896	ZNF101	0.869753951390644	0.575582256456772	0.595585209556208	5.26045703756502e-18	2.01991029328422e-13
Naive CD4+T	ENSG00000106211	HSPB1	1.13217719646462	0.847223480845782	0.418285291922179	2.31847686467122e-17	8.90248746496456e-13
Naive CD4+T	ENSG00000137193	PIM1	0.913056954844558	0.640632713442473	0.511207385564532	7.47755764551209e-17	2.87123258472373e-12
Naive CD4+T	ENSG00000254772	EEF1G	0.739398848049976	0.54025513044285	0.452711928410199	1.15542451616946e-16	4.43659905718748e-12
Naive CD4+T	ENSG00000166669	ATF7IP2	0.727657154543338	0.509218426423861	0.51497424022393	2.57026422416645e-16	9.86930056795435e-12
Naive CD4+T	ENSG00000185262	UBALD2	0.860442727368886	0.625586965594478	0.459868713345494	5.37632120645407e-15	2.06439981685423e-10
Naive CD4+T	ENSG00000127152	BCL11B	1.44366718034656	1.0205338313244	0.500414175626788	1.43888087600533e-14	5.52501478768528e-10
Naive CD4+T	ENSG00000115866	DARS1	0.826689548610894	0.634014273505189	0.382830327702974	5.74010146589496e-14	2.20408416087435e-09
Naive CD4+T	ENSG00000078596	ITM2A	1.81455420870583	1.40443924837348	0.369620937737705	6.59960581162454e-13	2.53411663954759e-08
Naive CD4+T	ENSG00000106560	GIMAP2	0.807229730877105	0.608585344005547	0.407519719775589	7.95642194834887e-13	3.055106899727e-08
Naive CD4+T	ENSG00000105373	NOP53	1.47529863624145	1.01642058642993	0.537509519590194	1.50330183036673e-12	5.77237836824218e-08
Th1/17	ENSG00000169442	CD52	24.086104301919	12.9484533489306	0.895421287331302	3.03222237173487e-44	1.16431274629875e-39
Th1/17	ENSG00000196154	S100A4	22.387621375182	10.4228779871611	1.10294756121121	8.18183361875232e-36	3.14166047292851e-31
Th1/17	ENSG00000008517	IL32	23.4653427288863	12.1283252808854	0.95215118003397	1.30143549956354e-34	4.99725203122408e-30
Th1/17	ENSG00000213145	CRIP1	8.508624148066	3.79168098399068	1.16608827864582	3.75845939068428e-31	1.44317323683495e-26
Th1/17	ENSG00000197747	S100A10	5.75482459546793	2.69721338309013	1.09330229512392	3.35857321463448e-28	1.28962494295535e-23
Th1/17	ENSG00000150093	ITGB1	2.43104344361043	0.840572458562643	1.53213158273488	1.02443658597653e-27	3.93363160283267e-23
Th1/17	ENSG00000135046	ANXA1	4.81235624091512	2.09238220079109	1.20159704119214	1.17422583901843e-26	4.50879237666298e-22
Th1/17	ENSG00000163191	S100A11	6.17428341884514	3.27463923175922	0.914935735522836	1.9147403140179e-26	7.35221985776592e-22
Th1/17	ENSG00000164111	ANXA5	1.1279284198596	0.420539696116732	1.42336162218637	1.47538731715212e-20	5.66519222040072e-16
Th1/17	ENSG00000182718	ANXA2	1.93230087545446	0.9171031957038	1.07516376615475	1.89258346429057e-17	7.26714198618292e-13
Th1/17	ENSG00000124942	AHNAK	1.28252351581476	0.541537515983372	1.24385208703104	1.92486868847045e-17	7.39111078998883e-13
Th1/17	ENSG00000168685	IL7R	9.03261193805169	5.13227857342201	0.815543748423861	3.82143405916184e-16	1.46735425003696e-11
Th1/17	ENSG00000089327	FXYD5	10.0359294513922	7.12077995289949	0.495067058163511	8.7314111853463e-15	3.35268726694927e-10
Th1/17	ENSG00000197956	S100A6	10.4008396399538	7.06735271007001	0.557458182655871	9.82713974832644e-14	3.77342512056238e-09
Th1/17	ENSG00000142669	SH3BGRL3	12.9369094401997	9.48846491896508	0.44724639983387	1.02488951267323e-11	3.93537075076268e-07
Th1/17	ENSG00000102265	TIMP1	1.7104065742608	0.881677409635763	0.956016502921927	4.27403410958716e-11	1.64114361739928e-06
Th1/17	ENSG00000100097	LGALS1	5.92408106872073	2.96110012260596	1.00045811081129	4.98367533525001e-11	1.9136316552293e-06
Th1/17	ENSG00000142227	EMP3	6.14290438855465	4.32533928115883	0.506107625897793	5.9421004986261e-11	2.28164774946245e-06
Th1/17	ENSG00000245532	NEAT1	4.5201324608581	3.13918072343953	0.525976963285388	1.45362013128074e-10	5.58161058009178e-06
Th1/17	ENSG00000197448	GSTK1	4.85465326263018	3.08904684822758	0.652206505760604	1.97912984496271e-10	7.5994627786878e-06
Th1/17	ENSG00000137078	SIT1	0.908996390822606	0.441915329412859	1.04050458920118	3.96624845242791e-10	1.52296008076327e-05
Th1/17	ENSG00000026025	VIM	4.49576111954954	2.46849054991834	0.864936258533347	6.845473485837e-10	2.62852490909169e-05
Th1/17	ENSG00000169715	MT1E	2.94839518821632	1.09755030492287	1.4256428435556	3.19485334348695e-09	1.22675978683212e-04
Th1/17	ENSG00000198668	CALM1	8.38486687333105	6.37607158589285	0.395120051329019	8.35948581267077e-09	3.20987536234932e-04
Th1/17	ENSG00000117450	PRDX1	1.84711590458522	1.09429099599841	0.755277963329454	1.0013562519992e-08	3.84500773642652e-04
Th1/17	ENSG00000163519	TRAT1	1.76987719642265	1.09013032212468	0.69914864626403	2.54967446403249e-08	9.79024000699195e-04
Th1/17	ENSG00000188042	ARL4C	2.61120606406511	1.71545108006257	0.606128328035145	3.73410757081639e-08	0.00143382262504208
Th1/17	ENSG00000169508	GPR183	1.11383257630248	0.635482631772105	0.809607792000409	4.26634939821484e-08	0.00163819284192653
Th1/17	ENSG00000187608	ISG15	2.98040101192746	1.30013826855963	1.19684139710776	5.13839093060191e-08	0.00197303934953252
Th1/17	ENSG00000121858	TNFSF10	1.23089683763002	0.627073714332118	0.973002902464526	9.3636657781281e-08	0.00359546038548563
Th1/17	ENSG00000124831	LRRFIP1	2.25043329507577	1.39575514148167	0.68915693202178	1.21003046605026e-07	0.00464627498353979
Th1/17	ENSG00000107485	GATA3	0.769591045620754	0.431001385248751	0.83639950691929	1.23772516942068e-07	0.00475261710554154
Th1/17	ENSG00000106803	SEC61B	3.03321081969628	2.16381794795759	0.487266650599299	1.83614264078205e-07	0.00705042051207491
Th1/17	ENSG00000083799	CYLD	1.41415960976368	0.888008253529862	0.671299968987703	2.72581241446243e-07	0.0104665745090528
Th1/17	ENSG00000158710	TAGLN2	3.65325067711993	2.42504493252511	0.591169272728967	3.12142659247249e-07	0.0119856538297758
Th1/17	ENSG00000067082	KLF6	1.72460715207742	1.1080128056648	0.638293212916266	4.0904105656465e-07	0.0157063584899694
Th1/17	ENSG00000123609	NMI	0.81943863628457	0.477566213192999	0.778935144490297	4.59417821698035e-07	0.0176407255175612
Th1/17	ENSG00000092820	EZR	1.18850202418142	0.685852835782051	0.793173406377033	7.12163871555891e-07	0.0273456683400031
Th1/17	ENSG00000153113	CAST	0.930593111102849	0.545274418499573	0.771168034166633	7.98200499641253e-07	0.0306493027852248
Th1/17	ENSG00000109452	INPP4B	0.738287385493632	0.375534611725369	0.975236626514007	9.84393300229215e-07	0.0377987339422014
Th1/17	ENSG00000165929	TC2N	0.717226253707156	0.360035361644829	0.994289687400933	1.02464770546345e-06	0.0393444225943857
Th1/17	ENSG00000166562	SEC11C	1.38565823959183	0.901956131256606	0.619442301859439	1.17505412076587e-06	0.0451197281291679
Th1/17	ENSG00000142347	MYO1F	1.71327732414907	1.25157220456679	0.45301717187977	1.94756012592959e-06	0.0747824137154445
Th1/17	ENSG00000166794	PPIB	3.33430582912414	2.43508606395606	0.45341367443561	2.08864722280973e-06	0.0801998760614481
Th1/17	ENSG00000002586	CD99	3.00081213136358	2.25733162830794	0.41073461769252	3.0456506238395e-06	0.116946892654189
Th1/17	ENSG00000167552	TUBA1A	1.1155556753975	0.725329440011199	0.621054205728823	4.27316819453585e-06	0.164081112333787
Th1/17	ENSG00000125148	MT2A	13.5895440361094	7.96113540558982	0.77145094518579	5.06338582896482e-06	0.194423889060591
Th1/17	ENSG00000189159	JPT1	1.30507078298872	0.854416866171002	0.611116025029487	5.49798038602204e-06	0.211111450862474
Th1/17	ENSG00000108622	ICAM2	1.06115380359414	0.709943773028913	0.579857101598165	7.13057010666925e-06	0.273799630955886
Th1/17	ENSG00000110324	IL10RA	1.04246617978149	0.671774988966275	0.633950591460965	8.03636379685582e-06	0.30858029707167
Th1/17	ENSG00000111796	KLRB1	4.16436004503777	2.94105202732393	0.50176250174492	9.98729206086393e-06	0.383492040553053
Th1/17	ENSG00000152518	ZFP36L2	2.2774096773574	1.74589567854466	0.383426480459604	1.53806426347642e-05	0.590585915889675
Th1/17	ENSG00000160932	LY6E	3.0117894074269	2.1639410811286	0.476959677733795	1.65957513749169e-05	0.637243661294057
Th1/17	ENSG00000168394	TAP1	1.0632906216751	0.660204566464998	0.687550949900488	2.47527995633109e-05	0.950457997632011
Th1/17	ENSG00000227507	LTB	11.7180952389385	5.24938832960307	1.15851684897321	2.53262837306466e-05	0.972478642689368
Th1/17	ENSG00000101347	SAMHD1	1.74666391564949	1.21396063400914	0.524880399757835	2.53939043512839e-05	0.975075139280598
Th1/17	ENSG00000185862	EVI2B	1.8467198507463	1.26850189783653	0.541839346779802	2.61850036905732e-05	1
Th1/17	ENSG00000102007	PLP2	2.33555620774249	1.59579147204187	0.549494024013296	2.99919918631671e-05	1
Th1/17	ENSG00000127445	PIN1	1.21439379431908	0.843003954768455	0.52662501917664	3.32676364388409e-05	1
Th1/17	ENSG00000026508	CD44	2.53828729582739	1.78839314870251	0.505191445665175	3.57296141682072e-05	1
Th1/17	ENSG00000099860	GADD45B	0.758084288904597	0.506020189804224	0.583163317386565	4.22583732076583e-05	1
Th1/17	ENSG00000129515	SNX6	1.23740526389685	0.843325192221575	0.553157119186753	4.59219502946997e-05	1
Th1/17	ENSG00000134153	EMC7	0.73266575545661	0.505862554094178	0.534409736965015	4.62557920714127e-05	1
Th1/17	ENSG00000067066	SP100	1.67366659879121	1.16281136803092	0.525395084853622	5.11345066984741e-05	1
Th1/17	ENSG00000139725	RHOF	1.12137489392208	0.806161482211932	0.476127916207427	5.56499822127636e-05	1
Th1/17	ENSG00000076662	ICAM3	2.72360258260513	2.08454177796888	0.385785919670151	5.57771024729387e-05	1
Th1/17	ENSG00000105185	PDCD5	1.20200571146882	0.833329615569185	0.528484593365354	6.61482495448596e-05	1
Th1/17	ENSG00000122417	ODF2L	1.040490025468	0.687882595821999	0.597028875457458	7.24106017556776e-05	1
Th1/17	ENSG00000265206	ENSG00000265206	1.13659396038395	0.8520035487334	0.415785609715001	7.44377371810309e-05	1
Th1/17	ENSG00000172531	PPP1CA	3.20922688782414	2.4676971031431	0.379060467617775	7.84797636303997e-05	1
Th1/17	ENSG00000051108	HERPUD1	1.04964730576027	0.686858480814682	0.611819861990799	8.60454870665077e-05	1
Th1/17	ENSG00000147443	DOK2	1.39642595370599	0.965250430258977	0.532763878547756	1.08194883608052e-04	1
Th1/17	ENSG00000044574	HSPA5	1.05434355096652	0.74037370942512	0.510019465029673	1.16100028273981e-04	1
Th1/17	ENSG00000127603	MACF1	0.910232909626163	0.684746312142617	0.410666157145937	1.47372246189576e-04	1
Th1/17	ENSG00000165272	AQP3	1.27560756043499	0.788531868636965	0.693943585429658	1.5661456723375e-04	1
Th1/17	ENSG00000134333	LDHA	3.05050045092259	2.37420087643172	0.361603940220989	1.62740591969828e-04	1
Th1/17	ENSG00000130522	JUND	0.757632480408981	0.421113558899686	0.847288854053251	1.65504491031555e-04	1
Th1/17	ENSG00000136810	TXN	1.58666362624696	1.09011454723783	0.541516569555498	1.67461598430483e-04	1
Th1/17	ENSG00000123240	OPTN	0.829505795528671	0.593821119884353	0.482223655697599	1.72673377198964e-04	1
Th1/17	ENSG00000086666	ZFAND6	0.818626621236174	0.590824133422922	0.470476825959913	1.83548474430712e-04	1
Th1/17	ENSG00000075884	ARHGAP15	1.78370576653891	1.3137009771027	0.441240724612211	1.90398906783775e-04	1
Th1/17	ENSG00000185905	C16orf54	0.789785154777706	0.486739399517438	0.698310690919826	2.16956928253708e-04	1
Th1/17	ENSG00000160888	IER2	0.766252723568362	0.471866831484368	0.699440531768192	2.63915568786699e-04	1
Th1/17	ENSG00000148700	ADD3	1.82232985051151	1.36926264693583	0.412384911943818	2.64233241608884e-04	1
Th1/17	ENSG00000167996	FTH1	5.28655975950518	3.83009900464277	0.46494750567052	2.76431042359064e-04	1
Th1/17	ENSG00000119705	SLIRP	0.804329070269024	0.57812398560083	0.476406934131898	2.82555791663935e-04	1
Th1/17	ENSG00000086061	DNAJA1	0.901983859351413	0.616127212638632	0.549873360329524	2.96809698346815e-04	1
Th1/17	ENSG00000167863	ATP5PD	1.9802896674443	1.50243835710615	0.398405675935823	3.08863547771413e-04	1
Th1/17	ENSG00000185475	TMEM179B	0.925438893331971	0.609107671248807	0.603440457998966	3.09308318674475e-04	1
Th1/17	ENSG00000125977	EIF2S2	1.80446142490229	1.3504754211897	0.418100919305112	3.51229781997757e-04	1
Th1/17	ENSG00000107581	EIF3A	1.20353175088967	0.932257523387324	0.368473762859468	3.85349966343456e-04	1
Th1/17	ENSG00000145675	PIK3R1	0.727061420846756	0.494222005543696	0.556917996591227	4.54592058777883e-04	1
Th1/17	ENSG00000100567	PSMA3	0.862880352332148	0.589330324200296	0.55008402556076	4.76951380543296e-04	1
Th1/17	ENSG00000174946	GPR171	0.726625983644513	0.501223768075529	0.535758127447772	5.08526212826307e-04	1
Th1/17	ENSG00000125868	DSTN	1.50936385463449	1.14834971251617	0.394378571059739	5.33956137629988e-04	1
Th1/17	ENSG00000105323	HNRNPUL1	0.697722734451836	0.469998193696445	0.569998630666484	5.39008383940977e-04	1
Th1/17	ENSG00000150347	ARID5B	1.93853894007311	1.46822646483783	0.40089520315439	5.64384512731199e-04	1
Th1/17	ENSG00000143761	ARF1	1.93352739901916	1.42616891686699	0.439090342113194	6.06006958755169e-04	1
Th1/17	ENSG00000196126	HLA-DRB1	1.44918653269571	1.05422027325193	0.459066962699131	6.74321876486994e-04	1
Th1/17	ENSG00000134308	YWHAQ	0.970504198784888	0.630340476312655	0.622603148544055	6.7839895860456e-04	1
Th1/17	ENSG00000146731	CCT6A	0.979438713280071	0.755573901050634	0.374382351940645	7.23308658762757e-04	1
Th1/17	ENSG00000101294	HM13	0.716394399165848	0.465415149878221	0.622235885113931	8.58083879482175e-04	1
Th1/17	ENSG00000172725	CORO1B	1.41643628424304	1.0204935674097	0.472998617717605	8.60503906996569e-04	1
Th1/17	ENSG00000143977	SNRPG	1.65509676913171	1.22097900481708	0.438877177195827	9.0369393447072e-04	1
Th1/17	ENSG00000217555	CKLF	1.17382773095102	0.886773727440424	0.404582763365669	9.49477482986202e-04	1
Th1/17	ENSG00000102144	PGK1	2.08294378581591	1.6194519157767	0.363118271908319	9.75620102702659e-04	1
Th1/17	ENSG00000087460	GNAS	1.91017048203665	1.37160270922626	0.477838744988193	0.00112666641955894	1
Th1/17	ENSG00000135269	TES	0.690472324223632	0.453843501162804	0.605388690192245	0.00115166420634705	1
Th1/17	ENSG00000198843	SELENOT	1.15504115533529	0.839370761773977	0.460564142217855	0.00117370134453713	1
Th1/17	ENSG00000054148	PHPT1	1.01892946603878	0.748889437879398	0.444229538856468	0.00137917306811401	1
Th1/17	ENSG00000113648	MACROH2A1	0.701287621427626	0.496886152972962	0.497090924935424	0.00154376727070986	1
Th1/17	ENSG00000197894	ADH5	0.796033850610609	0.607060639707849	0.390989145872754	0.00173364380695336	1
Th1/17	ENSG00000089737	DDX24	2.13908669123311	1.63622734349318	0.386621736500117	0.00195849582256698	1
Th1/17	ENSG00000152558	TMEM123	1.46162329162838	1.11222049049665	0.394128707912589	0.00201243520217754	1
Th1/17	ENSG00000125656	CLPP	0.731660270675422	0.4893383784947	0.580341485448786	0.00206461113517888	1
Th1/17	ENSG00000154582	ELOC	0.870779478665123	0.648593163387361	0.424993591583455	0.00207370751048423	1
Th1/17	ENSG00000164691	TAGAP	0.881516884783751	0.616725496081434	0.515359713452542	0.00214378355248061	1
Th1/17	ENSG00000111011	RSRC2	0.953088918124093	0.679917014052103	0.487252144411463	0.00216956577259339	1
Th1/17	ENSG00000133574	GIMAP4	3.67075517228782	2.77025828059907	0.406056404559452	0.00223151300218755	1
Th1/17	ENSG00000137210	TMEM14B	1.29953429291774	0.964220767745607	0.430559296560937	0.0024469126181864	1
Th1/17	ENSG00000182117	NOP10	1.3580854844331	1.05166167501609	0.368903635770991	0.00254752555995088	1
Th1/17	ENSG00000164022	AIMP1	1.06665322985694	0.818848644515361	0.381422515885793	0.00255407346409706	1
Th1/17	ENSG00000171223	JUNB	0.778873400544935	0.562057723110319	0.470670546872013	0.00261771863479547	1
Th1/17	ENSG00000125910	S1PR4	0.772991188585499	0.517241252061303	0.579614628355037	0.00262170857093852	1
Th1/17	ENSG00000099341	PSMD8	1.4102863832278	1.04463501515099	0.432989189374724	0.00262290523366124	1
Th1/17	ENSG00000003056	M6PR	1.31097422385152	0.988253949733138	0.407685598661081	0.00269618729059233	1
Th1/17	ENSG00000008324	SS18L2	0.863228724493888	0.649698582105644	0.409972315567374	0.00272108250614532	1
Th1/17	ENSG00000126456	IRF3	0.929951191988704	0.642990883744157	0.532356715775904	0.0028212723994545	1
Th1/17	ENSG00000167792	NDUFV1	0.717719932258492	0.544370989109169	0.398830803205929	0.00287861358415629	1
Th1/17	ENSG00000115307	AUP1	0.89930593806527	0.660555518770215	0.445132171691448	0.00291028333827898	1
Th1/17	ENSG00000067900	ROCK1	0.913754016319957	0.641399509857289	0.510582591003854	0.00300060317816083	1
Th1/17	ENSG00000184007	PTP4A2	1.19751698201151	0.913083563706402	0.391227310866658	0.00344659391527584	1
Th1/17	ENSG00000213639	PPP1CB	0.760023314472577	0.546027570775561	0.477069875815338	0.00349491256647739	1
Th1/17	ENSG00000108523	RNF167	0.940912616160757	0.694507241574146	0.438071006960553	0.00357333726199158	1
Th1/17	ENSG00000118971	CCND2	0.84337033332435	0.541253215362556	0.639862583466289	0.00363124982233497	1
Th1/17	ENSG00000054654	SYNE2	1.105035761128	0.808169266810884	0.451363664176577	0.00371008692511578	1
Th1/17	ENSG00000125870	SNRPB2	1.73435993675622	1.31295476103708	0.401586128511914	0.00393786839496192	1
Th1/17	ENSG00000157303	SUSD3	0.624703853877905	0.45355991648111	0.46187928287448	0.00394374971036276	1
Th1/17	ENSG00000171314	PGAM1	1.33652312752929	1.01255242674188	0.40048819446301	0.00412593484659692	1
Th1/17	ENSG00000124783	SSR1	0.788339018026463	0.555393992435306	0.505304609054485	0.0041304578031101	1
Th1/17	ENSG00000128626	MRPS12	0.897096895593065	0.655415473310903	0.45285408630011	0.00420196083206611	1
Th1/17	ENSG00000225921	NOL7	0.575379553145957	0.430146075395998	0.419687279117996	0.00433623342031943	1
Th1/17	ENSG00000129625	REEP5	0.927806364194945	0.657522466211036	0.496783553029155	0.00444578383978684	1
Th1/17	ENSG00000115415	STAT1	1.21811595914268	0.848569684520092	0.521546434015457	0.00478914010464324	1
Th1/17	ENSG00000113068	PFDN1	0.850509083741684	0.623087815773361	0.448891138600955	0.00513882678181184	1
Th1/17	ENSG00000168209	DDIT4	1.99661888762835	1.47716418784283	0.43472878746294	0.00523909328315844	1
Th1/17	ENSG00000100345	MYH9	1.41652780546804	1.07228105833403	0.401675817252252	0.00552199207482603	1
Th1/17	ENSG00000103653	CSK	0.816966446627443	0.62990816217477	0.37513532172695	0.00566383715681267	1
Th1/17	ENSG00000051523	CYBA	1.9217203893809	1.42340664154298	0.433050566388088	0.00607202143271088	1
Th1/17	ENSG00000138668	HNRNPD	0.94608154721391	0.698407808665058	0.437894852238423	0.00649488498979006	1
Th1/17	ENSG00000187193	MT1X	4.17963013953027	2.7366589465137	0.610959630720017	0.00688799559061686	1
Th1/17	ENSG00000114850	SSR3	0.90653402722287	0.665470126679584	0.445987269073206	0.00750676473665856	1
Th1/17	ENSG00000067167	TRAM1	0.915508334668549	0.655800895003773	0.481315149540728	0.00752142123491242	1
Th1/17	ENSG00000169189	NSMCE1	1.18265694526858	0.915090426432032	0.37004543180756	0.00756912282525067	1
Th1/17	ENSG00000174718	RESF1	0.716663479433616	0.523233249868514	0.45384161527139	0.00761415620048918	1
Th1/17	ENSG00000244038	DDOST	0.912665138788797	0.630294371683568	0.534059845562857	0.00771061712543181	1
Th1/17	ENSG00000136279	DBNL	1.10333946012744	0.833222248978706	0.405103459223633	0.00771326290018674	1
Th1/17	ENSG00000005810	MYCBP2	1.09564751839211	0.817384761690144	0.422696489505269	0.00847092037850751	1
Th1/17	ENSG00000120265	PCMT1	0.779053377109777	0.562395383944634	0.470137425381103	0.00878534853250774	1
Th1/17	ENSG00000147649	MTDH	0.913663543436556	0.696446281416608	0.391650912122842	0.00898942144466553	1
Th1/17	ENSG00000215301	DDX3X	0.806803951852307	0.596441850314787	0.435836660292291	0.00915281747155727	1
Th1/17	ENSG00000111639	MRPL51	1.34667304424201	1.04131744143305	0.370989689122329	0.00919585668353337	1
Th1/17	ENSG00000160075	SSU72	0.931079767272294	0.71844406725289	0.374028927871046	0.00965766958010947	1
Th1/17	ENSG00000103187	COTL1	1.06527076291475	0.790312600569005	0.430724855508512	0.00985287620268786	1
Tfh	ENSG00000168497	CAVIN2	1.51024549707232	0.0547772016190187	4.78506370929393	8.31369324615046e-154	3.19229193265685e-149
Tfh	ENSG00000101335	MYL9	1.52530016524508	0.0714525264920539	4.41596434517401	3.14383287164945e-108	1.20716894605596e-103
Tfh	ENSG00000127920	GNG11	2.06444895285258	0.140150986797068	3.88070293829905	3.25976667058741e-103	1.25168520617215e-98
Tfh	ENSG00000101162	TUBB1	0.81801507858383	0.0360694880163937	4.5032765865688	3.83236817288246e-88	1.47155273102341e-83
Tfh	ENSG00000120885	CLU	1.55818464790892	0.0994567102549751	3.96965368378849	1.59063143132398e-80	6.10770656999783e-76
Tfh	ENSG00000154146	NRGN	1.4040739827053	0.0899823936290732	3.96383240044802	6.69178131697103e-76	2.56951019009053e-71
Tfh	ENSG00000163736	PPBP	9.57598075065249	0.66648670225593	3.84477225616272	2.62387148463159e-74	1.00751417266884e-69
Tfh	ENSG00000064601	CTSA	1.3866760779272	0.486662277970959	1.51063796084304	9.94654511019754e-10	3.81927439141365e-05
Tfh	ENSG00000233276	GPX1	3.9404642631466	1.71948403503932	1.19638989628422	4.34730511062743e-09	1.66927821637872e-04
Tfh	ENSG00000228474	OST4	6.19187373842398	4.44776259742648	0.47729626785426	5.18183979995817e-06	0.198972284638794
Tfh	ENSG00000102007	PLP2	2.77780121919196	1.60832544677833	0.78838399574925	3.35330186242393e-05	1
Tfh	ENSG00000117592	PRDX6	1.85099394235486	1.22759501940865	0.592465476153216	2.09824196716931e-04	1
Tfh	ENSG00000065427	KARS1	1.35070373433126	0.826315730447713	0.708946228658692	4.21750325549396e-04	1
Tfh	ENSG00000131171	SH3BGRL	1.90666412375374	1.0861323902427	0.811850756126452	5.52334116565876e-04	1
Tfh	ENSG00000169715	MT1E	2.53429381572612	1.15121794076739	1.1384228138155	7.42894388781439e-04	1
Tfh	ENSG00000197448	GSTK1	4.25136058946496	3.14329831756849	0.435645430936111	0.00155318312920596	1
Tfh	ENSG00000158710	TAGLN2	3.57829860725471	2.4577264404706	0.541949440471227	0.00214549343795259	1
Tfh	ENSG00000149357	LAMTOR1	1.79716292224951	1.16210371458823	0.628982371565024	0.00517823939169969	1
Tfh	ENSG00000150093	ITGB1	1.3999433145573	0.896596923393804	0.642836957831581	0.00765560626541141	1
Tfh	ENSG00000076944	STXBP2	0.819649982449437	0.490401044104277	0.74104591226714	0.00835011197711991	1
Treg	ENSG00000134460	IL2RA	1.26233945424942	0.105470116717416	3.58119371873998	1.92317730347102e-87	7.38461620986801e-83
Treg	ENSG00000181847	TIGIT	1.40706315161257	0.314572749790073	2.16122147462899	1.09844527941913e-47	4.21781018391356e-43
Treg	ENSG00000169442	CD52	24.3640850859829	12.9295250262363	0.914086769960424	1.55704726585705e-42	5.97875009143789e-38
Treg	ENSG00000139193	CD27	5.00054395696676	1.94561779728642	1.36185670833386	1.99843281027893e-39	7.67358230490903e-35
Treg	ENSG00000277734	TRAC	14.667286136993	6.92581090201329	1.08254705354721	2.13445712910268e-38	8.19588848432848e-34
Treg	ENSG00000273445	ENSG00000273445	1.5944895816145	0.351287595059898	2.18237013405427	3.06573940554177e-36	1.17718261693993e-31
Treg	ENSG00000222041	CYTOR	1.52329269594944	0.421319980827739	1.85420493630707	8.55581192754846e-35	3.28526066394006e-30
Treg	ENSG00000008517	IL32	27.8737757515948	11.9352694390682	1.2236773059215	1.56594874101676e-34	6.01292997575615e-30
Treg	ENSG00000034510	TMSB10	73.5845420579464	50.967245993403	0.529832330867425	1.9364140327079e-29	7.43544260279178e-25
Treg	ENSG00000154451	GBP5	1.05691629281439	0.312244612354914	1.75911253651135	2.63222908628691e-27	1.01072332455245e-22
Treg	ENSG00000205542	TMSB4X	179.599476416955	135.221318917422	0.409460520178462	1.34972168264616e-25	5.18266131702472e-21
Treg	ENSG00000172725	CORO1B	2.64285645914681	0.968573117581064	1.4481652032489	2.10595811006744e-24	8.08645795103696e-20
Treg	ENSG00000150347	ARID5B	3.04033235511513	1.42150780997525	1.09680701564132	2.48512346793432e-23	9.54237709217421e-19
Treg	ENSG00000111348	ARHGDIB	14.88232472052	10.2382503560467	0.539630712733358	3.9073539762964e-23	1.50034577981829e-18
Treg	ENSG00000075624	ACTB	55.9765767166209	38.0548976619305	0.556741120268964	4.45103388941368e-23	1.70910799285706e-18
Treg	ENSG00000111640	GAPDH	16.0098444580227	10.0789424851795	0.667615016959463	1.19922346870167e-22	4.60477827512067e-18
Treg	ENSG00000169756	LIMS1	1.17277064611148	0.343740372120637	1.77052968854343	4.04088506869315e-22	1.5516190486768e-17
Treg	ENSG00000110324	IL10RA	1.75138169297894	0.641671165538764	1.44858747628645	2.96284268942523e-21	1.1376723358855e-16
Treg	ENSG00000137078	SIT1	1.36528692327387	0.422391048355994	1.69255300866193	3.40679865589873e-20	1.30814254789199e-15
Treg	ENSG00000206503	HLA-A	37.9663529092048	28.0936715926047	0.434476234520155	3.92716893707898e-20	1.50795432845959e-15
Treg	ENSG00000133106	EPSTI1	1.19459761962061	0.383229398568022	1.64024460866481	1.11657250363103e-19	4.28741509944243e-15
Treg	ENSG00000167286	CD3D	10.0441240061958	6.33988142384156	0.663823982856244	1.66753177255129e-19	6.40298850024245e-15
Treg	ENSG00000196154	S100A4	19.306151098138	10.5449329609912	0.872510651928334	4.29466375117679e-19	1.64906498717686e-14
Treg	ENSG00000080822	CLDND1	1.34529064708838	0.403325044843708	1.73790299842237	7.91129514157521e-19	3.03777910846205e-14
Treg	ENSG00000173812	EIF1	25.8464924660416	19.6591500572446	0.39476756128215	1.71756175214003e-18	6.59509361586728e-14
Treg	ENSG00000184009	ACTG1	22.7724853600432	13.08479132324	0.799400837553392	2.22344450181761e-18	8.53758219807925e-14
Treg	ENSG00000023445	BIRC3	3.02194896617464	1.42559943803605	1.08391062361019	3.20136973781635e-18	1.22926195192672e-13
Treg	ENSG00000116824	CD2	4.34863977832171	2.42611960101319	0.841913534307348	3.4873278685413e-18	1.33906415496249e-13
Treg	ENSG00000197747	S100A10	5.44949965380072	2.70809381730658	1.00884605532632	8.73504934572219e-18	3.3540842477704e-13
Treg	ENSG00000130066	SAT1	4.30053150110203	2.04988977868414	1.06896863399292	1.87311121810268e-17	7.19237245527066e-13
Treg	ENSG00000172183	ISG20	5.32930187493091	2.93237151792699	0.861878658110221	3.89891572230161e-17	1.49710565904937e-12
Treg	ENSG00000165272	AQP3	1.95714141878318	0.759506089969154	1.36561456784895	1.29305927290483e-15	4.96508899609999e-11
Treg	ENSG00000197448	GSTK1	5.09601385859762	3.07773508856959	0.727500141806526	9.32315097610408e-14	3.57990351180445e-09
Treg	ENSG00000111229	ARPC3	7.18254798614382	5.0484240050981	0.508662642416754	3.09739009632758e-13	1.18933584918786e-08
Treg	ENSG00000123240	OPTN	1.44034103803517	0.567936495491244	1.34260892035774	4.59665208916497e-13	1.76502246919756e-08
Treg	ENSG00000092841	MYL6	11.9629671085749	8.91190698345692	0.424769177610295	1.88758763179653e-12	7.24795898857231e-08
Treg	ENSG00000130429	ARPC1B	6.50599862048182	4.16331617775672	0.644037390192776	2.40517443897901e-12	9.2353888107916e-08
Treg	ENSG00000164111	ANXA5	1.04846917810066	0.423428524367274	1.30809408584162	3.05443911930056e-12	1.17284353302903e-07
Treg	ENSG00000182718	ANXA2	1.77724866726331	0.922976945446298	0.945279035904173	3.54273237447628e-12	1.3603383771514e-07
Treg	ENSG00000163191	S100A11	5.18152949668484	3.31458048953844	0.64455173212462	4.00866663855478e-12	1.53924781587226e-07
Treg	ENSG00000147443	DOK2	1.70155785956241	0.952117086510361	0.837645304515894	4.98996640385871e-12	1.91604729975367e-07
Treg	ENSG00000142669	SH3BGRL3	12.7924469885562	9.4923156090724	0.430460280415442	1.26256566230085e-11	4.8479996301028e-07
Treg	ENSG00000196405	EVL	6.00865744560751	4.18897234377993	0.520446316624163	2.03481992581774e-11	7.81330155115496e-07
Treg	ENSG00000166913	YWHAB	5.21540621421144	3.30753887929741	0.657021509701323	3.85567297859440e-11	1.48050131032068e-06
Treg	ENSG00000245532	NEAT1	5.5881005454098	3.09329681078024	0.853212708228463	6.55061196391454e-11	2.51530398190391e-06
Treg	ENSG00000163466	ARPC2	8.78985702593046	6.71454325432804	0.388550432916134	7.34318911301426e-11	2.81963775561522e-06
Treg	ENSG00000104964	TLE5	5.1375339102453	3.15792353295298	0.702099773614125	7.74034918243052e-11	2.97213927906967e-06
Treg	ENSG00000163346	PBXIP1	1.35895481981088	0.623440259158037	1.12417426638181	8.22492673118854e-11	3.15820736624177e-06
Treg	ENSG00000211772	TRBC2	11.8185654770361	6.99999652085233	0.755628823469489	1.6074363556699e-10	6.17223411850128e-06
Treg	ENSG00000104904	OAZ1	9.90282032594968	7.39630386338264	0.421034967255631	1.81953370359287e-10	6.98664551505591e-06
Treg	ENSG00000245552	ENSG00000245552	1.09576279693133	0.459850300135104	1.25269934041498	1.87257467339098e-10	7.19031223088668e-06
Treg	ENSG00000160213	CSTB	2.57096281288528	1.41478019876292	0.861730810423699	1.97938466385353e-10	7.60044123226478e-06
Treg	ENSG00000162645	GBP2	2.1061565526459	0.984071330007499	1.09777787963506	2.23866325444406e-10	8.59601916441432e-06
Treg	ENSG00000189159	JPT1	1.52314612161812	0.844938220073963	0.850136588239164	2.7249678659429e-10	1.04633316116476e-05
Treg	ENSG00000049247	UTS2	1.04862906841626	0.617070411049664	0.764997420467137	3.47543415956855e-10	1.33449720859113e-05
Treg	ENSG00000019582	CD74	5.91601155171003	3.71411448219804	0.671606584528682	3.51592699272656e-10	1.35004564666714e-05
Treg	ENSG00000089327	FXYD5	9.38384353748909	7.14636027364168	0.392970311452355	3.89480160175221e-10	1.49552591904081e-05
Treg	ENSG00000160654	CD3G	5.23681440389659	3.29574438427493	0.668085123244201	4.04704500653776e-10	1.55398434161037e-05
Treg	ENSG00000172531	PPP1CA	3.33703396795469	2.46183256004967	0.438833730722975	6.72126612989338e-10	2.58083176855646e-05
Treg	ENSG00000150093	ITGB1	1.89752017734275	0.862016749763129	1.13832741910156	9.27363166068703e-10	3.56088908507061e-05
Treg	ENSG00000163041	H3-3A	14.0922331087105	10.8139248261662	0.382010012130022	1.26026401813003e-09	4.83916177681569e-05
Treg	ENSG00000135655	USP15	1.60839933425062	0.750136983337812	1.10039966718654	1.61655140750991e-09	6.20723409455655e-05
Treg	ENSG00000188612	SUMO2	6.05743970482687	4.31653511933008	0.48883441299404	1.67688745075061e-09	6.43891243339219e-05
Treg	ENSG00000047410	TPR	2.41680182196321	1.35583344014103	0.833919217961684	2.71581643778637e-09	1.04281919578121e-04
Treg	ENSG00000155115	GTF3C6	1.627314243737	0.897327148519283	0.858786905113073	3.3132878138453e-09	1.27223625476032e-04
Treg	ENSG00000130755	GMFG	7.52385685649331	5.37939560985018	0.484028310378638	3.41269076413746e-09	1.3104049996135e-04
Treg	ENSG00000147548	NSD3	1.38022831261791	0.676340731637568	1.0290847866909	3.50189371949201e-09	1.34465715041054e-04
Treg	ENSG00000142227	EMP3	6.30014792761733	4.31753734003992	0.545177048627303	3.50863701261475e-09	1.34724644010381e-04
Treg	ENSG00000101347	SAMHD1	2.14091748569613	1.19700717624201	0.83879739158878	3.72511222804361e-09	1.43036859332418e-04
Treg	ENSG00000104872	PIH1D1	0.923410819856249	0.423514631537189	1.1245608244483	5.22100043964801e-09	2.00475974881604e-04
Treg	ENSG00000147684	NDUFB9	3.19912519712615	2.21150207230783	0.532650859013376	6.20970198154634e-09	2.38440136687416e-04
Treg	ENSG00000092820	EZR	1.36111459181368	0.678255644541289	1.00488747801539	7.88307535469617e-09	3.02694327469623e-04
Treg	ENSG00000128340	RAC2	5.40926466234479	3.68823553995669	0.552501693999022	9.06602992546597e-09	3.48117417078042e-04
Treg	ENSG00000041357	PSMA4	1.90479828982945	1.14843546479802	0.729968442273551	2.13549882372311e-08	8.19988838333199e-04
Treg	ENSG00000064666	CNN2	2.21513200154603	1.26266523927143	0.810920473557379	2.14322427023131e-08	8.22955255283418e-04
Treg	ENSG00000102879	CORO1A	9.87655844730368	7.60727344829603	0.376628948088455	3.37178946615822e-08	0.00129469971921544
Treg	ENSG00000180353	HCLS1	2.07653444332922	1.36435649812962	0.605957140702262	4.54523595606782e-08	0.00174527970241092
Treg	ENSG00000177105	RHOG	1.88887629553044	1.23215149731236	0.616348569911992	4.61593766848429e-08	0.0017724277459446
Treg	ENSG00000136490	LIMD2	5.50345968862926	4.10222229398698	0.423933166323464	6.79390872283044e-08	0.00260872507139243
Treg	ENSG00000255302	EID1	3.12176834846881	2.12573073772359	0.554404620773279	7.83830753046827e-08	0.00300975332554921
Treg	ENSG00000162511	LAPTM5	5.73968842415609	4.1043549691341	0.483816913890509	8.22020861144693e-08	0.00315639570262339
Treg	ENSG00000169508	GPR183	1.24375508543721	0.629699538422599	0.981966909575395	8.57699505550458e-08	0.00329339456141265
Treg	ENSG00000175567	UCP2	5.34708906502015	3.57639137634784	0.580249083464006	9.0748212156422e-08	0.00348454985038229
Treg	ENSG00000113387	SUB1	5.90739501563616	4.59577562140123	0.362213722001977	1.11678744687672e-07	0.00428824043851723
Treg	ENSG00000125910	S1PR4	1.31138948706936	0.494395082691261	1.40735993524143	1.14608837477568e-07	0.00440075014146365
Treg	ENSG00000117450	PRDX1	1.9165731606207	1.09087716155195	0.813040414805986	1.19971527461571e-07	0.0046066667114694
Treg	ENSG00000099341	PSMD8	1.62604658028763	1.03530898522425	0.651307185439637	1.26369674654077e-07	0.00485234276736727
Treg	ENSG00000145247	OCIAD2	2.68530851307273	1.59629139992465	0.750363811073642	1.49642054669612e-07	0.00574595561520375
Treg	ENSG00000139725	RHOF	1.38771339300597	0.794737492677154	0.804159324242249	1.59763874421245e-07	0.00613461325002697
Treg	ENSG00000110934	BIN2	3.26665384606905	2.45971406225165	0.409322972023566	1.75758706001773e-07	0.00674878279305607
Treg	ENSG00000082074	FYB1	5.96825819244145	4.21460114829053	0.501913842103234	2.03281963483345e-07	0.00780562083383349
Treg	ENSG00000150991	UBC	5.4517850031774	3.92168903047588	0.475253527223419	2.12834087335388e-07	0.00817240328550423
Treg	ENSG00000241553	ARPC4	2.13668483225258	1.4106966716152	0.598966309026828	2.34572813838543e-07	0.00900712690577237
Treg	ENSG00000136521	NDUFB5	1.39516453143446	0.842342673778623	0.727956107589559	2.44773984891102e-07	0.00939883147184854
Treg	ENSG00000157191	NECAP2	1.49636470454704	0.895759834443885	0.740277959063138	2.97289295287516e-07	0.01141531436045
Treg	ENSG00000142168	SOD1	4.59718979989133	3.4033451004453	0.433798782061811	3.38168720600929e-07	0.0129850025336345
Treg	ENSG00000162894	FCMR	1.6272551130193	0.871200973997735	0.901362975251436	3.60087250941248e-07	0.013826630261642
Treg	ENSG00000160410	SHKBP1	0.885533186045389	0.463176092881218	0.934985584452446	3.89767676332002e-07	0.0149662992357962
Treg	ENSG00000187608	ISG15	2.31152413658232	1.32722623625507	0.80043011655401	4.99873503996138e-07	0.0191941428064437
Treg	ENSG00000125971	DYNLRB1	1.70483532426948	1.07659152224673	0.663161421419263	7.39595913648792e-07	0.0283990038922863
Treg	ENSG00000109971	HSPA8	7.20753260047792	5.60521373596796	0.362736070805091	7.7454520693178e-07	0.0297409868557665
Treg	ENSG00000136732	GYPC	3.56768658211859	2.55851256481771	0.479683563014715	1.15624780024534e-06	0.0443976030338206
Treg	ENSG00000182866	LCK	4.08488395470402	2.93964894764812	0.474651215232774	1.28231448265566e-06	0.0492383115050119
Treg	ENSG00000126067	PSMB2	1.29045208553584	0.740527036028359	0.801252261995242	1.3304310882758e-06	0.0510858929276143
Treg	ENSG00000196126	HLA-DRB1	1.70152957012785	1.04333416586856	0.705630915833118	1.4030297925561e-06	0.0538735379745691
Treg	ENSG00000131171	SH3BGRL	1.71006306463811	1.07221266825205	0.673458444750902	1.70500335428839e-06	0.0654687187979655
Treg	ENSG00000173221	GLRX	1.86669444940468	1.22337724501323	0.609616451689511	1.76209183028447e-06	0.0676608020992631
Treg	ENSG00000089289	IGBP1	1.95007798953392	1.21765378279052	0.679427834835697	1.79670277315526e-06	0.0689897930836157
Treg	ENSG00000164104	HMGB2	2.47719668818251	1.60689952073347	0.624428702142812	2.20466649592947e-06	0.0846547841106996
Treg	ENSG00000175463	TBC1D10C	1.44249026549733	0.869456353775241	0.730376071044429	2.37269465970218e-06	0.0911067295432444
Treg	ENSG00000112096	SOD2	0.962702592901691	0.557582452276326	0.787905017293494	2.66111505726706e-06	0.102181495968941
Treg	ENSG00000231721	LINC-PINT	1.42680727728049	0.86127862469293	0.72823854739055	3.27131785546952e-06	0.125612063014319
Treg	ENSG00000136810	TXN	1.67321396490052	1.08614674354924	0.623402912882292	3.45943777039253e-06	0.132835491507533
Treg	ENSG00000112667	DNPH1	0.947356559216486	0.403566021473421	1.2311028082096	3.4607839879315e-06	0.132887183568594
Treg	ENSG00000198668	CALM1	8.48712442666674	6.37046203550123	0.413877816689363	4.68722985469662e-06	0.179980251960641
Treg	ENSG00000002586	CD99	2.92536528815647	2.26002804068992	0.372276111583656	5.11807997009914e-06	0.196524034691867
Treg	ENSG00000217555	CKLF	1.45963869075028	0.874547696079139	0.739002325063354	5.23134403513095e-06	0.200873148260958
Treg	ENSG00000233276	GPX1	2.39520404075041	1.72448467660269	0.473983250982292	5.34952197377104e-06	0.20541094474886
Treg	ENSG00000101596	SMCHD1	1.43941043321591	0.840749897407059	0.775729417707726	6.89213521826443e-06	0.264644208110918
Treg	ENSG00000107738	VSIR	1.51214863818427	0.961112591680566	0.653822603957942	8.29105573818956e-06	0.318359958235003
Treg	ENSG00000125354	SEPTIN6	2.48277539450718	1.72342153914937	0.526678133540933	8.61086066658945e-06	0.330639827875702
Treg	ENSG00000211751	TRBC1	8.26252230921921	4.5056891861542	0.874834465723799	8.95188784877465e-06	0.343734589617249
Treg	ENSG00000118640	VAMP8	2.97112523305236	2.24523382680483	0.40414371581933	9.77524948177249e-06	0.3753500296011
Treg	ENSG00000204287	HLA-DRA	1.43468061667056	0.771116406552955	0.89570903644399	9.98473038187923e-06	0.383393677203399
Treg	ENSG00000081237	PTPRC	6.32799588697834	4.58591060377323	0.464540430327129	1.03990924056628e-05	0.39930435019264
Treg	ENSG00000165119	HNRNPK	3.38652252186201	2.63127240140961	0.364043979689981	1.14687039234577e-05	0.440375293252928
Treg	ENSG00000258289	CHURC1	2.25156334588491	1.53535263232884	0.552357022453919	1.31940290575541e-05	0.506624327751962
Treg	ENSG00000204397	CARD16	1.08047670787303	0.757626303391017	0.512109647462343	1.40350191291781e-05	0.538916664522181
Treg	ENSG00000168421	RHOH	1.5680992619687	1.0584010765565	0.567130451949916	1.55826434107867e-05	0.598342341687386
Treg	ENSG00000005022	SLC25A5	3.1502152408838	2.19989499771108	0.518015740524645	1.57361435935801e-05	0.604236441706289
Treg	ENSG00000026508	CD44	2.56760598638142	1.78667207998369	0.523148958662401	1.6965426745298e-05	0.651438456165952
Treg	ENSG00000188404	SELL	4.49487475941199	3.35986104525219	0.419879350241739	1.79183014816888e-05	0.688026940293888
Treg	ENSG00000141293	SKAP1	1.67453124932789	1.08009943847144	0.632593160161459	1.96089954863439e-05	0.752946208684633
Treg	ENSG00000140990	NDUFB10	1.86225143347269	1.3231956656388	0.493021458927393	2.27294165937096e-05	0.872764138365262
Treg	ENSG00000107581	EIF3A	1.5429867462167	0.917781924603294	0.749502370889451	2.39470901883306e-05	0.91952036905152
Treg	ENSG00000132002	DNAJB1	1.02488741400836	0.563326470082699	0.863422266501471	2.62635831283517e-05	1
Treg	ENSG00000155926	SLA	1.01397278554632	0.539133549823351	0.911304336581915	2.69965813258386e-05	1
Treg	ENSG00000104660	LEPROTL1	3.27078608673277	2.28322913104896	0.518561761583528	2.71872513376795e-05	1
Treg	ENSG00000163564	PYHIN1	0.912705053574756	0.631925476711019	0.530394288790714	3.21698709195341e-05	1
Treg	ENSG00000185862	EVI2B	1.86851662914654	1.2672089564568	0.560238965924409	3.38005244154177e-05	1
Treg	ENSG00000034713	GABARAPL2	1.53158148178783	0.975499965792521	0.650808394555337	3.46722683234023e-05	1
Treg	ENSG00000277791	PSMB3	2.06814869879422	1.45480831250448	0.507510844168885	3.78756775726537e-05	1
Treg	ENSG00000133574	GIMAP4	3.83047560174339	2.76294633970063	0.471315988755851	4.0444624126748e-05	1
Treg	ENSG00000078596	ITM2A	2.47016354074585	1.6299203659327	0.599805081182416	4.36940125454262e-05	1
Treg	ENSG00000196954	CASP4	1.71608714354091	1.13160420675613	0.600753370188383	5.01210993002388e-05	1
Treg	ENSG00000031698	SARS1	0.867949822428761	0.538104610012357	0.689724973964293	5.08487318447289e-05	1
Treg	ENSG00000186184	POLR1D	1.92051795247404	1.44448541721305	0.410939810584957	5.78439426543674e-05	1
Treg	ENSG00000088986	DYNLL1	2.17370177572977	1.29894969733361	0.742808458665407	5.98952204901308e-05	1
Treg	ENSG00000187239	FNBP1	1.08868210075374	0.650940903850214	0.74198426488441	6.29289271302396e-05	1
Treg	ENSG00000231389	HLA-DPA1	1.62835163815582	1.07915728745049	0.593507126038769	6.79096596582647e-05	1
Treg	ENSG00000107742	SPOCK2	1.10364043585284	0.571839248337685	0.948588672880169	7.53160841658389e-05	1
Treg	ENSG00000115415	STAT1	1.38586977159769	0.841263434303503	0.720162151940151	8.22441875344761e-05	1
Treg	ENSG00000143924	EML4	1.06734010948042	0.657506479685521	0.698942949040966	9.09285089462181e-05	1
Treg	ENSG00000158710	TAGLN2	3.16980072516475	2.44461462865764	0.374785090471209	1.09440582965021e-04	1
Treg	ENSG00000072818	ACAP1	3.13266964101399	2.41606065652641	0.374735962034019	1.11385090806628e-04	1
Treg	ENSG00000084623	EIF3I	1.8292514995577	1.32829250256239	0.461680564775479	1.17949096416547e-04	1
Treg	ENSG00000147010	SH3KBP1	1.18229106169306	0.797456482395525	0.568107550810153	1.29760172671473e-04	1
Treg	ENSG00000185651	UBE2L3	1.91884359977117	1.42829607049028	0.425942060186475	1.3048610146003e-04	1
Treg	ENSG00000178127	NDUFV2	0.810342802089543	0.480037666313265	0.755384733530078	1.35817278488424e-04	1
Treg	ENSG00000125148	MT2A	11.252394700352	8.05594182049177	0.482106894638424	1.37881881591029e-04	1
Treg	ENSG00000115091	ACTR3	2.40741742333262	1.71080443365821	0.492811461961862	1.44604863049849e-04	1
Treg	ENSG00000108010	GLRX3	0.708348823141744	0.448187522476081	0.660357499044764	1.52090496080177e-04	1
Treg	ENSG00000100764	PSMC1	0.948560732827747	0.611703230661555	0.632908251435914	1.53575405902051e-04	1
Treg	ENSG00000177889	UBE2N	1.24339337278537	0.853499968730691	0.542819789017262	1.57312457274158e-04	1
Treg	ENSG00000083799	CYLD	1.37939102614469	0.889131913010744	0.633562105675377	1.63645890613693e-04	1
Treg	ENSG00000163636	PSMD6	0.677761637087784	0.439161581807275	0.626026127388102	1.71739593296338e-04	1
Treg	ENSG00000145779	TNFAIP8	1.73550020648837	1.22890838423742	0.497974170767369	1.98665041729989e-04	1
Treg	ENSG00000110955	ATP5F1B	1.74553547331882	1.34059469622469	0.380796544834075	2.04630320192008e-04	1
Treg	ENSG00000103653	CSK	1.00817544414514	0.621732113488378	0.69738171706825	2.05917581732006e-04	1
Treg	ENSG00000164032	H2AZ1	2.63144696101589	2.03270989595622	0.37245198491664	2.23613078113459e-04	1
Treg	ENSG00000087302	RTRAF	2.41906104125997	1.76858441426252	0.451852093657812	2.23981814685693e-04	1
Treg	ENSG00000125977	EIF2S2	1.82957992646926	1.34912306305259	0.439490489485348	2.42306655944356e-04	1
Treg	ENSG00000177156	TALDO1	1.43063395602983	1.04083838135698	0.45890852120258	2.86665285766034e-04	1
Treg	ENSG00000156587	UBE2L6	1.70288438407684	1.13804424085786	0.581423845029456	3.38172611063894e-04	1
Treg	ENSG00000134333	LDHA	3.08825899397337	2.37217196854267	0.380585147363171	3.54128896555687e-04	1
Treg	ENSG00000169715	MT1E	1.89838019319871	1.14058344153522	0.734996959734611	3.56757239418965e-04	1
Treg	ENSG00000157873	TNFRSF14	1.71902304586276	1.20509139597764	0.512446319445641	3.85658480792233e-04	1
Treg	ENSG00000108622	ICAM2	1.21334417324327	0.70330502769012	0.78676640287583	3.86929808028327e-04	1
Treg	ENSG00000143799	PARP1	1.12343947987139	0.700796363469193	0.680855214335448	3.98044491050749e-04	1
Treg	ENSG00000038274	MAT2B	0.760057098927736	0.448994671626561	0.759409480293461	4.24445963543537e-04	1
Treg	ENSG00000111276	CDKN1B	1.2680972091284	0.807911368710673	0.650396406042177	4.28918842906716e-04	1
Treg	ENSG00000132965	ALOX5AP	1.69303594274453	1.18010577848974	0.52069642062985	4.47749103874215e-04	1
Treg	ENSG00000160014	CALM3	1.8566755940757	1.17166554792509	0.664160952688417	4.59913800245927e-04	1
Treg	ENSG00000127445	PIN1	1.22194838140615	0.842445018929044	0.536528904002969	4.66277744402753e-04	1
Treg	ENSG00000127824	TUBA4A	1.12749343190045	0.744443766170246	0.598884249563336	4.67634215130115e-04	1
Treg	ENSG00000166750	SLFN5	1.21799753717686	0.813880358959546	0.581622578173042	4.69291408547743e-04	1
Treg	ENSG00000108774	RAB5C	1.14569179704007	0.829593749287896	0.465742067299206	4.76557107363814e-04	1
Treg	ENSG00000138071	ACTR2	1.31954129258933	0.871130844570357	0.599075163631671	4.80037259093016e-04	1
Treg	ENSG00000163565	IFI16	1.45634271099898	1.08186064237806	0.428835221496058	4.89505563069149e-04	1
Treg	ENSG00000157514	TSC22D3	3.31844356454532	2.4834716750556	0.418148446716304	4.92638054768079e-04	1
Treg	ENSG00000088832	FKBP1A	1.86108545507786	1.30625635653154	0.510706243166406	5.23271428772972e-04	1
Treg	ENSG00000009790	TRAF3IP3	3.52649601988217	2.70670968649974	0.381695254699574	5.32998307558178e-04	1
Treg	ENSG00000131174	COX7B	2.03855612700212	1.51703587580042	0.42629247496604	5.63713696869499e-04	1
Treg	ENSG00000159352	PSMD4	1.40482352999878	0.996368412005605	0.495637725041267	5.63991687985555e-04	1
Treg	ENSG00000184584	STING1	0.822377380515435	0.549161811516954	0.582569279197242	5.90203410680534e-04	1
Treg	ENSG00000136280	CCM2	0.747298515809552	0.445927709526929	0.744874806857839	6.08139787345297e-04	1
Treg	ENSG00000158195	WASF2	1.29683032115079	0.883131923950839	0.55428885631809	6.4331174764478e-04	1
Treg	ENSG00000116586	LAMTOR2	1.06961339028985	0.695695448811625	0.620561643642254	6.54494263216484e-04	1
Treg	ENSG00000140612	SEC11A	1.64521941936067	1.23164902557045	0.417688806056091	6.54599203993868e-04	1
Treg	ENSG00000143761	ARF1	1.84209793197089	1.42969163681254	0.365645749142682	6.74984674662856e-04	1
Treg	ENSG00000184752	NDUFA12	2.27339337187465	1.5476546576353	0.554763753849371	7.3345700660225e-04	1
Treg	ENSG00000273611	ZNHIT3	0.913955307730122	0.596846121098848	0.614764595736508	7.50390720246536e-04	1
Treg	ENSG00000130414	NDUFA10	0.989054371445432	0.728594385045179	0.440933955760853	7.60431942957803e-04	1
Treg	ENSG00000117899	MESD	0.843110601054159	0.581833521559924	0.535115481629576	7.75524150256744e-04	1
Treg	ENSG00000101109	STK4	2.98310334674344	2.30126520315544	0.374386706644181	8.07997594896958e-04	1
Treg	ENSG00000120616	EPC1	1.43224329179943	0.980545438230368	0.546620189426011	8.43154065728883e-04	1
Treg	ENSG00000076043	REXO2	0.903055273797974	0.594652968112308	0.602766318660682	8.59962493479935e-04	1
Treg	ENSG00000170296	GABARAP	0.826633817097607	0.525968504631632	0.652271972217178	8.90650510759579e-04	1
Treg	ENSG00000166946	CCNDBP1	1.02417728617461	0.7208944840505	0.50660545348477	9.01880424060428e-04	1
Treg	ENSG00000067225	PKM	2.40052633147949	1.71737185841263	0.483148304604644	9.13739380486082e-04	1
Treg	ENSG00000176340	COX8A	2.40217379021988	1.84631985824885	0.379688021040832	9.16951555323028e-04	1
Treg	ENSG00000078304	PPP2R5C	2.05418879548342	1.48855369073569	0.464657523161528	9.26510089903408e-04	1
Treg	ENSG00000168259	DNAJC7	1.23044880431637	0.889224561137793	0.468564929872482	9.8705484804929e-04	1
Treg	ENSG00000104805	NUCB1	0.95029483386415	0.624006759592614	0.606813529199499	0.00100275031254708	1
Treg	ENSG00000164615	CAMLG	1.31294767011182	0.916852965504856	0.518047121783227	0.00111301786162915	1
Treg	ENSG00000135899	SP110	1.86574758335948	1.41016376697109	0.403891100161269	0.0011268620812256	1
Treg	ENSG00000022277	RTF2	1.04868581691647	0.69828681428729	0.58669087984127	0.00115930801524498	1
Treg	ENSG00000119801	YPEL5	0.868534510730943	0.552868519996055	0.651646746918911	0.00116048377023024	1
Treg	ENSG00000106400	ZNHIT1	1.34119035934607	0.980183909439024	0.452389649022447	0.00117824634198188	1
Treg	ENSG00000122565	CBX3	1.02527435256299	0.687757759384317	0.576037594867822	0.00120867102426137	1
Treg	ENSG00000171530	TBCA	2.62963794428335	2.02395276608125	0.37768855742087	0.00124658612816011	1
Treg	ENSG00000103187	COTL1	1.28646415086079	0.780816470705857	0.7203558640532	0.00129459607636396	1
Treg	ENSG00000165629	ATP5F1C	1.81758048938079	1.24281744324685	0.548404858293718	0.00130874353743087	1
Treg	ENSG00000069329	VPS35	0.742529856899896	0.475537875595983	0.642888784107828	0.00138451481017423	1
Treg	ENSG00000227507	LTB	7.87408842424942	5.40712762710499	0.542250504264438	0.0013906747999725	1
Treg	ENSG00000162961	DPY30	0.780798203763043	0.558906890637528	0.482341772191434	0.00141523828595342	1
Treg	ENSG00000198843	SELENOT	1.10037800965118	0.841468904402562	0.387017349343105	0.001485354150999	1
Treg	ENSG00000204392	LSM2	0.966305882886509	0.624864301021691	0.62893702444405	0.00148580305682627	1
Treg	ENSG00000266472	MRPS21	1.97198271431243	1.50245230386448	0.392327713074575	0.00149494687462459	1
Treg	ENSG00000106028	SSBP1	2.17473623033163	1.68620177392841	0.367063247717442	0.0015375164011102	1
Treg	ENSG00000071127	WDR1	0.989377454333406	0.665395397301741	0.572309137335134	0.00156829825213351	1
Treg	ENSG00000102096	PIM2	1.46303171403011	0.898593743889882	0.70322012020414	0.00158078481183015	1
Treg	ENSG00000108518	PFN1	9.25604992278822	6.32886381189186	0.548450122347972	0.0016060498403943	1
Treg	ENSG00000178980	SELENOW	1.79535337130814	1.38608011437339	0.373257184598407	0.00162179965773951	1
Treg	ENSG00000104325	DECR1	0.920590764178496	0.593724897570907	0.632765355699988	0.00163059257890907	1
Treg	ENSG00000115685	PPP1R7	1.00424957406912	0.696103703009597	0.528743694813362	0.00163908025149371	1
Treg	ENSG00000196776	CD47	0.812951293007829	0.526783784629852	0.625957980082428	0.00169201057147127	1
Treg	ENSG00000153037	SRP19	1.07250191750791	0.786186114835147	0.448037438043498	0.00173993242763266	1
Treg	ENSG00000108953	YWHAE	0.88998540433593	0.518516755003918	0.779391068155733	0.00175884121448669	1
Treg	ENSG00000003402	CFLAR	1.36210831399316	0.969049352116748	0.491199383360445	0.00177883035366416	1
Treg	ENSG00000130706	ADRM1	0.963913185687999	0.658740745649083	0.54919242764734	0.00190066487108318	1
Treg	ENSG00000143183	TMCO1	0.880407869223779	0.622799255480841	0.499404820559331	0.0019076485494661	1
Treg	ENSG00000116161	CACYBP	1.06931046195337	0.622290195293285	0.781021363094191	0.00191750889442488	1
Treg	ENSG00000099797	TECR	1.32738840008794	0.961704613633135	0.464924826661017	0.00191796879711581	1
Treg	ENSG00000057608	GDI2	1.40019011986141	1.03199464989793	0.440187240200946	0.00193372995469259	1
Treg	ENSG00000122359	ANXA11	0.938605587160081	0.605926890533977	0.631375315605906	0.00203117854921202	1
Treg	ENSG00000160075	SSU72	0.972370179692442	0.716566871849565	0.440404303225762	0.00215598300193069	1
Treg	ENSG00000129515	SNX6	1.2336882181228	0.843226376864244	0.548985936193963	0.00219857830243294	1
Treg	ENSG00000178927	CYBC1	0.89345440525399	0.63242511817709	0.498499438870656	0.00221682295942729	1
Treg	ENSG00000125826	RBCK1	1.04136502311524	0.714939681729536	0.542582421723897	0.00227559593409876	1
Treg	ENSG00000182117	NOP10	1.48537262582179	1.04610102174345	0.505802716949764	0.00231590139686724	1
Treg	ENSG00000184924	PTRHD1	0.967003848552026	0.620670780514589	0.63969340208093	0.00234427196633028	1
Treg	ENSG00000114125	RNF7	1.42986758782117	1.09429037795528	0.385885934516954	0.00236240920449854	1
Treg	ENSG00000085224	ATRX	1.38404807325973	1.00219264603632	0.465734197533076	0.00258660955948047	1
Treg	ENSG00000136238	RAC1	0.910305587076411	0.551679208439347	0.722521325835987	0.00259299361108926	1
Treg	ENSG00000166925	TSC22D4	1.07093999099656	0.774371056746878	0.467780706552386	0.00289878405781811	1
Treg	ENSG00000114209	PDCD10	0.791506048338326	0.499302786618787	0.664685416440293	0.00291596403206992	1
Treg	ENSG00000058272	PPP1R12A	1.02091318755551	0.734990426531755	0.474062829488924	0.00297642929363547	1
Treg	ENSG00000129518	EAPP	1.43668443926283	0.986629415770947	0.542163009470936	0.00305244201189872	1
Treg	ENSG00000075785	RAB7A	1.16364583791999	0.853339831718254	0.447459736786059	0.00309054609635488	1
Treg	ENSG00000247596	TWF2	0.952320862676517	0.619149885833893	0.621159034384729	0.00326036351727884	1
Treg	ENSG00000163931	TKT	1.58583097752182	1.20802588362805	0.392587645868036	0.00328475530069321	1
Treg	ENSG00000125818	PSMF1	0.888164113779973	0.588554347928323	0.593650638587656	0.00332708020337241	1
Treg	ENSG00000116030	SUMO1	1.76478215897812	1.37290185815816	0.362261613059686	0.00335662450071775	1
Treg	ENSG00000130724	CHMP2A	1.37257410124745	1.01419211544193	0.43655307447978	0.00339525641010672	1
Treg	ENSG00000151366	NDUFC2	1.6443965793682	1.2594674981412	0.384744383642339	0.00340429761324707	1
Treg	ENSG00000116459	ATP5PB	1.91179546713495	1.43751739824584	0.411348768204436	0.00341918693956684	1
Treg	ENSG00000183617	MRPL54	1.13747366277802	0.820418232121765	0.471401683097006	0.00351018426000274	1
Treg	ENSG00000105379	ETFB	1.27148052118159	0.973942744786336	0.384600492269711	0.00352722113414194	1
Treg	ENSG00000065518	NDUFB4	1.89726781010781	1.4224438307111	0.415551653017408	0.00363272681162996	1
Treg	ENSG00000103769	RAB11A	0.800800570832396	0.569947021978061	0.490615179221823	0.00371656048620157	1
Treg	ENSG00000110876	SELPLG	1.20207298959124	0.770904224090614	0.640900960555961	0.0037339931945454	1
Treg	ENSG00000116473	RAP1A	1.57938824861328	1.18728256908014	0.411702528994282	0.00392934759654362	1
Treg	ENSG00000127922	SEM1	1.22298274612497	0.87890038932904	0.476632479335846	0.00415243278228382	1
Treg	ENSG00000125870	SNRPB2	1.76203514045101	1.31151581520696	0.426007491594452	0.00429108259047147	1
Treg	ENSG00000054654	SYNE2	1.19187008763837	0.804318911841674	0.567387444952832	0.00457492880347785	1
Treg	ENSG00000136104	RNASEH2B	0.75501493150956	0.509069724520225	0.568641908143412	0.00463342815650482	1
Treg	ENSG00000167996	FTH1	5.67447736019919	3.81281377794155	0.573631451156436	0.00475337005219935	1
Treg	ENSG00000104886	PLEKHJ1	0.848990334757844	0.59561888173473	0.511358640089933	0.00478584611547477	1
Treg	ENSG00000148908	RGS10	3.35281155840853	2.61043600090973	0.361080611004055	0.00485646437171243	1
Treg	ENSG00000109180	OCIAD1	1.22166056155839	0.931149826623414	0.391758259594114	0.00487477280395532	1
Treg	ENSG00000065809	FAM107B	1.2834393081103	0.909143464525207	0.497435197225447	0.00496373827419212	1
Treg	ENSG00000234608	MAPKAPK5-AS1	1.21472464469504	0.839876748643056	0.532379784976675	0.00500426621504004	1
Treg	ENSG00000135250	SRPK2	0.828652732788216	0.623753643821397	0.409791293341341	0.00509756270173516	1
Treg	ENSG00000138279	ANXA7	0.867207358885898	0.558193334343787	0.635612102473111	0.00527818395175659	1
Treg	ENSG00000160948	VPS28	1.84322815845637	1.43143723659275	0.364770246988244	0.00531124982176338	1
Treg	ENSG00000067829	IDH3G	0.796791252400117	0.563084697825441	0.500849863522757	0.00533155183257094	1
Treg	ENSG00000143612	C1orf43	0.700589775803531	0.536763407277084	0.384283611863393	0.00563817858511156	1
Treg	ENSG00000105258	POLR2I	1.01188906125741	0.752990814470984	0.426346957349518	0.00609381426044123	1
Treg	ENSG00000100567	PSMA3	0.833225653396059	0.590402265485269	0.49700900053162	0.00622505761144628	1
Treg	ENSG00000136717	BIN1	1.96511019682819	1.45143708494604	0.437128179075292	0.00681113535022244	1
Treg	ENSG00000186010	NDUFA13	1.87828501354393	1.43092146033651	0.392471507774723	0.0068999294395303	1
Treg	ENSG00000168394	TAP1	0.871056624074468	0.668041328479795	0.382829147972488	0.00701593185202622	1
Treg	ENSG00000105058	FAM32A	0.688041274381609	0.525919976294955	0.387651815748782	0.00712279359806501	1
Treg	ENSG00000160932	LY6E	2.83361040969511	2.17089752087342	0.384349793297637	0.00725805250685866	1
Treg	ENSG00000136279	DBNL	1.18847483660769	0.829460799411393	0.518865651981184	0.00774775662149289	1
Treg	ENSG00000213626	LBH	1.54244632183877	1.07042436165192	0.527037427919583	0.00777424256970435	1
Treg	ENSG00000108424	KPNB1	1.05478186686271	0.760652134463524	0.471635946049098	0.00794160674208759	1
Treg	ENSG00000161203	AP2M1	1.66679153784314	1.17766403590817	0.501145655027994	0.00900094154534987	1
Treg	ENSG00000189266	PNRC2	0.986581095874269	0.687589567770986	0.520889987597898	0.009153236505895	1
Treg	ENSG00000143384	MCL1	1.10298112989016	0.738876130454233	0.578003681247277	0.00933907264648297	1
Treg	ENSG00000158864	NDUFS2	1.03251324808688	0.747236905822618	0.466522676630885	0.00992400048946572	1
Naive CD8+T	ENSG00000256039	LINC02446	4.6209586649735	0.377085122689969	3.61523004706838	0	0
Naive CD8+T	ENSG00000172116	CD8B	5.9394058985247	0.781786215018938	2.92547257826589	0	0
Naive CD8+T	ENSG00000153563	CD8A	1.86444173083615	0.159950257185365	3.54304849215913	1.73391604600063e-254	6.6578908334332e-250
Naive CD8+T	ENSG00000110619	CARS1	1.27891943994042	0.241907140136199	2.40240013300273	1.27351450712174e-91	4.89004100444607e-87
Naive CD8+T	ENSG00000184613	NELL2	0.801450368605279	0.130873447188655	2.61444076170612	1.69822772755732e-84	6.52085482827459e-80
Naive CD8+T	ENSG00000204472	AIF1	3.52533581981058	1.60451651554571	1.13562205409384	8.13361983921525e-51	3.12314734586187e-46
Naive CD8+T	ENSG00000070081	NUCB2	2.69432920765717	1.22784772259227	1.1337944887456	8.93676371967989e-48	3.43153853308269e-43
Naive CD8+T	ENSG00000198520	ARMH1	0.976731269313236	0.353209613993203	1.46743707208419	2.87204811241923e-30	1.10280903420674e-25
Naive CD8+T	ENSG00000181163	NPM1	15.5520956809335	12.0884331808631	0.363481735408472	3.96819759929397e-27	1.5237085141769e-22
Naive CD8+T	ENSG00000126353	CCR7	5.21280679241557	3.34754329489958	0.638957674315618	1.9374213671413e-25	7.43931056554918e-21
Naive CD8+T	ENSG00000072110	ACTN1	0.768821617798737	0.335914811994626	1.19455349063022	3.97134949691295e-25	1.52491877982463e-20
Naive CD8+T	ENSG00000115687	PASK	1.25070834311094	0.588522870025409	1.08757501715007	3.54043499522935e-23	1.35945622946816e-18
Naive CD8+T	ENSG00000234741	GAS5	13.8067792231646	10.4481686365937	0.402126726396789	5.02237463414666e-23	1.92849141201964e-18
Naive CD8+T	ENSG00000167526	RPL13	69.592156024269	52.8329442547584	0.397486893919118	4.78103553246878e-22	1.83582202375736e-17
Naive CD8+T	ENSG00000173114	LRRN3	1.13675708953838	0.493178839758128	1.20474119550259	6.71563051696778e-22	2.57866780590529e-17
Naive CD8+T	ENSG00000157978	LDLRAP1	0.743102060146234	0.345872525683395	1.10331995091753	1.2451027221509e-21	4.78094543251504e-17
Naive CD8+T	ENSG00000163328	GPR155	0.752777232410304	0.355687153908665	1.08161412413206	3.75040702106289e-21	1.44008128794773e-16
Naive CD8+T	ENSG00000136732	GYPC	3.71980451821507	2.51158245622788	0.56663016732563	5.71386966176168e-20	2.19401167272325e-15
Naive CD8+T	ENSG00000148908	RGS10	3.69520603339336	2.55786769240677	0.53071316519541	3.2645149686508e-19	1.25350845766254e-14
Naive CD8+T	ENSG00000179715	PCED1B	1.04110601371866	0.563685113850143	0.88515560933434	7.74698191092134e-19	2.97468611415558e-14
Naive CD8+T	ENSG00000237943	PRKCQ-AS1	3.0856338687786	2.09062532151288	0.561632358966511	2.34345359700331e-18	8.9983931217733e-14
Naive CD8+T	ENSG00000269893	SNHG8	3.78866309111158	2.51170257297761	0.593023217674077	2.60537680359802e-18	1.00041258504557e-13
Naive CD8+T	ENSG00000246223	LINC01550	0.772186707730016	0.420463896139238	0.876967793935087	1.02043599546306e-17	3.91827013537907e-13
Naive CD8+T	ENSG00000244879	GABPB1-AS1	1.15628159251679	0.64185055245204	0.849183457670226	1.0923521976912e-16	4.19441396869467e-12
Naive CD8+T	ENSG00000142546	NOSIP	5.81318252784407	4.32319451544874	0.42723045886903	5.78825490347618e-16	2.22257411783678e-11
Naive CD8+T	ENSG00000154814	OXNAD1	1.28677203738088	0.802692183756936	0.680837735996698	2.26502765340956e-15	8.69725318356202e-11
Naive CD8+T	ENSG00000175602	CCDC85B	0.591755823583264	0.286959554956914	1.0441545859235	3.58271142155237e-15	1.37568953164768e-10
Naive CD8+T	ENSG00000138795	LEF1	2.11334123399549	1.3494792227256	0.647122968622486	5.65669591861891e-15	2.17205809883129e-10
Naive CD8+T	ENSG00000154153	RETREG1	0.559771763187107	0.302343421535048	0.888650525440846	9.54870085369563e-15	3.66651015380205e-10
Naive CD8+T	ENSG00000165512	ZNF22	1.06654115382941	0.681553821927223	0.646040139483059	1.71428451545083e-14	6.58250968242808e-10
Naive CD8+T	ENSG00000153283	CD96	0.944039792711736	0.593282532451233	0.670128365363789	4.0030385479135e-14	1.53708674162783e-09
Naive CD8+T	ENSG00000096384	HSP90AB1	5.481019164434	3.81592557244549	0.522411146456773	7.47322363978487e-14	2.86956841320459e-09
Naive CD8+T	ENSG00000108312	UBTF	0.705058379024549	0.397777792707849	0.82577998291265	2.10282922720244e-13	8.07444366661192e-09
Naive CD8+T	ENSG00000111678	C12orf57	3.83091235081456	2.91207122078333	0.395642377975346	4.39382600638525e-13	1.68714130993181e-08
Naive CD8+T	ENSG00000139193	CD27	2.69217632288575	2.02032659360864	0.414184372646751	5.1648725716512e-13	1.98320777006263e-08
Naive CD8+T	ENSG00000182568	SATB1	1.06793327354447	0.710460216256645	0.587995737534356	9.77754418283797e-13	3.75438141532612e-08
Naive CD8+T	ENSG00000105968	H2AZ2	0.781176454217088	0.505061818191037	0.629188484358816	1.18100517161246e-12	4.53482365795751e-08
Naive CD8+T	ENSG00000117592	PRDX6	1.69134280421165	1.20100757336188	0.493923848771781	2.66621067072899e-12	1.02377157334652e-07
Naive CD8+T	ENSG00000205531	NAP1L4	1.07540735776241	0.785549846299132	0.453108519101811	3.72537141304167e-12	1.43046811517974e-07
Naive CD8+T	ENSG00000081059	TCF7	3.42355269140285	2.56644386453323	0.415723511883759	6.05950712291105e-12	2.32672954505538e-07
Naive CD8+T	ENSG00000186854	TRABD2A	0.699620800303664	0.408738674858921	0.775394424769786	8.85491582262046e-12	3.4001105775698e-07
Naive CD8+T	ENSG00000114861	FOXP1	2.27148856418606	1.72111840834316	0.400291687809109	9.2071165571074e-12	3.5353486155981e-07
Naive CD8+T	ENSG00000074966	TXK	1.12316197563995	0.869298533938028	0.369642382872655	1.92269637727628e-11	7.38276954946545e-07
Naive CD8+T	ENSG00000169926	KLF13	0.700929926801517	0.438029351628375	0.678242676988466	2.65518901718396e-11	1.0195394788183e-06
Naive CD8+T	ENSG00000205268	PDE7A	0.538175427075887	0.350155479841331	0.620080854018274	1.07463566861872e-10	4.12638604036218e-06
Naive CD8+T	ENSG00000233016	SNHG7	0.569801327263498	0.338304509886472	0.752136572588797	1.12129122760312e-10	4.30553405575046e-06
Naive CD8+T	ENSG00000103187	COTL1	1.21783773568686	0.768642030822228	0.663938148814474	1.30698624639041e-10	5.01856578888989e-06
Naive CD8+T	ENSG00000178035	IMPDH2	1.10916162057433	0.809899971511114	0.453653961072192	1.84783280080464e-10	7.09530838852965e-06
Naive CD8+T	ENSG00000143811	PYCR2	0.56150210266265	0.377288622394125	0.573622830563304	1.97343782724767e-10	7.57760656906559e-06
Naive CD8+T	ENSG00000176155	CCDC57	0.659102310341169	0.471000224244964	0.484774680837185	4.55416887148048e-10	1.74870976327108e-05
Naive CD8+T	ENSG00000108561	C1QBP	0.836336539139384	0.474692754072317	0.81708956701762	5.78602080471462e-10	2.22171626859432e-05
Naive CD8+T	ENSG00000182670	TTC3	0.788098989232774	0.539387397892548	0.547055035668059	5.86711246254379e-10	2.25285384336757e-05
Naive CD8+T	ENSG00000172057	ORMDL3	0.667995402188857	0.42110138713137	0.665670544833679	6.54690282226562e-10	2.51387974569355e-05
Naive CD8+T	ENSG00000163788	SNRK	0.554807566296681	0.358379276429613	0.630500248026986	9.89179816589132e-10	3.79825265973895e-05
Naive CD8+T	ENSG00000141232	TOB1	0.620698498409612	0.389874104390534	0.670884322284705	1.00498285573826e-09	3.85893316946378e-05
Naive CD8+T	ENSG00000140988	RPS2	34.520606281535	22.8043327340297	0.598149845782359	1.08790427936552e-09	4.17733485190771e-05
Naive CD8+T	ENSG00000137574	TGS1	0.497536143322213	0.35925495952039	0.469793260242925	1.23481037810139e-09	4.74142488983372e-05
Naive CD8+T	ENSG00000117543	DPH5	0.611019697221096	0.417646960214905	0.548934950805583	1.29147863634807e-09	4.95901966784932e-05
Naive CD8+T	ENSG00000186395	KRT10	0.48730073788905	0.304434735968461	0.678679427542859	1.29345573780441e-09	4.96661134202137e-05
Naive CD8+T	ENSG00000204387	SNHG32	2.2027431509423	1.68432654176628	0.387129418584804	1.52606207474698e-09	5.85977315461345e-05
Naive CD8+T	ENSG00000136938	ANP32B	1.82786705661287	1.25300407889311	0.544770033876629	1.65284874759449e-09	6.34660862101333e-05
Naive CD8+T	ENSG00000197457	STMN3	0.558525857856289	0.356325079951948	0.648430042970047	2.41587748349277e-09	9.27648636111554e-05
Naive CD8+T	ENSG00000149311	ATM	2.21921743995904	1.70925548743688	0.37668297339661	2.47654866469563e-09	9.50945156269826e-05
Naive CD8+T	ENSG00000169021	UQCRFS1	0.495783003258277	0.351065719368358	0.497967685131024	2.59272885057251e-09	9.95556024042832e-05
Naive CD8+T	ENSG00000152082	MZT2B	1.15248423277655	0.733314605552087	0.652242833989878	2.69184953604651e-09	1.03361638485114e-04
Naive CD8+T	ENSG00000105379	ETFB	1.29942181802906	0.961429935843907	0.434616203984859	2.82171587083101e-09	1.08348246008169e-04
Naive CD8+T	ENSG00000198900	TOP1	0.617903470912359	0.404952616915893	0.609628367800796	5.1319786433246e-09	1.97057715946378e-04
Naive CD8+T	ENSG00000213626	LBH	1.43698845128761	1.06230035155782	0.435856740258644	5.19877230718269e-09	1.99622459051201e-04
Naive CD8+T	ENSG00000121774	KHDRBS1	0.765397143115516	0.510100256851565	0.585427688905001	5.66266179204133e-09	2.17434887490803e-04
Naive CD8+T	ENSG00000117632	STMN1	0.884512655451465	0.62930605772222	0.491120954480288	6.42928504080083e-09	2.4687168699667e-04
Naive CD8+T	ENSG00000099204	ABLIM1	0.783923378946862	0.567567738199902	0.465920065748808	6.49677124964949e-09	2.49463022444041e-04
Naive CD8+T	ENSG00000100351	GRAP2	0.583582191409884	0.390553997001442	0.579413833154597	7.57006590835825e-09	2.9067539074914e-04
Naive CD8+T	ENSG00000122034	GTF3A	1.36239600823708	0.894149458378291	0.607558207854254	7.62504167563011e-09	2.92786350260845e-04
Naive CD8+T	ENSG00000177971	IMP3	0.473498856052106	0.335419769468368	0.497393217113366	8.44800087052025e-09	3.24386337426236e-04
Naive CD8+T	ENSG00000167272	POP5	0.604909194420676	0.433828382758537	0.479594146463807	8.60201776087061e-09	3.3030027798191e-04
Naive CD8+T	ENSG00000177721	ANXA2R	0.974737737000679	0.696288954110882	0.485327962700033	9.20597373423217e-09	3.53490979447047e-04
Naive CD8+T	ENSG00000106211	HSPB1	1.33800215339814	1.00318040100858	0.415499370071387	9.94759509729153e-09	3.819677565458e-04
Naive CD8+T	ENSG00000159496	RGL4	0.601325672223268	0.401213120587318	0.583777766260194	1.11068437302568e-08	4.264805855544e-04
Naive CD8+T	ENSG00000253729	PRKDC	0.59057625253403	0.428094155160699	0.464195207587338	1.1974815123701e-08	4.59808951119872e-04
Naive CD8+T	ENSG00000103479	RBL2	0.890214215575773	0.605349216282712	0.556384888718462	1.60957500673701e-08	6.18044611086876e-04
Naive CD8+T	ENSG00000104660	LEPROTL1	3.01481521584311	2.26899847000603	0.410013942925529	1.66133306704272e-08	6.37918671083062e-04
Naive CD8+T	ENSG00000164543	STK17A	0.927052806942293	0.580716599110959	0.67481724784013	1.95777686928244e-08	7.51747162267072e-04
Naive CD8+T	ENSG00000074201	CLNS1A	1.37723313718411	1.05104612215441	0.389946819444191	2.19849886109737e-08	8.44179592684168e-04
Naive CD8+T	ENSG00000159377	PSMB4	0.908570255226376	0.673761219172882	0.431360684033675	2.57194849606783e-08	9.87576783520126e-04
Naive CD8+T	ENSG00000166750	SLFN5	1.07608952570126	0.810966492315475	0.40808389727354	3.01620801940511e-08	0.00115816355529117
Naive CD8+T	ENSG00000139684	ESD	1.0455673183958	0.797954499719194	0.389907562429293	3.40454882309741e-08	0.00130727865709294
Naive CD8+T	ENSG00000196352	CD55	0.661733329000015	0.436940230387277	0.598813999343151	3.92319799479805e-08	0.00150642956604256
Naive CD8+T	ENSG00000232442	MHENCR	0.529042968848353	0.349558260902836	0.597851972993325	4.31471175817956e-08	0.00165676302090579
Naive CD8+T	ENSG00000174173	TRMT10C	0.566378228924097	0.43566490699953	0.378546902360005	5.6927406568307e-08	0.00218589855740985
Naive CD8+T	ENSG00000137309	HMGA1	0.659828015394764	0.479509843554088	0.46052960234005	7.72849900359534e-08	0.00296758904740054
Naive CD8+T	ENSG00000164300	SERINC5	0.719542104093003	0.507609749044207	0.503359331372589	8.71682035293362e-08	0.00334708467911945
Naive CD8+T	ENSG00000136104	RNASEH2B	0.707625484852766	0.504244948953072	0.488861279694873	1.00196158171236e-07	0.00384733208145911
Naive CD8+T	ENSG00000108064	TFAM	0.539138412160442	0.391885004354118	0.460225332709867	1.26557563375693e-07	0.00485955731849985
Naive CD8+T	ENSG00000099624	ATP5F1D	0.798602718209581	0.558119999209492	0.516902638837462	2.04325903738004e-07	0.00784570605173189
Naive CD8+T	ENSG00000111786	SRSF9	0.510457991826911	0.361084723161334	0.499454855536012	2.80190666143837e-07	0.010758761198591
Naive CD8+T	ENSG00000144381	HSPD1	1.20159185580832	0.88286552590924	0.444681324723507	3.22977075931971e-07	0.0124016737616358
Naive CD8+T	ENSG00000005302	MSL3	0.544194948995892	0.410003428069144	0.408487593858481	3.30033748798447e-07	0.0126726358863628
Naive CD8+T	ENSG00000106952	TNFSF8	0.757494416442583	0.538129885365978	0.493280824441754	3.91218611878941e-07	0.0150220122589276
Naive CD8+T	ENSG00000115232	ITGA4	0.907578118505306	0.685619766802825	0.404613122633828	6.29814506256897e-07	0.0241836174112523
Naive CD8+T	ENSG00000152558	TMEM123	1.43211541304367	1.10217123454699	0.377799382908983	7.65982790564009e-07	0.0294122071920768
Naive CD8+T	ENSG00000130520	LSM4	0.652266169070615	0.481633691415185	0.437524486996024	7.69475999279202e-07	0.0295463394203228
Naive CD8+T	ENSG00000065978	YBX1	3.0634673985476	2.00586370051502	0.610941920821208	7.82088900383686e-07	0.0300306495969328
Naive CD8+T	ENSG00000133639	BTG1	4.63359505540987	3.40386265540314	0.444959142021582	1.52412054633402e-06	0.0585231807381335
Naive CD8+T	ENSG00000163635	ATXN7	0.581996240015007	0.450541883438545	0.369348604022055	1.67190689276939e-06	0.064197880868559
Naive CD8+T	ENSG00000111843	TMEM14C	0.556296338063804	0.411334695301415	0.435540843221826	1.78506246438064e-06	0.068542828507288
Naive CD8+T	ENSG00000167664	TMIGD2	0.70037074310278	0.510234774871868	0.456957590026321	2.03724769574198e-06	0.0782262370211006
Naive CD8+T	ENSG00000166848	TERF2IP	0.552788305393703	0.425053626729359	0.379082225065387	2.27277924819372e-06	0.0872701775721425
Naive CD8+T	ENSG00000146278	PNRC1	1.55959140851612	1.21182428963736	0.363987584199554	2.75463038593668e-06	0.105772297559197
Naive CD8+T	ENSG00000205544	TMEM256	0.800713266007575	0.614266536115786	0.382420917989328	2.84643974800755e-06	0.109297593443994
Naive CD8+T	ENSG00000155438	NIFK	0.797221926987491	0.597152436821427	0.416882131541088	4.06213296464016e-06	0.155977781576253
Naive CD8+T	ENSG00000178741	COX5A	0.622589980777896	0.465860322505066	0.418384899165399	4.8504297375071e-06	0.186246801060798
Naive CD8+T	ENSG00000131507	NDFIP1	0.577344347038408	0.43727387497381	0.400894889200838	1.03489811470027e-05	0.397380178082609
Naive CD8+T	ENSG00000065809	FAM107B	1.16967945416823	0.905060750722832	0.370026680241107	3.77070120273008e-05	1
Naive CD8+T	ENSG00000035115	SH3YL1	0.777277940052321	0.597433222084221	0.379653106342809	4.66623925270132e-05	1
Naive CD8+T	ENSG00000205581	HMGN1	1.25267340477612	0.958686154729085	0.385879823996572	6.47407836244935e-05	1
Naive CD8+T	ENSG00000091039	OSBPL8	0.626959049979646	0.471480417584854	0.411173364631119	2.29656976710684e-04	1
Naive CD8+T	ENSG00000119335	SET	2.23063173989466	1.73432381413599	0.363079067327297	0.00177757523490232	1
Cytotoxic CD8+T	ENSG00000180644	PRF1	9.14163147688403	0.540805815280447	4.07926909119326	0	0
Cytotoxic CD8+T	ENSG00000203747	FCGR3A	5.37506891686568	0.324221249156391	4.05123270050206	0	0
Cytotoxic CD8+T	ENSG00000137441	FGFBP2	12.4029019914878	0.750849291986418	4.04601054330431	0	0
Cytotoxic CD8+T	ENSG00000159674	SPON2	3.20500580883875	0.202030012369054	3.98768543947785	0	0
Cytotoxic CD8+T	ENSG00000100453	GZMB	20.2697057986125	1.32097189312377	3.93965347399849	0	0
Cytotoxic CD8+T	ENSG00000115523	GNLY	86.4221806382018	5.76928772697459	3.90493651337419	0	0
Cytotoxic CD8+T	ENSG00000150045	KLRF1	5.7346290544852	0.3850787113657	3.89647489555657	0	0
Cytotoxic CD8+T	ENSG00000171476	HOPX	7.80818548211942	0.541641183065826	3.84957798242549	0	0
Cytotoxic CD8+T	ENSG00000134539	KLRD1	8.00325155324269	0.572817545269848	3.80443866802592	0	0
Cytotoxic CD8+T	ENSG00000105374	NKG7	92.1507059698435	6.60294075310209	3.80281461233599	0	0
Cytotoxic CD8+T	ENSG00000100450	GZMH	18.3188682841397	1.32364447114707	3.79074280472557	0	0
Cytotoxic CD8+T	ENSG00000205809	KLRC2	5.04376915066189	0.371944009413587	3.76134487945022	0	0
Cytotoxic CD8+T	ENSG00000077984	CST7	17.5216841706539	1.33621930976553	3.71291273465526	0	0
Cytotoxic CD8+T	ENSG00000211829	TRDC	8.19816331999615	0.688136227465105	3.57453462831168	0	0
Cytotoxic CD8+T	ENSG00000271503	CCL5	53.8977897353563	4.60968298137991	3.54748666982264	0	0
Cytotoxic CD8+T	ENSG00000011600	TYROBP	18.173467975065	1.74529941674632	3.38028728405042	0	0
Cytotoxic CD8+T	ENSG00000187118	CMC1	7.96166785272544	0.795678960543006	3.32281232923232	0	0
Cytotoxic CD8+T	ENSG00000145649	GZMA	17.9439465261856	1.87068829568837	3.26185613226223	0	0
Cytotoxic CD8+T	ENSG00000172543	CTSW	14.2643196494138	1.57833285818158	3.17593754205199	0	0
Cytotoxic CD8+T	ENSG00000275302	CCL4	12.4857302790189	1.60682954560191	2.95799140622713	0	0
Cytotoxic CD8+T	ENSG00000166710	B2M	270.928621819643	133.207048767501	1.02424238689532	4.92338834524833e-304	1.89048265680846e-299
Cytotoxic CD8+T	ENSG00000155366	RHOC	3.63680437450023	0.367289204052468	3.30768292878149	2.0581379170236e-299	7.90283797378723e-295
Cytotoxic CD8+T	ENSG00000276070	CCL4L2	8.71785320786329	1.86842732174678	2.22214846491513	6.81985940320715e-285	2.61868961364348e-280
Cytotoxic CD8+T	ENSG00000135404	CD63	7.52328925440089	1.14213248508442	2.71963354982667	3.91194795358099e-274	1.50210977521603e-269
Cytotoxic CD8+T	ENSG00000204525	HLA-C	46.0089086186468	21.3705777925912	1.10628732013187	1.16399754981183e-272	4.46951779176745e-268
Cytotoxic CD8+T	ENSG00000206503	HLA-A	52.7976852427242	25.0551264751549	1.07536885997196	9.34496343300553e-272	3.58827905900547e-267
Cytotoxic CD8+T	ENSG00000115956	PLEK	2.82816743884341	0.24862566370988	3.50782040852987	7.2437872956246e-265	2.78146944577393e-260
Cytotoxic CD8+T	ENSG00000126264	HCST	14.4456625487119	3.54759784107524	2.02572199567223	6.4241123962113e-259	2.46673067789722e-254
Cytotoxic CD8+T	ENSG00000143185	XCL2	2.04772464875347	0.133102385335159	3.94341340239575	4.77556750449888e-258	1.83372241037748e-253
Cytotoxic CD8+T	ENSG00000122862	SRGN	12.0365293194395	2.56666253628957	2.22945392870134	1.96334849473621e-255	7.5388655500881e-251
Cytotoxic CD8+T	ENSG00000111796	KLRB1	11.1576387686016	1.83449430234371	2.60457742071729	2.07728670871123e-242	7.97636550410939e-238
Cytotoxic CD8+T	ENSG00000181036	FCRL6	1.88328179472998	0.135467117992664	3.79723427297535	8.08627298536428e-228	3.10496710092018e-223
Cytotoxic CD8+T	ENSG00000205542	TMSB4X	228.707678412315	124.046463980856	0.882624191297051	4.10876841215196e-227	1.57768489489811e-222
Cytotoxic CD8+T	ENSG00000075234	TTC38	1.79701283716579	0.124690518761718	3.84917704037429	1.6669541478213e-225	6.40077053680421e-221
Cytotoxic CD8+T	ENSG00000117281	CD160	2.18120985892965	0.122623392284908	4.1528224549654	2.74494334930238e-221	1.05400334726513e-216
Cytotoxic CD8+T	ENSG00000213719	CLIC1	9.22763034487723	2.39737685556928	1.94450350019216	3.70491508557226e-218	1.42261329455804e-213
Cytotoxic CD8+T	ENSG00000168329	CX3CR1	1.47718382632012	0.0644217042725634	4.51915873381331	5.48919588281945e-210	2.10774143508501e-205
Cytotoxic CD8+T	ENSG00000205336	ADGRG1	1.36280123560078	0.0695942996975749	4.29146220714241	1.95537263045019e-206	7.50823982640264e-202
Cytotoxic CD8+T	ENSG00000169554	ZEB2	1.84248331357586	0.151066341035075	3.60839739788541	7.00544306899255e-201	2.68995002963176e-196
Cytotoxic CD8+T	ENSG00000142347	MYO1F	4.67779256846138	0.78795177521259	2.56964864774881	5.75008663324027e-200	2.2079182654316e-195
Cytotoxic CD8+T	ENSG00000185201	IFITM2	14.8236811446503	5.2468352932853	1.49838434738439	1.10268686017553e-198	4.23409700570199e-194
Cytotoxic CD8+T	ENSG00000172757	CFL1	22.6232579018408	10.1820785199102	1.15177460589718	5.81102772006957e-193	2.23131842395231e-188
Cytotoxic CD8+T	ENSG00000100385	IL2RB	2.2904626313343	0.202244342384037	3.50146777547671	4.58215941426896e-188	1.759457571891e-183
Cytotoxic CD8+T	ENSG00000163466	ARPC2	14.7729476144829	5.67053851707397	1.38140005668446	5.29035795998611e-187	2.03139164947547e-182
Cytotoxic CD8+T	ENSG00000142669	SH3BGRL3	19.9804062027711	8.16117558342693	1.29173702699563	1.76104489235598e-181	6.76206017766848e-177
Cytotoxic CD8+T	ENSG00000160255	ITGB2	8.32499645645824	2.15062560364208	1.9526932661987	8.4758655382226e-181	3.25456284936671e-176
Cytotoxic CD8+T	ENSG00000158869	FCER1G	7.45443393503607	0.799557253316606	3.22082555466146	1.13921910078239e-180	4.37437350318423e-176
Cytotoxic CD8+T	ENSG00000075624	ACTB	73.0522349934151	33.9318734740026	1.10628732468272	1.7593796456716e-176	6.7556659634498e-172
Cytotoxic CD8+T	ENSG00000234745	HLA-B	32.1984512194296	17.3134790337752	0.895095640554858	1.36461085692849e-175	5.23983276843402e-171
Cytotoxic CD8+T	ENSG00000084207	GSTP1	7.07138485109497	1.55545274803385	2.18465820932604	3.96317241536659e-174	1.52177894405246e-169
Cytotoxic CD8+T	ENSG00000100097	LGALS1	11.2258900008284	1.92675861227092	2.54258208326117	1.45871756379187e-171	5.60118370144803e-167
Cytotoxic CD8+T	ENSG00000167851	CD300A	1.99123679692254	0.216100312545423	3.20389173198272	5.28468938788848e-165	2.02921503116142e-160
Cytotoxic CD8+T	ENSG00000204475	NCR3	2.33355283677735	0.261962619737727	3.15509526455414	2.79375310086684e-157	1.07274531567085e-152
Cytotoxic CD8+T	ENSG00000000938	FGR	1.51022257739989	0.155301579472788	3.28161678273755	1.15018257144854e-154	4.41647103784812e-150
Cytotoxic CD8+T	ENSG00000223865	HLA-DPB1	5.81448202033248	1.36721749232853	2.08840791555316	2.70294525801427e-153	1.03787692017232e-148
Cytotoxic CD8+T	ENSG00000115738	ID2	8.60076994249385	2.51622535341697	1.77320467999041	3.30061752821573e-151	1.26737111848428e-146
Cytotoxic CD8+T	ENSG00000196126	HLA-DRB1	3.70850626433374	0.696748299432122	2.41212872475747	4.28381925075231e-148	1.64490091590387e-143
Cytotoxic CD8+T	ENSG00000142634	EFHD2	2.19446755787989	0.204671013828132	3.42249223933922	1.1750125654421e-140	4.51181324878457e-136
Cytotoxic CD8+T	ENSG00000101474	APMAP	2.41497066830431	0.330740768730962	2.86823287123822	2.36293713414085e-135	9.07320600767402e-131
Cytotoxic CD8+T	ENSG00000092841	MYL6	16.0338571497005	8.04537306154647	0.994890301063473	5.10432469343709e-131	1.95995859578598e-126
Cytotoxic CD8+T	ENSG00000185885	IFITM1	21.244788214402	10.4178811056222	1.02804708425182	2.34233955736593e-126	8.99411543237368e-122
Cytotoxic CD8+T	ENSG00000002586	CD99	6.10044767698034	1.74754769183772	1.80358328937506	8.73464029875057e-126	3.35392718191424e-121
Cytotoxic CD8+T	ENSG00000239713	APOBEC3G	2.72612895951968	0.403254332255367	2.7570918726544	2.76451973985134e-123	1.06152028970812e-118
Cytotoxic CD8+T	ENSG00000211689	TRGC1	1.48245669222233	0.164989793338019	3.16754127539769	8.46868840208052e-123	3.25180697263088e-118
Cytotoxic CD8+T	ENSG00000108798	ABI3	1.66301169505628	0.184319801678552	3.17351533963141	3.55037817063842e-122	1.36327420996174e-117
Cytotoxic CD8+T	ENSG00000251562	MALAT1	765.459678400531	539.034829997463	0.50594788742926	6.47138143483602e-120	2.48488104334833e-115
Cytotoxic CD8+T	ENSG00000197540	GZMM	5.90549457593363	1.73126736015972	1.77022935037941	8.87876084964804e-117	3.40926659104785e-112
Cytotoxic CD8+T	ENSG00000140264	SERF2	18.5554380270541	10.6366128285037	0.80280325268553	4.62667827604256e-116	1.77655192443482e-111
Cytotoxic CD8+T	ENSG00000240065	PSMB9	7.26306032372795	2.83396369437649	1.35775628633357	3.89181861488077e-113	1.49438051174192e-108
Cytotoxic CD8+T	ENSG00000170315	UBB	10.6615132147281	5.01342963838982	1.08854243798656	3.84417410620617e-110	1.47608597330105e-105
Cytotoxic CD8+T	ENSG00000198821	CD247	5.34497849207008	1.4815562857691	1.85107070589089	1.53325688666031e-109	5.88739979339826e-105
Cytotoxic CD8+T	ENSG00000231389	HLA-DPA1	3.41755471763252	0.773760265148506	2.14300588746531	3.10604934796154e-109	1.19266082863027e-104
Cytotoxic CD8+T	ENSG00000109861	CTSC	3.57326385383257	0.805633899347402	2.14904615283621	8.67151723264784e-103	3.32968918699212e-98
Cytotoxic CD8+T	ENSG00000145287	PLAC8	7.12446624880374	2.39726928496301	1.57138995845269	2.81686866665157e-102	1.08162123062087e-97
Cytotoxic CD8+T	ENSG00000189067	LITAF	5.86404174875585	2.03073804517226	1.52989122335437	5.48997798561626e-99	2.10804174691693e-94
Cytotoxic CD8+T	ENSG00000136213	CHST12	1.2681785476387	0.167128967142	2.92372416659583	4.77033967125234e-93	1.83171502696747e-88
Cytotoxic CD8+T	ENSG00000111640	GAPDH	16.6049330082682	9.42957603727135	0.816347089848163	2.44594140018852e-91	9.39192578844387e-87
Cytotoxic CD8+T	ENSG00000155368	DBI	4.83387168217568	1.50423316932081	1.68415096174455	2.56343274012411e-90	9.84306903552855e-86
Cytotoxic CD8+T	ENSG00000019582	CD74	8.65451371209527	3.11695300071536	1.47331635706483	4.91232613183419e-88	1.88623498810169e-83
Cytotoxic CD8+T	ENSG00000196154	S100A4	20.5568791130762	9.53311319745015	1.10860192292595	4.60636227632345e-84	1.76875098686268e-79
Cytotoxic CD8+T	ENSG00000133321	PLAAT4	7.13630825330293	3.08015880343402	1.21217320019195	3.36617252970994e-81	1.29254292795802e-76
Cytotoxic CD8+T	ENSG00000198668	CALM1	11.0928011748112	5.80020967129057	0.935446765387327	1.21826068694798e-78	4.67787738574287e-74
Cytotoxic CD8+T	ENSG00000172531	PPP1CA	5.45014081821726	2.0795558403151	1.39001808124992	5.34683822369474e-78	2.05307894113431e-73
Cytotoxic CD8+T	ENSG00000173762	CD7	10.8370706315955	4.84015057446477	1.16285099974131	7.51414672817845e-78	2.88528206068596e-73
Cytotoxic CD8+T	ENSG00000104904	OAZ1	11.7545565769007	6.89553489578608	0.769485743540538	1.72740918114949e-77	6.63290577377783e-73
Cytotoxic CD8+T	ENSG00000147443	DOK2	2.81979909480777	0.722536259603617	1.96445048263548	2.23349647551757e-77	8.57617976669237e-73
Cytotoxic CD8+T	ENSG00000235576	LINC01871	2.03318992023236	0.466493785165086	2.12381521749256	2.80040284262029e-77	1.07529868350934e-72
Cytotoxic CD8+T	ENSG00000110934	BIN2	5.14006658715907	2.11784420980112	1.27919058146914	1.06811711912445e-76	4.10135611401406e-72
Cytotoxic CD8+T	ENSG00000130592	LSP1	5.78860290567232	2.43174947930796	1.25122058314653	5.24781175770139e-74	2.01505475872218e-69
Cytotoxic CD8+T	ENSG00000146112	PPP1R18	3.3628999195626	1.01565957594057	1.72728891736231	6.58179953774381e-73	2.52727938650287e-68
Cytotoxic CD8+T	ENSG00000235162	C12orf75	1.74826269707283	0.296523021860704	2.55970595889178	1.57044711382279e-72	6.03020282765673e-68
Cytotoxic CD8+T	ENSG00000163564	PYHIN1	2.25552325550238	0.415243180400078	2.44143378109464	1.76615810698432e-72	6.78169389919838e-68
Cytotoxic CD8+T	ENSG00000101608	MYL12A	14.1661892076554	8.77564520478983	0.69087461202415	2.77941541645423e-71	1.06723993161009e-66
Cytotoxic CD8+T	ENSG00000111229	ARPC3	8.46813457493801	4.66321777810776	0.860718389809871	2.41543450155594e-69	9.27478539907448e-65
Cytotoxic CD8+T	ENSG00000204592	HLA-E	15.7429490511031	10.1238650442505	0.636945638395461	1.04716423218431e-67	4.0209012187413e-63
Cytotoxic CD8+T	ENSG00000132475	H3-3B	19.6576700174134	12.4636637855242	0.65736411066929	2.15764315004462e-67	8.28491816754133e-63
Cytotoxic CD8+T	ENSG00000173821	RNF213	4.33240672530625	1.62153731933367	1.41780646167645	7.98965779328454e-66	3.0678687994654e-61
Cytotoxic CD8+T	ENSG00000128340	RAC2	6.77726926377335	3.33073912361934	1.0248617304975	1.77594114405696e-65	6.8192588049499e-61
Cytotoxic CD8+T	ENSG00000005844	ITGAL	1.83437788322063	0.325482500404827	2.49463898184636	1.90706809510587e-65	7.32276007158752e-61
Cytotoxic CD8+T	ENSG00000100911	PSME2	5.68745986999117	2.54635301229871	1.15935202039202	4.24348540159365e-64	1.62941352450393e-59
Cytotoxic CD8+T	ENSG00000127314	RAP1B	4.86151291074586	2.0625757842095	1.23695822418698	9.44803547295218e-64	3.62785666090418e-59
Cytotoxic CD8+T	ENSG00000142089	IFITM3	2.48710278573049	0.567325090640582	2.13221855628912	9.13255294686202e-63	3.50671768053608e-58
Cytotoxic CD8+T	ENSG00000100612	DHRS7	2.57136775370554	0.764259934355411	1.75040065186518	2.0716226990719e-62	7.95461683989627e-58
Cytotoxic CD8+T	ENSG00000020633	RUNX3	1.86370882426724	0.39164664757581	2.25055196443958	5.12543647923341e-61	1.96806509929604e-56
Cytotoxic CD8+T	ENSG00000145220	LYAR	2.29634795458008	0.560870891702644	2.03360064670753	2.02868805361942e-57	7.78975638828784e-53
Cytotoxic CD8+T	ENSG00000182718	ANXA2	2.42804776154227	0.749519839367139	1.69575822966443	4.03276721490932e-57	1.54850195518088e-52
Cytotoxic CD8+T	ENSG00000173812	EIF1	26.0449703304565	19.0414411430542	0.451862121106107	8.46333911862476e-57	3.24975295476953e-52
Cytotoxic CD8+T	ENSG00000108518	PFN1	11.1192698880711	5.78638195672206	0.942328597896447	1.91562429128994e-56	7.35561415369513e-52
Cytotoxic CD8+T	ENSG00000118680	MYL12B	6.71361163824985	3.66743098648289	0.87231926638851	8.33896194890025e-56	3.20199460913872e-51
Cytotoxic CD8+T	ENSG00000140030	GPR65	1.87435172403193	0.416967192997551	2.16838591969163	1.13968242082377e-55	4.37615255947912e-51
Cytotoxic CD8+T	ENSG00000118640	VAMP8	4.40777778224995	1.97286190721913	1.15976151592634	8.17714826608378e-54	3.13986139121085e-49
Cytotoxic CD8+T	ENSG00000197956	S100A6	12.5883216342522	6.43792243881481	0.967418844286186	1.1212571899349e-53	4.30540335791204e-49
Cytotoxic CD8+T	ENSG00000122545	SEPTIN7	5.40712847699531	2.49847612675031	1.11381420321856	2.5856233127572e-53	9.92827639632508e-49
Cytotoxic CD8+T	ENSG00000179344	HLA-DQB1	1.68231988729166	0.392890768731096	2.09825187905062	3.7208496923165e-53	1.42873186485569e-48
Cytotoxic CD8+T	ENSG00000136167	LCP1	3.40774215834634	1.18211584978658	1.52744475082841	4.28346423186576e-53	1.64476459575181e-48
Cytotoxic CD8+T	ENSG00000184009	ACTG1	19.7940102374396	12.5828486391144	0.653605358054453	1.30457845743918e-52	5.00932036087496e-48
Cytotoxic CD8+T	ENSG00000244509	APOBEC3C	1.66043359313698	0.374530630659287	2.14840440712817	4.04062348889704e-52	1.55151860726669e-47
Cytotoxic CD8+T	ENSG00000106153	CHCHD2	7.59230479298312	4.54987656891061	0.738710502731405	2.26958960351513e-51	8.7147701595774e-47
Cytotoxic CD8+T	ENSG00000090266	NDUFB2	4.21972775040116	1.92027395585403	1.1358377740296	4.57249118128592e-50	1.75574516379017e-45
Cytotoxic CD8+T	ENSG00000102879	CORO1A	11.4544943350606	7.16783761031745	0.676303913328923	3.33290419382576e-49	1.27976855234522e-44
Cytotoxic CD8+T	ENSG00000099795	NDUFB7	3.47432204530749	1.31324655162913	1.40359369175104	2.07263339992724e-48	7.9584977290406e-44
Cytotoxic CD8+T	ENSG00000163041	H3-3A	14.8762187000003	10.3906261457786	0.517725268147167	2.35486683572007e-48	9.04221767579793e-44
Cytotoxic CD8+T	ENSG00000213145	CRIP1	7.55239314042513	3.47406782717168	1.12030794497774	1.10782415086265e-47	4.25382317448239e-43
Cytotoxic CD8+T	ENSG00000125347	IRF1	4.15097198043179	1.63355790246426	1.34543160071146	4.4496742595797e-46	1.70858592219341e-41
Cytotoxic CD8+T	ENSG00000111348	ARHGDIB	14.2043438890088	9.89157471966549	0.522060075072683	5.96902198787015e-46	2.29198506290238e-41
Cytotoxic CD8+T	ENSG00000140319	SRP14	8.60149342526445	5.56378974544756	0.628519266234074	6.07734127443624e-46	2.33357750255803e-41
Cytotoxic CD8+T	ENSG00000284634	ENSG00000284634	1.60808726237931	0.354415853446744	2.18183065212975	8.66415367022976e-46	3.32686172629482e-41
Cytotoxic CD8+T	ENSG00000170043	TRAPPC1	4.22743600513122	1.98506267314907	1.09059835790218	2.63631122098385e-45	1.01229078263338e-40
Cytotoxic CD8+T	ENSG00000147065	MSN	3.24512857527307	1.15556966187254	1.48967140714757	2.77654297609155e-45	1.06613697195964e-40
Cytotoxic CD8+T	ENSG00000049247	UTS2	1.71651791601358	0.481479566233173	1.83393843820365	4.18098026321999e-45	1.60541280147121e-40
Cytotoxic CD8+T	ENSG00000092010	PSME1	8.16060158666105	4.82580959789929	0.757904514108466	7.81332380767085e-45	3.00016007566945e-40
Cytotoxic CD8+T	ENSG00000124172	ATP5F1E	16.4466840916879	11.8713849617281	0.470308488244859	2.20230593806768e-44	8.45641434099228e-40
Cytotoxic CD8+T	ENSG00000281103	TRG-AS1	2.32307265185529	0.578285671863691	2.00618001160634	7.80519489228864e-43	2.99703873474099e-38
Cytotoxic CD8+T	ENSG00000172270	BSG	2.75258839396824	0.954553989301307	1.52789019038086	1.38091117789183e-42	5.30242274086903e-38
Cytotoxic CD8+T	ENSG00000142227	EMP3	7.17242775025645	4.00522697550176	0.840577528199531	3.6796977359925e-42	1.4129303366664e-37
Cytotoxic CD8+T	ENSG00000186469	GNG2	1.7834574378215	0.416557482215023	2.09808928938069	4.52455226257578e-42	1.73733757778385e-37
Cytotoxic CD8+T	ENSG00000111669	TPI1	3.86776560063222	1.75989506126465	1.13601095873747	1.73997400581927e-41	6.68115218754482e-37
Cytotoxic CD8+T	ENSG00000245532	NEAT1	5.38233276760348	2.8846521459028	0.899834231847057	9.71093971130727e-41	3.72880663034776e-36
Cytotoxic CD8+T	ENSG00000143851	PTPN7	1.94351097049206	0.480117265554464	2.0172065282768	7.95220440132789e-40	3.05348744602188e-35
Cytotoxic CD8+T	ENSG00000100083	GGA1	2.09317813407944	0.517088056458652	2.01721320595944	1.77432044041266e-39	6.81303562709653e-35
Cytotoxic CD8+T	ENSG00000132965	ALOX5AP	2.88098149810608	0.963204961128966	1.58064566738183	1.48916087926837e-38	5.71807994421469e-34
Cytotoxic CD8+T	ENSG00000198843	SELENOT	2.13124176749646	0.670992843263041	1.66732497735269	3.79872262134526e-38	1.45863351214415e-33
Cytotoxic CD8+T	ENSG00000103363	ELOB	4.92439706881096	2.72289777766025	0.854804273207174	9.04499917628905e-38	3.47309878371147e-33
Cytotoxic CD8+T	ENSG00000254999	BRK1	4.05033970540394	2.16992101155493	0.900400385801866	3.6735645292587e-37	1.41057530794476e-32
Cytotoxic CD8+T	ENSG00000241553	ARPC4	3.10080914324694	1.20514871808818	1.36343354061138	1.03398513223299e-36	3.97029611074825e-32
Cytotoxic CD8+T	ENSG00000134996	OSTF1	2.38169102585967	0.799539365301731	1.57474529448721	1.00434487041176e-35	3.85648343340708e-31
Cytotoxic CD8+T	ENSG00000130303	BST2	2.39544710974473	0.896784020695622	1.41746248295787	1.07856647382884e-35	4.14147954620797e-31
Cytotoxic CD8+T	ENSG00000232112	TMA7	9.45874968371289	6.40984792255261	0.561359363322155	3.07567462197037e-35	1.18099754134418e-30
Cytotoxic CD8+T	ENSG00000177674	AGTRAP	1.32116447823461	0.301782873962934	2.13022724490432	8.6543235564637e-35	3.32308715921093e-30
Cytotoxic CD8+T	ENSG00000177700	POLR2L	3.37729015794487	1.45429101631464	1.21555013898082	1.12095747912097e-33	4.30425252832871e-29
Cytotoxic CD8+T	ENSG00000205220	PSMB10	3.43287902945892	1.49903137409313	1.19538844074816	6.12642622469647e-33	2.35242514175895e-28
Cytotoxic CD8+T	ENSG00000101182	PSMA7	4.43263695798818	2.50289311505452	0.824568524987024	1.12311393911402e-32	4.31253290341002e-28
Cytotoxic CD8+T	ENSG00000197471	SPN	1.85997110958545	0.56166947330278	1.72748691274235	6.35021071205955e-32	2.43835390921663e-27
Cytotoxic CD8+T	ENSG00000198258	UBL5	4.26692385310903	2.3442375416428	0.864077599158554	1.69982054939349e-31	6.52697094556112e-27
Cytotoxic CD8+T	ENSG00000163191	S100A11	5.30500026310993	3.11920199483064	0.76617584019414	1.05880166244778e-30	4.065586623467e-26
Cytotoxic CD8+T	ENSG00000204397	CARD16	1.70218676730544	0.638926465844526	1.41366753524605	1.62236051566001e-30	6.22953990803129e-26
Cytotoxic CD8+T	ENSG00000143119	CD53	3.38104256339909	1.59354493949697	1.08522847312612	2.59231050497933e-30	9.95395387701965e-26
Cytotoxic CD8+T	ENSG00000106948	AKNA	1.71296643737265	0.513630524876918	1.73769403560722	1.7507976376029e-28	6.72271276886761e-24
Cytotoxic CD8+T	ENSG00000117984	CTSD	2.00384908600927	0.686422090426085	1.54560597280863	1.99480333051387e-28	7.65964582850715e-24
Cytotoxic CD8+T	ENSG00000204264	PSMB8	3.86360274033484	1.87016951984183	1.04677771454941	2.39470662769969e-28	9.19519450904128e-24
Cytotoxic CD8+T	ENSG00000130429	ARPC1B	6.35406637849956	3.96155389295041	0.681613732640527	3.84119818727482e-28	1.47494327994979e-23
Cytotoxic CD8+T	ENSG00000118418	HMGN3	2.48924291246188	1.03926106944711	1.26014890783169	4.46644681832857e-28	1.7150262493018e-23
Cytotoxic CD8+T	ENSG00000143549	TPM3	4.58903193480268	2.65161141891261	0.79132047559583	9.539999424904e-28	3.66316897917464e-23
Cytotoxic CD8+T	ENSG00000179218	CALR	4.01970127743834	1.67720562951814	1.26102871436651	1.44051038583927e-27	5.53127177954564e-23
Cytotoxic CD8+T	ENSG00000136950	ARPC5L	1.4801095195165	0.362564634757984	2.02939381701871	1.85054247207004e-27	7.10571298425455e-23
Cytotoxic CD8+T	ENSG00000136286	MYO1G	1.37251809050274	0.391848179634827	1.80845846484814	9.75296363014829e-27	3.74494297470434e-22
Cytotoxic CD8+T	ENSG00000010810	FYN	2.22871306769047	0.80444592566874	1.47014353865178	1.39756119060345e-26	5.36635545967915e-22
Cytotoxic CD8+T	ENSG00000110852	CLEC2B	2.93491723474911	1.32121130500178	1.1514586003498	1.57009664098186e-26	6.02885708204216e-22
Cytotoxic CD8+T	ENSG00000131236	CAP1	3.52307726484977	1.60174998742456	1.1371871358485	3.67816044032174e-26	1.41234004587474e-21
Cytotoxic CD8+T	ENSG00000113732	ATP6V0E1	4.38653836538801	2.44679373050648	0.842190402128682	5.49157350813641e-26	2.10865439565422e-21
Cytotoxic CD8+T	ENSG00000123146	ADGRE5	1.7865500856662	0.531032916769791	1.75030316397867	5.68711330405903e-26	2.18373776649259e-21
Cytotoxic CD8+T	ENSG00000135441	BLOC1S1	2.6075100290041	1.11910382527195	1.22032891255846	2.26685194235614e-25	8.7042580882591e-21
Cytotoxic CD8+T	ENSG00000131051	RBM39	3.88379653936305	2.03488686561762	0.932519037548006	5.86252296816341e-25	2.25109156931539e-20
Cytotoxic CD8+T	ENSG00000113387	SUB1	6.56746283695542	4.37742359508435	0.585254134030384	9.43494681012597e-25	3.62283087615217e-20
Cytotoxic CD8+T	ENSG00000080824	HSP90AA1	6.7557637289466	4.42560183176601	0.610245214543079	1.00309958711371e-24	3.85170179459922e-20
Cytotoxic CD8+T	ENSG00000166794	PPIB	4.00679656192255	2.25363921267012	0.830192689794355	1.38156640651597e-24	5.30493868774003e-20
Cytotoxic CD8+T	ENSG00000175567	UCP2	5.5044689438554	3.38538934932942	0.70128161735569	1.66511798813227e-24	6.39372005083027e-20
Cytotoxic CD8+T	ENSG00000150991	UBC	5.97273502728757	3.70219325291484	0.690011514645867	1.91578176685376e-24	7.35621882836508e-20
Cytotoxic CD8+T	ENSG00000078304	PPP2R5C	3.00131455442335	1.30069117412085	1.20631606875331	2.00041258235786e-24	7.68118423373771e-20
Cytotoxic CD8+T	ENSG00000067560	RHOA	3.40041851480974	1.92375709105003	0.821785676106676	3.3730452517471e-24	1.29518191576585e-19
Cytotoxic CD8+T	ENSG00000132963	POMP	2.95433411411577	1.29365069691077	1.19138487100266	4.47371300502319e-24	1.7178163196688e-19
Cytotoxic CD8+T	ENSG00000148362	PAXX	2.05674119965837	0.737416226754418	1.47980920232514	7.56030551416284e-24	2.90300611132825e-19
Cytotoxic CD8+T	ENSG00000160932	LY6E	3.81622528184863	1.96876426898281	0.95485596021587	2.14856050873817e-23	8.25004264145284e-19
Cytotoxic CD8+T	ENSG00000027075	PRKCH	1.57342533377381	0.468223008812384	1.74864098141751	4.64730731062927e-23	1.78447306113543e-18
Cytotoxic CD8+T	ENSG00000188042	ARL4C	3.26782282673956	1.53658204613233	1.08860496424905	5.98392856806469e-23	2.29770889156548e-18
Cytotoxic CD8+T	ENSG00000153310	CYRIB	1.95964826490424	0.692494730818126	1.50071973097085	1.45059577236186e-22	5.56999764671508e-18
Cytotoxic CD8+T	ENSG00000141741	MIEN1	1.70164278220866	0.55856543568611	1.60713000389893	6.17668964125084e-22	2.3717252884475e-17
Cytotoxic CD8+T	ENSG00000141002	TCF25	3.07911644418585	1.40854651186228	1.12830922340713	7.07649754139938e-22	2.71723352594653e-17
Cytotoxic CD8+T	ENSG00000160799	CCDC12	2.54516801288486	1.12538525224861	1.17734193268544	1.18527641832741e-21	4.55122439109358e-17
Cytotoxic CD8+T	ENSG00000204287	HLA-DRA	1.91979170081016	0.639267690511712	1.58645770072024	5.16290979250455e-21	1.9824541021259e-16
Cytotoxic CD8+T	ENSG00000175550	DRAP1	2.83522900245396	1.39625210547038	1.02190581065083	6.01611505532759e-21	2.31006785894469e-16
Cytotoxic CD8+T	ENSG00000087088	BAX	2.09592381362986	0.73557445110703	1.51064299993879	1.15093323031001e-20	4.4193534177444e-16
Cytotoxic CD8+T	ENSG00000164924	YWHAZ	3.46639813911004	1.81510845854015	0.93338161078779	1.91044251880422e-20	7.33571718370445e-16
Cytotoxic CD8+T	ENSG00000118363	SPCS2	2.79514632170944	1.328386269533	1.0732490919177	3.00399768856675e-20	1.15347503245586e-15
Cytotoxic CD8+T	ENSG00000217555	CKLF	1.80388217215185	0.770101215366548	1.22798512762188	4.25136487376596e-20	1.63243908422865e-15
Cytotoxic CD8+T	ENSG00000147168	IL2RG	4.12217833278627	2.42042465258382	0.768146735746153	6.66310157851555e-20	2.5584977441184e-15
Cytotoxic CD8+T	ENSG00000135046	ANXA1	3.77359164207663	1.97816559556787	0.931775109057011	7.26777042661297e-20	2.79067848841085e-15
Cytotoxic CD8+T	ENSG00000119632	IFI27L2	1.39483807988088	0.474683257942394	1.55506058418158	7.34279298380132e-20	2.81948564992003e-15
Cytotoxic CD8+T	ENSG00000160613	PCSK7	2.83664263396573	1.31172841841266	1.1127153545687	2.90642201591298e-19	1.11600792567026e-14
Cytotoxic CD8+T	ENSG00000176340	COX8A	3.17666856986911	1.68380594505474	0.915788697217685	4.55591693339836e-19	1.7493809840863e-14
Cytotoxic CD8+T	ENSG00000164483	SAMD3	1.61660711750554	0.465795918992603	1.79519919986127	4.90916265605481e-19	1.88502027667193e-14
Cytotoxic CD8+T	ENSG00000177105	RHOG	2.36363110998595	1.10241932273132	1.10033181251041	6.0181965915e-19	2.31086712720417e-14
Cytotoxic CD8+T	ENSG00000077549	CAPZB	4.39393265781509	2.76340339178155	0.669066581927473	1.22067933279474e-18	4.68716450206526e-14
Cytotoxic CD8+T	ENSG00000126432	PRDX5	2.95933271978623	1.37406354398787	1.10682318526231	1.96572511101374e-18	7.54799128127057e-14
Cytotoxic CD8+T	ENSG00000116171	SCP2	1.79817028550314	0.682156255835661	1.39835550124201	1.24331949431519e-17	4.77409819427148e-13
Cytotoxic CD8+T	ENSG00000166598	HSP90B1	2.93674700602611	1.43453593155619	1.03363488168844	4.03004259629958e-17	1.54745575612711e-12
Cytotoxic CD8+T	ENSG00000168899	VAMP5	2.32143035249426	1.07629577599121	1.10893939958263	4.55338469763915e-17	1.74840865619948e-12
Cytotoxic CD8+T	ENSG00000116288	PARK7	3.98241056409546	2.40693300907164	0.726445973875269	4.96501938012631e-17	1.9064681415809e-12
Cytotoxic CD8+T	ENSG00000054654	SYNE2	1.76094629527317	0.686897666253784	1.35818382300854	6.67756634833053e-17	2.56405192643196e-12
Cytotoxic CD8+T	ENSG00000211751	TRBC1	5.84707003479948	4.48930872042689	0.381220560871574	8.10506422617668e-17	3.11218256156732e-12
Cytotoxic CD8+T	ENSG00000143761	ARF1	2.54015452690504	1.29165911034182	0.975690894299887	8.26364123914714e-17	3.17307296300772e-12
Cytotoxic CD8+T	ENSG00000071127	WDR1	1.58157417288809	0.55076200789374	1.5218602676653	2.40510843072565e-16	9.23513535230036e-12
Cytotoxic CD8+T	ENSG00000137076	TLN1	1.53265119950562	0.510386491460609	1.58636735554908	4.31363939525329e-16	1.65635125498936e-11
Cytotoxic CD8+T	ENSG00000127540	UQCR11	4.88783954959606	3.31008028132801	0.562330719392253	6.0746042726119e-16	2.33252654859752e-11
Cytotoxic CD8+T	ENSG00000172428	COPS9	3.53605674227098	2.03789236674106	0.795063569323026	6.13820323862912e-16	2.35694727956881e-11
Cytotoxic CD8+T	ENSG00000205352	PRR13	3.38088661548718	1.93096491019013	0.808079685862419	6.29314578386252e-16	2.41644211808753e-11
Cytotoxic CD8+T	ENSG00000180879	SSR4	5.20327737029338	3.5763528071432	0.540931549500688	6.51165463016088e-16	2.50034514488918e-11
Cytotoxic CD8+T	ENSG00000112695	COX7A2	4.54636214559498	2.92799093999148	0.634801518696702	7.50706653826072e-16	2.88256340936135e-11
Cytotoxic CD8+T	ENSG00000162704	ARPC5	3.1804093909401	1.97556950212899	0.686943882705561	3.16678816443897e-15	1.21598331938128e-10
Cytotoxic CD8+T	ENSG00000111775	COX6A1	3.76558743918913	2.2891826815609	0.718042348206426	3.63013796775614e-15	1.393900376859e-10
Cytotoxic CD8+T	ENSG00000188612	SUMO2	5.70490780229595	4.20049291239225	0.44164493835204	4.66307252729473e-15	1.79052658903063e-10
Cytotoxic CD8+T	ENSG00000129559	NEDD8	3.46691777120538	2.03819933213558	0.766358467605211	4.9379940241404e-15	1.89609094538943e-10
Cytotoxic CD8+T	ENSG00000134285	FKBP11	1.78465083356384	0.794974826066855	1.16666075760269	6.03151802858273e-15	2.3159822926152e-10
Cytotoxic CD8+T	ENSG00000197043	ANXA6	2.30334479698932	1.06066479471177	1.11876160139198	8.13632528810963e-15	3.12418618412834e-10
Cytotoxic CD8+T	ENSG00000135940	COX5B	3.64484349757604	2.40839908413318	0.597782395483583	1.3780273462539e-14	5.29134940414572e-10
Cytotoxic CD8+T	ENSG00000172115	CYCS	2.20746848936868	0.965886519148406	1.19246724057466	1.89347199436958e-14	7.2705537639803e-10
Cytotoxic CD8+T	ENSG00000196262	PPIA	8.616361216011	6.67738616862453	0.367795254943518	2.6677630982744e-14	1.0243676744754e-09
Cytotoxic CD8+T	ENSG00000265206	ENSG00000265206	1.8773864411696	0.719905053633291	1.382847094047	2.75685230142584e-14	1.0585761467015e-09
Cytotoxic CD8+T	ENSG00000139644	TMBIM6	3.05980807074489	1.73415095579584	0.819211672464035	3.7629374375444e-14	1.4448927172683e-09
Cytotoxic CD8+T	ENSG00000184076	UQCR10	3.29373591809955	1.98555841731157	0.730180081564148	6.81270024703279e-14	2.61594064085565e-09
Cytotoxic CD8+T	ENSG00000069667	RORA	1.54707432436775	0.628852783410389	1.29874828634643	7.08112644973741e-14	2.71901093417017e-09
Cytotoxic CD8+T	ENSG00000106245	BUD31	1.64298056912652	0.688840533246031	1.25407347577631	8.62960211123323e-14	3.31359461867133e-09
Cytotoxic CD8+T	ENSG00000129625	REEP5	1.42232016438841	0.561630525205982	1.3405529974191	9.67547231731116e-14	3.71518786040114e-09
Cytotoxic CD8+T	ENSG00000168209	DDIT4	2.69456717885656	1.32857682658412	1.02017189947814	1.016492019582e-13	3.90312605679096e-09
Cytotoxic CD8+T	ENSG00000150867	PIP4K2A	1.58927241632087	0.56654503572562	1.48810388920879	1.46566635930404e-13	5.62786568645567e-09
Cytotoxic CD8+T	ENSG00000197747	S100A10	3.94530619994548	2.65959465999075	0.568930887766794	1.78670123749136e-13	6.86057541171932e-09
Cytotoxic CD8+T	ENSG00000189403	HMGB1	7.55233809447609	5.73800681676492	0.396373669042483	6.75218033994827e-13	2.59270220693334e-08
Cytotoxic CD8+T	ENSG00000143933	CALM2	4.27943639440302	3.00534272064377	0.509891283798442	1.14047861356757e-12	4.37920978037676e-08
Cytotoxic CD8+T	ENSG00000130770	ATP5IF1	3.13767006978163	1.84861549449048	0.763248478501978	1.41270827580767e-12	5.4245172374463e-08
Cytotoxic CD8+T	ENSG00000143774	GUK1	2.06404389001916	0.94207884379747	1.13155393766915	1.44977700386679e-12	5.56685373944769e-08
Cytotoxic CD8+T	ENSG00000196405	EVL	5.56350819067173	4.07852213197911	0.447948411671898	1.55388569978349e-12	5.96661031002864e-08
Cytotoxic CD8+T	ENSG00000125835	SNRPB	2.87793355890315	1.60188336823108	0.845264175673591	1.78404066886983e-12	6.85035936032637e-08
Cytotoxic CD8+T	ENSG00000169223	LMAN2	1.97512190290116	0.958717848749719	1.04276350120301	2.14605912610562e-12	8.24043783242034e-08
Cytotoxic CD8+T	ENSG00000105669	COPE	2.78823762262362	1.58879257824516	0.811422728873068	3.35702608430818e-12	1.28903087585265e-07
Cytotoxic CD8+T	ENSG00000126267	COX6B1	4.66403287270288	3.42874290190627	0.443898226427071	3.40957974477446e-12	1.3092104303985e-07
Cytotoxic CD8+T	ENSG00000003402	CFLAR	1.9160593109826	0.853242500807394	1.16711448534245	3.42390563320236e-12	1.31471128503704e-07
Cytotoxic CD8+T	ENSG00000185651	UBE2L3	2.4263783180886	1.30976382670628	0.889497819230751	7.9459575303899e-12	3.05108877251911e-07
Cytotoxic CD8+T	ENSG00000166501	PRKCB	1.37896028656042	0.542415894520022	1.34610954869432	2.18438548354336e-11	8.3876033797098e-07
Cytotoxic CD8+T	ENSG00000196954	CASP4	2.12127771177971	1.01859547207295	1.05835229765601	2.27784414533906e-11	8.74646594927292e-07
Cytotoxic CD8+T	ENSG00000130811	EIF3G	4.80181570725875	3.32727183905098	0.529240294650126	2.87197504229995e-11	1.10278097674233e-06
Cytotoxic CD8+T	ENSG00000231925	TAPBP	2.30884756328777	1.19620650727921	0.948706454509321	3.45753340726234e-11	1.3276236777206e-06
Cytotoxic CD8+T	ENSG00000115935	WIPF1	1.80167076237259	0.845069113409582	1.09219415571827	4.74153640026588e-11	1.82065514697409e-06
Cytotoxic CD8+T	ENSG00000170776	AKAP13	1.95129146169434	0.922768121395908	1.08038921777113	8.67018818744873e-11	3.32917886021656e-06
Cytotoxic CD8+T	ENSG00000181817	LSM10	1.25417258732605	0.487175386139685	1.36422274176435	9.99513577465092e-11	3.83793223475046e-06
Cytotoxic CD8+T	ENSG00000211592	IGKC	4.66539864046358	3.25332805968806	0.520084050655263	1.17880345534348e-10	4.52636950782788e-06
Cytotoxic CD8+T	ENSG00000140575	IQGAP1	1.3639123095397	0.537166900368411	1.34430857633904	1.39714359973107e-10	5.36475199424737e-06
Cytotoxic CD8+T	ENSG00000168394	TAP1	1.41409395298345	0.571888717144427	1.30607162873816	1.53968125542185e-10	5.91206808456882e-06
Cytotoxic CD8+T	ENSG00000180353	HCLS1	2.40137165561243	1.25054375371757	0.941303168887737	1.60584179427753e-10	6.16611132166686e-06
Cytotoxic CD8+T	ENSG00000111906	HDDC2	1.68575128389255	0.727341298566857	1.21268729622758	3.79542945966468e-10	1.45736900392204e-05
Cytotoxic CD8+T	ENSG00000170906	NDUFA3	2.57187917677749	1.44160635246772	0.835145594955404	4.16803783417954e-10	1.60044316756826e-05
Cytotoxic CD8+T	ENSG00000185043	CIB1	3.02618494674437	1.85044644745493	0.70962677708779	5.86026608186804e-10	2.25022497011569e-05
Cytotoxic CD8+T	ENSG00000116209	TMEM59	2.81654279000896	1.72420523924832	0.70799387514671	9.28616947500619e-10	3.56570335501288e-05
Cytotoxic CD8+T	ENSG00000100650	SRSF5	4.81773885280252	3.64406780196771	0.402806391564428	2.71977938369718e-09	1.04434088775204e-04
Cytotoxic CD8+T	ENSG00000106803	SEC61B	3.12871240592139	2.06684256058722	0.598140553565487	3.79253347381537e-09	1.45625700327563e-04
Cytotoxic CD8+T	ENSG00000274265	ENSG00000274265	1.31118285152932	0.526234557765846	1.31709099285098	7.41203028425782e-09	2.84607138854932e-04
Cytotoxic CD8+T	ENSG00000277791	PSMB3	2.32040423609592	1.36068028221751	0.770048040254333	1.03598036886079e-08	3.97795742035165e-04
Cytotoxic CD8+T	ENSG00000171314	PGAM1	1.86262409021404	0.907038564029242	1.03810074742853	1.12254546561912e-08	4.31035007888428e-04
Cytotoxic CD8+T	ENSG00000146425	DYNLT1	1.57603991044962	0.66007537029117	1.25560139676563	1.18880478336175e-08	4.56477260715245e-04
Cytotoxic CD8+T	ENSG00000103490	PYCARD	1.39315763507478	0.600239336942918	1.21474873259545	1.43031890195435e-08	5.49213851972432e-04
Cytotoxic CD8+T	ENSG00000141522	ARHGDIA	2.22721449753424	1.19708962132688	0.895709342067252	1.55291494927948e-08	5.96288282224334e-04
Cytotoxic CD8+T	ENSG00000140612	SEC11A	2.09746718728644	1.12827213604034	0.894533157701663	1.88044848337594e-08	7.22054608646695e-04
Cytotoxic CD8+T	ENSG00000187608	ISG15	2.15643868424374	1.25536024389271	0.780549269418028	2.31455221134861e-08	8.8874175811364e-04
Cytotoxic CD8+T	ENSG00000125356	NDUFA1	2.61812197514502	1.62653336751089	0.686731893427723	2.32607122543897e-08	8.93164829144055e-04
Cytotoxic CD8+T	ENSG00000102317	RBM3	3.83449519854529	2.42853589057124	0.658949855470911	2.47654655427268e-08	9.50944345909625e-04
Cytotoxic CD8+T	ENSG00000041357	PSMA4	1.99508775680676	1.06358585659522	0.907515709167282	2.69498904572843e-08	0.0010348218937788
Cytotoxic CD8+T	ENSG00000088986	DYNLL1	2.3433708671303	1.19159066770717	0.975696566570324	6.4353783815964e-08	0.00247105659096538
Cytotoxic CD8+T	ENSG00000145833	DDX46	2.07534911573163	1.18110671108348	0.813214731594088	7.51502101120585e-08	0.00288561776788282
Cytotoxic CD8+T	ENSG00000166925	TSC22D4	1.50779059571021	0.684321819897038	1.13968922462798	7.66145496266252e-08	0.00294184547656315
Cytotoxic CD8+T	ENSG00000125868	DSTN	2.11605478219592	1.02788097779524	1.04170375851363	7.67149703721364e-08	0.00294570143234929
Cytotoxic CD8+T	ENSG00000184840	TMED9	1.61711666417288	0.724589709225535	1.15818754179028	7.87752150466028e-08	0.00302481070735946
Cytotoxic CD8+T	ENSG00000145494	NDUFS6	2.00824572143594	1.04857356527266	0.937507722033605	9.61776906596151e-08	0.0036930309659479
Cytotoxic CD8+T	ENSG00000182866	LCK	3.96381519793204	2.84763485720593	0.47712553621958	1.37598811442928e-07	0.00528351916178556
Cytotoxic CD8+T	ENSG00000008018	PSMB1	3.06961465442448	1.96783244494919	0.641450172799309	1.57944039561476e-07	0.00606473523108155
Cytotoxic CD8+T	ENSG00000105254	TBCB	1.67959165950564	0.759653570305186	1.14469697702772	1.67383981957825e-07	0.00642721013921656
Cytotoxic CD8+T	ENSG00000187051	RPS19BP1	1.62600946558955	0.820638105838341	0.986517604309763	2.19982561582828e-07	0.00844689039965744
Cytotoxic CD8+T	ENSG00000171159	BBLN	2.89872425417745	2.06810609781672	0.487107900653304	2.46385721042913e-07	0.00946071891660577
Cytotoxic CD8+T	ENSG00000186517	ARHGAP30	1.71117446171358	0.881042494989674	0.957703345488338	3.95407923593396e-07	0.0151828734501392
Cytotoxic CD8+T	ENSG00000112576	CCND3	3.08905878464209	2.0672241300972	0.57947251024874	4.02839087166775e-07	0.0154682152690298
Cytotoxic CD8+T	ENSG00000114125	RNF7	1.85954502144154	1.00153831472663	0.892732063689608	5.52616554467612e-07	0.0212193704584474
Cytotoxic CD8+T	ENSG00000058272	PPP1R12A	1.37000420858475	0.658368231956766	1.05721369645592	5.54693843478691e-07	0.0212991342018948
Cytotoxic CD8+T	ENSG00000105701	FKBP8	2.47265421289772	1.44209614962618	0.777893143519063	1.09320958502721e-06	0.0419770616458748
Cytotoxic CD8+T	ENSG00000111679	PTPN6	1.43198410187077	0.613473015963521	1.22294368319369	1.144062620305e-06	0.0439297164944714
Cytotoxic CD8+T	ENSG00000048740	CELF2	2.10600002121819	1.29549646040022	0.701000377156331	1.18160290449603e-06	0.0453711883268385
Cytotoxic CD8+T	ENSG00000108774	RAB5C	1.51958531819206	0.74658793065417	1.02529358694352	1.42149734339702e-06	0.0545826549917587
Cytotoxic CD8+T	ENSG00000183011	NAA38	1.59715002976066	0.775023385694555	1.0431880917085	1.51241956613746e-06	0.0580738865005461
Cytotoxic CD8+T	ENSG00000185825	BCAP31	1.70601428002036	0.885802045339459	0.945573489080718	1.71264484971255e-06	0.0657621369392626
Cytotoxic CD8+T	ENSG00000170144	HNRNPA3	2.63095622451914	1.69754401314813	0.632138263753973	1.93434901630717e-06	0.0742751335281628
Cytotoxic CD8+T	ENSG00000149357	LAMTOR1	1.96387426057261	1.05918435010961	0.890748851318237	2.54557673900895e-06	0.0977450556244656
Cytotoxic CD8+T	ENSG00000143420	ENSA	2.04985214896989	1.08782710018033	0.914070583182451	2.70026635406814e-06	0.103684827463508
Cytotoxic CD8+T	ENSG00000108523	RNF167	1.37172966022462	0.609916914729381	1.16931155232359	2.99162549098184e-06	0.114872435602721
Cytotoxic CD8+T	ENSG00000151366	NDUFC2	1.99020784072296	1.17387415441119	0.761641349572951	3.00396722116829e-06	0.11534633335842
Cytotoxic CD8+T	ENSG00000155115	GTF3C6	1.61875078150466	0.828972580509924	0.96548460094967	3.5244160217969e-06	0.135330526404957
Cytotoxic CD8+T	ENSG00000164096	C4orf3	2.87899493643491	1.95180245751651	0.560758206784344	3.68580484407312e-06	0.14152753440272
Cytotoxic CD8+T	ENSG00000197746	PSAP	1.71817234669401	0.891349137713821	0.94681221265872	4.29025000691591e-06	0.164737019765557
Cytotoxic CD8+T	ENSG00000105993	DNAJB6	1.44704239480231	0.71888362091954	1.00927705115963	5.0648014915823e-06	0.194478247673777
Cytotoxic CD8+T	ENSG00000141552	ANAPC11	1.76227977447953	0.970155506213103	0.861155060048686	5.91291956332662e-06	0.227044285392615
Cytotoxic CD8+T	ENSG00000127445	PIN1	1.45693137293852	0.773043998538362	0.914310488559939	7.4518684340194e-06	0.286136844129477
Cytotoxic CD8+T	ENSG00000105404	RABAC1	2.27952853181869	1.46297747344326	0.639827911476905	8.31897677834089e-06	0.319432070334734
Cytotoxic CD8+T	ENSG00000110717	NDUFS8	1.8613604834002	1.01682051039659	0.872292447826621	8.89876700684603e-06	0.341694855528874
Cytotoxic CD8+T	ENSG00000100142	POLR2F	1.17500350568211	0.587969594734176	0.998851604139639	1.28871494555774e-05	0.494840764795261
Cytotoxic CD8+T	ENSG00000241468	ATP5MF	2.42700598807115	1.54733180295473	0.649395072933265	1.35941527570159e-05	0.521988277563896
Cytotoxic CD8+T	ENSG00000112081	SRSF3	3.16629828060871	2.07477121559989	0.60984491104584	1.37622974763506e-05	0.528444698496909
Cytotoxic CD8+T	ENSG00000213928	IRF9	1.53232140376577	0.803466418772985	0.931409301468118	1.54981313964512e-05	0.595097249360934
Cytotoxic CD8+T	ENSG00000135090	TAOK3	1.33372585094831	0.658339716961828	1.01855800737749	1.5499428909564e-05	0.595147071269439
Cytotoxic CD8+T	ENSG00000113811	SELENOK	1.70718815398066	0.924445886981424	0.884961292426911	1.61458236807667e-05	0.61996733769408
Cytotoxic CD8+T	ENSG00000130706	ADRM1	1.26566357207016	0.586979848000907	1.10851109162834	2.21063833203753e-05	0.848840906735772
Cytotoxic CD8+T	ENSG00000139725	RHOF	1.50287966863473	0.721939696731686	1.05777926167817	2.22910468418254e-05	0.85593161663241
Cytotoxic CD8+T	ENSG00000125148	MT2A	11.8418915357448	7.66795172744952	0.626986384901078	2.44477271320829e-05	0.938743826417718
Cytotoxic CD8+T	ENSG00000183726	TMEM50A	1.95451320543029	1.12004732669599	0.803249638567739	2.54768849203843e-05	0.978261427172917
Cytotoxic CD8+T	ENSG00000103275	UBE2I	2.20934630339085	1.34751179019715	0.71332167521701	2.67059213780306e-05	1
Cytotoxic CD8+T	ENSG00000005483	KMT2E	2.50115429962438	1.5871367533237	0.65616762084857	2.7910947650785e-05	1
Cytotoxic CD8+T	ENSG00000168894	RNF181	1.26075990478135	0.597771133593345	1.07662842346583	2.80597519861904e-05	1
Cytotoxic CD8+T	ENSG00000086598	TMED2	1.47793543179976	0.76696279624645	0.946354739813149	2.83888101104785e-05	1
Cytotoxic CD8+T	ENSG00000143222	UFC1	2.49735828376688	1.68673960102959	0.566165545048587	3.16807744787271e-05	1
Cytotoxic CD8+T	ENSG00000054148	PHPT1	1.42819353435362	0.665078414333496	1.10259513911981	3.17107405919951e-05	1
Cytotoxic CD8+T	ENSG00000156587	UBE2L6	1.88961951475554	1.05780518920577	0.837021811292263	3.17567881864588e-05	1
Cytotoxic CD8+T	ENSG00000184983	NDUFA6	1.55189769885576	0.785494296366803	0.982360753188609	3.44990502904792e-05	1
Cytotoxic CD8+T	ENSG00000150093	ITGB1	1.48818469037526	0.821231486675788	0.857692734755396	3.76410098329463e-05	1
Cytotoxic CD8+T	ENSG00000074966	TXK	1.61526771776764	0.784829463443368	1.04132219176117	4.14443986590638e-05	1
Cytotoxic CD8+T	ENSG00000142507	PSMB6	1.80093255472209	0.975334852064379	0.884774637810825	4.14844585845135e-05	1
Cytotoxic CD8+T	ENSG00000003056	M6PR	1.647417149137	0.909684885003666	0.856767124792507	4.58965019125154e-05	1
Cytotoxic CD8+T	ENSG00000128524	ATP6V1F	2.10527634261014	1.22355399319227	0.7829318503326	5.43177940348394e-05	1
Cytotoxic CD8+T	ENSG00000167004	PDIA3	1.54474444479636	0.686701081811418	1.169614043722	8.42998338883213e-05	1
Cytotoxic CD8+T	ENSG00000136810	TXN	1.76742354646694	1.01687608971178	0.797503917719881	9.49712664693052e-05	1
Cytotoxic CD8+T	ENSG00000220205	VAMP2	3.12787147505631	2.27906647739625	0.456738226449464	1.01534230824382e-04	1
Cytotoxic CD8+T	ENSG00000164405	UQCRQ	2.3828216117138	1.52121297747527	0.647448797435921	1.15142190883594e-04	1
Cytotoxic CD8+T	ENSG00000178980	SELENOW	2.13434802186799	1.29913096167239	0.716248565798086	1.16322700833134e-04	1
Cytotoxic CD8+T	ENSG00000051523	CYBA	3.10707979704159	1.20791077899003	1.36304539819697	1.26575744359217e-04	1
Cytotoxic CD8+T	ENSG00000154518	ATP5MC3	2.80765392451515	1.94656508752818	0.528434532865991	1.39067038491128e-04	1
Cytotoxic CD8+T	ENSG00000143106	PSMA5	1.5421212827892	0.852289778089751	0.855500298407703	1.42997604576592e-04	1
Cytotoxic CD8+T	ENSG00000244734	HBB	4.27826384498857	1.75665871391766	1.2841915279687	1.75104158159806e-04	1
Cytotoxic CD8+T	ENSG00000116030	SUMO1	2.09713512257288	1.28854958956449	0.702671760044246	1.83154914722985e-04	1
Cytotoxic CD8+T	ENSG00000243927	MRPS6	1.60953171643473	0.842497398735414	0.93389686894944	2.60847501047301e-04	1
Cytotoxic CD8+T	ENSG00000133226	SRRM1	2.8323899898959	1.95467709865128	0.535089620478627	2.86964062278385e-04	1
Cytotoxic CD8+T	ENSG00000137100	DCTN3	1.43259858789716	0.790496458906246	0.857803520068717	3.01517043358288e-04	1
Cytotoxic CD8+T	ENSG00000112514	CUTA	3.48315981306056	2.5665219834515	0.44058204969399	3.03839769681061e-04	1
Cytotoxic CD8+T	ENSG00000082153	BZW1	1.48599154716759	0.722886331413925	1.03958519246886	3.13074481630609e-04	1
Cytotoxic CD8+T	ENSG00000115091	ACTR3	2.52867653643064	1.62726855280741	0.635930139185165	3.14474198084494e-04	1
Cytotoxic CD8+T	ENSG00000242372	EIF6	1.16512048619016	0.593018961834067	0.97432901210263	3.24514068479991e-04	1
Cytotoxic CD8+T	ENSG00000197622	CDC42SE1	1.55148606867797	0.821871095789469	0.916666701421376	3.33087459302292e-04	1
Cytotoxic CD8+T	ENSG00000121851	POLR3GL	1.98256598201555	1.15618459670067	0.777997123981166	5.39745524500385e-04	1
Cytotoxic CD8+T	ENSG00000130724	CHMP2A	1.68139756282882	0.936360096762617	0.844525527006046	5.41488388794496e-04	1
Cytotoxic CD8+T	ENSG00000067082	KLF6	1.95662844327938	1.01599887301224	0.945471017547824	6.37518009789462e-04	1
Cytotoxic CD8+T	ENSG00000150459	SAP18	3.2466740169668	2.33515661259007	0.475443226971886	7.76357895773585e-04	1
Cytotoxic CD8+T	ENSG00000116824	CD2	3.43972133424121	2.37146381835435	0.536513833840285	7.93649083832689e-04	1
Cytotoxic CD8+T	ENSG00000188186	LAMTOR4	2.73908316314966	1.96381157251234	0.480036559469596	8.79625187503237e-04	1
Cytotoxic CD8+T	ENSG00000163565	IFI16	1.78923916226393	0.999089507949025	0.840660401747677	0.00106625662418841	1
Cytotoxic CD8+T	ENSG00000185088	RPS27L	2.53574030147731	1.60686392056272	0.658159241431941	0.00115726937007852	1
Cytotoxic CD8+T	ENSG00000204642	HLA-F	1.9899383219572	1.24410315254516	0.677617606340979	0.00118399372666114	1
Cytotoxic CD8+T	ENSG00000166595	CIAO2B	1.34638512201356	0.71952498837791	0.903974443333244	0.00124128580906838	1
Cytotoxic CD8+T	ENSG00000170540	ARL6IP1	1.43406513621368	0.787517991857272	0.864725764512596	0.00131141112231158	1
Cytotoxic CD8+T	ENSG00000166946	CCNDBP1	1.26366481049988	0.658119963797104	0.941191345447744	0.00153028834326487	1
Cytotoxic CD8+T	ENSG00000186470	BTN3A2	1.76457298310661	1.00573693804475	0.811066100359717	0.00157673160724086	1
Cytotoxic CD8+T	ENSG00000244754	N4BP2L2	3.43829688657859	2.56439976926653	0.423072938541157	0.00170512636360747	1
Cytotoxic CD8+T	ENSG00000100632	ERH	2.36108860715637	1.5795444457292	0.57994365150572	0.00171376634371824	1
Cytotoxic CD8+T	ENSG00000141293	SKAP1	1.7505957571152	1.01269335237802	0.789648592551218	0.00182886314107403	1
Cytotoxic CD8+T	ENSG00000140990	NDUFB10	2.10925735825814	1.23688924693769	0.770018809554695	0.00191535570299623	1
Cytotoxic CD8+T	ENSG00000169020	ATP5ME	2.64556602709027	1.86215679508494	0.506601870378772	0.00196973854412503	1
Cytotoxic CD8+T	ENSG00000133398	MED10	1.79222033274063	1.05538403115907	0.763979951322189	0.00218099337172917	1
Cytotoxic CD8+T	ENSG00000170860	LSM3	1.71303497173225	1.02952681652943	0.734573195485543	0.00224312897830135	1
Cytotoxic CD8+T	ENSG00000163875	MEAF6	1.57280606109961	0.856641646781248	0.876577063895838	0.00238418734434841	1
Cytotoxic CD8+T	ENSG00000189159	JPT1	1.40990746278479	0.796323059108739	0.824174737126439	0.0023862118432007	1
Cytotoxic CD8+T	ENSG00000134248	LAMTOR5	1.59141297526121	0.921771130636902	0.787827777793016	0.00339446881992109	1
Cytotoxic CD8+T	ENSG00000087365	SF3B2	2.11839463687096	1.35495366504454	0.64472785779764	0.00342568829686147	1
Cytotoxic CD8+T	ENSG00000131495	NDUFA2	1.92535308984564	1.1401270096028	0.755928496542502	0.00367570856892251	1
Cytotoxic CD8+T	ENSG00000265241	RBM8A	1.79257000458774	1.06751091775308	0.747778636280323	0.00368438311487531	1
Cytotoxic CD8+T	ENSG00000174886	NDUFA11	2.55887021049409	1.78183578504435	0.522142590279768	0.00398593319676962	1
Cytotoxic CD8+T	ENSG00000005075	POLR2J	1.55956232918398	0.945369675094623	0.722190719559731	0.00476150972049058	1
Cytotoxic CD8+T	ENSG00000042753	AP2S1	1.77700375975925	1.029861048098	0.786997035951273	0.00483654401901183	1
Cytotoxic CD8+T	ENSG00000126698	DNAJC8	1.70218361662858	1.00551658156733	0.759449797956829	0.00493602886698239	1
Cytotoxic CD8+T	ENSG00000143977	SNRPG	1.81131544931074	1.15720544694718	0.646392801321785	0.00542981603372139	1
Cytotoxic CD8+T	ENSG00000124831	LRRFIP1	2.03112787530847	1.34471796995729	0.594977445811854	0.00560938596103038	1
Cytotoxic CD8+T	ENSG00000155957	TMBIM4	2.05850428353379	1.37401737454522	0.583196203510523	0.00591355552424731	1
Cytotoxic CD8+T	ENSG00000163131	CTSS	1.6331518043143	1.05161088827671	0.635057913487888	0.00621934938170702	1
Cytotoxic CD8+T	ENSG00000211677	IGLC2	1.61871609834372	1.24627465118093	0.37722793670337	0.006544077295298	1
Cytotoxic CD8+T	ENSG00000164032	H2AZ1	2.72637363948646	1.96222571375957	0.474492288214539	0.00655694027433886	1
Cytotoxic CD8+T	ENSG00000110367	DDX6	1.506985005865	0.91337016048787	0.722393499330225	0.00723566099719384	1
Cytotoxic CD8+T	ENSG00000168090	COPS6	1.53759256619984	0.882026583326626	0.801779223424324	0.00743724576690346	1
Cytotoxic CD8+T	ENSG00000114353	GNAI2	1.44745845030853	0.818077612804983	0.823212309458793	0.00763781360215479	1
Cytotoxic CD8+T	ENSG00000213585	VDAC1	0.811480457300936	0.623465323318182	0.380247030444086	0.00837581203600821	1
Cytotoxic CD8+T	ENSG00000115875	SRSF7	2.42939564614103	1.77461836406201	0.453088660371829	0.00863631856585421	1
Cytotoxic CD8+T	ENSG00000106244	PDAP1	1.34807140875015	0.744566433690212	0.85642443596267	0.00992502101604746	1
Exhausted CD8+T	ENSG00000100450	GZMH	16.4026872082984	2.80372868378696	2.54851353513785	3.92944450300234e-175	1.50882810026284e-170
Exhausted CD8+T	ENSG00000100453	GZMB	16.6508704017558	3.04269467084857	2.4521761199274	7.9684373649509e-167	3.05972057939385e-162
Exhausted CD8+T	ENSG00000211829	TRDC	7.95682421422251	1.31296672757382	2.59936236990261	3.20940078173976e-155	1.23234571217243e-150
Exhausted CD8+T	ENSG00000275302	CCL4	23.6579638630774	1.95613660664503	3.59624688318733	1.1641750697829e-154	4.47019943295237e-150
Exhausted CD8+T	ENSG00000205809	KLRC2	5.30460419626578	0.74081252673214	2.84006470918094	1.51283562116039e-146	5.80898621813165e-142
Exhausted CD8+T	ENSG00000150045	KLRF1	5.61593179052545	0.827591604461358	2.76253449829155	4.27306373140216e-145	1.6407710115838e-140
Exhausted CD8+T	ENSG00000077984	CST7	14.5131408713095	2.80288272435338	2.37237648820456	4.60200006024054e-141	1.76707598313116e-136
Exhausted CD8+T	ENSG00000134539	KLRD1	6.78708317528198	1.23817498951215	2.45457647036891	4.2900995915001e-138	1.64731244114421e-133
Exhausted CD8+T	ENSG00000145649	GZMA	14.8388316758511	3.33284872091297	2.1545497672812	1.15499588074376e-131	4.43495318287991e-127
Exhausted CD8+T	ENSG00000187118	CMC1	9.0798965662933	1.32683357849726	2.77468843480712	6.57132261793956e-131	2.52325645883643e-126
Exhausted CD8+T	ENSG00000115523	GNLY	72.0992005309454	13.0454776650894	2.46643349234343	6.66350592673245e-128	2.55865300574673e-123
Exhausted CD8+T	ENSG00000276070	CCL4L2	30.8816681283966	1.35849791373936	4.50666642934611	7.08842289917076e-126	2.72181262482359e-121
Exhausted CD8+T	ENSG00000011600	TYROBP	16.7191570048949	3.15680340874242	2.40496578313464	1.23005304140628e-119	4.72315766839183e-115
Exhausted CD8+T	ENSG00000271503	CCL5	50.2832423913005	8.80838694122061	2.51312793023899	1.37696692578012e-118	5.2872776016105e-114
Exhausted CD8+T	ENSG00000203747	FCGR3A	4.13756574698392	0.79631636320583	2.37736862846168	6.76914619346593e-115	2.59921675536705e-110
Exhausted CD8+T	ENSG00000137441	FGFBP2	9.10166198822665	1.86148251288203	2.28967794610023	3.38853619876275e-114	1.30113012960092e-109
Exhausted CD8+T	ENSG00000105374	NKG7	79.5440225077756	14.1959995337996	2.48626908833654	3.5071950110663e-112	1.34669274034924e-107
Exhausted CD8+T	ENSG00000171476	HOPX	5.90135103947314	1.22693480901908	2.26598668299624	2.46836033578293e-102	9.47801001733929e-98
Exhausted CD8+T	ENSG00000172543	CTSW	12.0833642490684	2.71934364385786	2.1516918040187	8.65702117372518e-97	3.324122990287e-92
Exhausted CD8+T	ENSG00000180644	PRF1	6.07767936247106	1.39086179349584	2.12754149526687	1.82677851368279e-94	7.01446413683917e-90
Exhausted CD8+T	ENSG00000117281	CD160	1.89743516234324	0.304394762881158	2.64003514528025	3.75101592121719e-77	1.44031509342898e-72
Exhausted CD8+T	ENSG00000181036	FCRL6	1.81846357815621	0.281301757032957	2.69252956149303	2.6592965899953e-69	1.0211167046264e-64
Exhausted CD8+T	ENSG00000277632	CCL3	6.83603470826835	0.329157269534586	4.3763107563955	1.23935108949253e-63	4.75886031343343e-59
Exhausted CD8+T	ENSG00000122862	SRGN	10.0957939253661	3.43349124147274	1.55600617899734	1.30395593005148e-62	5.00692998021169e-58
Exhausted CD8+T	ENSG00000155366	RHOC	2.90673449093991	0.669461268251977	2.11832680197852	2.08933641709686e-62	8.02263397436853e-58
Exhausted CD8+T	ENSG00000135404	CD63	6.03770562006902	1.73481375907232	1.79921962660607	3.23666542494295e-61	1.24281478986959e-56
Exhausted CD8+T	ENSG00000205542	TMSB4X	221.53353914276	132.938056818853	0.73677096159271	1.50415245060441e-60	5.77564457983081e-56
Exhausted CD8+T	ENSG00000166710	B2M	246.050673992424	145.652026058241	0.756429698477023	1.36053148866406e-59	5.22416881017226e-55
Exhausted CD8+T	ENSG00000204525	HLA-C	42.8488462864098	23.5347209142008	0.864465615042106	4.02702202083176e-56	1.54629591555898e-51
Exhausted CD8+T	ENSG00000159674	SPON2	2.20484184263101	0.495468638188612	2.15380952556092	1.32021634267179e-54	5.06936671259113e-50
Exhausted CD8+T	ENSG00000126264	HCST	12.0030466419452	4.55524854624618	1.39779896212023	1.81398234027232e-54	6.96532939017766e-50
Exhausted CD8+T	ENSG00000111796	KLRB1	10.1549744010111	2.6440907870898	1.94134298388508	3.37445646425932e-54	1.29572379314629e-49
Exhausted CD8+T	ENSG00000142347	MYO1F	3.97989029310063	1.13922121962661	1.8046807390564	8.99384327143603e-48	3.45345593936601e-43
Exhausted CD8+T	ENSG00000206503	HLA-A	46.6783088463616	27.6154845840003	0.757274849807408	1.06282986548769e-47	4.08105411749961e-43
Exhausted CD8+T	ENSG00000115738	ID2	8.67416517811642	3.00948347750159	1.52720901988003	1.74168577558048e-47	6.68772504107394e-43
Exhausted CD8+T	ENSG00000163466	ARPC2	12.9817103591403	6.5001527910934	0.997934937711191	2.32914272934281e-47	8.94344225213053e-43
Exhausted CD8+T	ENSG00000196126	HLA-DRB1	3.65630912586274	0.945174162111902	1.9517359529454	3.25356218111218e-47	1.24930280630345e-42
Exhausted CD8+T	ENSG00000198712	MT-CO2	59.9799752429655	42.5917853770948	0.493905720184925	1.13217529002795e-46	4.34732667864933e-42
Exhausted CD8+T	ENSG00000223865	HLA-DPB1	5.86011124672744	1.72813230287564	1.76171438061729	1.84013244957153e-46	7.06574057986475e-42
Exhausted CD8+T	ENSG00000234745	HLA-B	28.6165742970208	18.7016157081633	0.613688060976381	9.236645131117e-46	3.54668699744631e-41
Exhausted CD8+T	ENSG00000075624	ACTB	63.8102206125115	37.5718567494219	0.764135108146727	1.0178188544817e-44	3.90822083743885e-40
Exhausted CD8+T	ENSG00000172757	CFL1	20.0436448303879	11.3223321606366	0.823973725418853	1.21137348159537e-43	4.65143189462989e-39
Exhausted CD8+T	ENSG00000185201	IFITM2	12.5046637319328	6.14064704779934	1.02600367460191	8.56420713954568e-42	3.28848425744275e-37
Exhausted CD8+T	ENSG00000084207	GSTP1	5.59351391156482	2.07711698886412	1.42917241097786	4.65550438886858e-40	1.78762057523776e-35
Exhausted CD8+T	ENSG00000163564	PYHIN1	2.14446757362835	0.57085804341523	1.90941556422855	1.4262782256506e-39	5.47662313085317e-35
Exhausted CD8+T	ENSG00000231389	HLA-DPA1	3.47646110153689	0.986782548567474	1.81681534051776	7.6835680577491e-39	2.9503364628145e-34
Exhausted CD8+T	ENSG00000092841	MYL6	14.9870613541873	8.74812437895799	0.776671891452254	4.19489266838487e-38	1.61075488680642e-33
Exhausted CD8+T	ENSG00000197540	GZMM	5.38244368059696	2.09732193971031	1.3597129861105	7.385468816839e-38	2.83587231628984e-33
Exhausted CD8+T	ENSG00000140264	SERF2	18.4747317640428	11.2870724892477	0.71088207291083	2.56361569145338e-37	9.84377153204267e-33
Exhausted CD8+T	ENSG00000158869	FCER1G	4.82889173737516	1.46957904406776	1.71628915984993	3.37689304385407e-37	1.29665939097908e-32
Exhausted CD8+T	ENSG00000160255	ITGB2	6.8487983989814	2.72597019658114	1.32908110474222	7.3457860901755e-37	2.82063494290559e-32
Exhausted CD8+T	ENSG00000100097	LGALS1	8.81031422790221	2.8025531452653	1.65245174375154	2.37005001142482e-36	9.10051803386903e-32
Exhausted CD8+T	ENSG00000100385	IL2RB	1.57005176714776	0.407498413205956	1.94594578126178	1.32319803037075e-34	5.08081579701759e-30
Exhausted CD8+T	ENSG00000115956	PLEK	1.86339480761612	0.505783931015157	1.88134027056318	1.84903584054911e-34	7.09992782054046e-30
Exhausted CD8+T	ENSG00000189067	LITAF	5.57754576327354	2.35754508024366	1.24234508777427	1.08655880456305e-33	4.17216849776121e-29
Exhausted CD8+T	ENSG00000142669	SH3BGRL3	16.7779434823122	9.28069375577819	0.854261331931245	2.73208778933954e-33	1.0490670693506e-28
Exhausted CD8+T	ENSG00000213719	CLIC1	7.35795520700599	3.04525508877546	1.27274181169221	3.00590575608259e-33	1.15420769222059e-28
Exhausted CD8+T	ENSG00000100083	GGA1	2.25287669951553	0.638070838974776	1.81997984989708	3.80959550692494e-32	1.46280848274904e-27
Exhausted CD8+T	ENSG00000101474	APMAP	2.07522364888057	0.517306006253074	2.00417697813044	4.25191508072656e-31	1.63265035269738e-26
Exhausted CD8+T	ENSG00000251562	MALAT1	728.704454386032	559.295324677748	0.381723539111051	1.07149654380898e-29	4.11433242891772e-25
Exhausted CD8+T	ENSG00000145287	PLAC8	6.03082689545652	2.8359985756206	1.08849901772075	1.57952922459206e-29	6.06507631658859e-25
Exhausted CD8+T	ENSG00000130592	LSP1	5.58049753517978	2.71587313580639	1.03897766298424	6.02049474857194e-29	2.31174957355665e-24
Exhausted CD8+T	ENSG00000109861	CTSC	3.03206665312961	1.05771619703403	1.51934888810659	1.05794115237766e-28	4.06228243689974e-24
Exhausted CD8+T	ENSG00000170315	UBB	9.76994306834222	5.51760086314138	0.82430905773263	1.9534149640532e-26	7.50072277897147e-22
Exhausted CD8+T	ENSG00000108798	ABI3	1.41579131802078	0.31697981963565	2.15914573368009	3.73920396748038e-26	1.43577953943312e-21
Exhausted CD8+T	ENSG00000185885	IFITM1	18.8607453229218	11.416896287724	0.724216184649914	4.77773319601804e-26	1.83455399260701e-21
Exhausted CD8+T	ENSG00000198821	CD247	4.45424276363877	1.83997093716618	1.27549721084003	2.2470992675053e-25	8.62841176736684e-21
Exhausted CD8+T	ENSG00000019582	CD74	8.11328782641369	3.59519954220217	1.17421482433141	5.12080039208997e-25	1.96628493455471e-20
Exhausted CD8+T	ENSG00000235576	LINC01871	1.86131532836421	0.602704613532373	1.6267994719762	8.9279189610541e-24	3.42814232266555e-19
Exhausted CD8+T	ENSG00000198886	MT-ND4	39.6340873933164	29.8191200485831	0.41050407272344	1.32757374963491e-23	5.09761768384812e-19
Exhausted CD8+T	ENSG00000145220	LYAR	1.99591488772024	0.717064209220915	1.47687598543379	2.56745000911981e-22	9.85849454501824e-18
Exhausted CD8+T	ENSG00000235162	C12orf75	1.4843860030132	0.427785909527412	1.7949054336439	7.02813081642714e-22	2.69866167089169e-17
Exhausted CD8+T	ENSG00000049247	UTS2	1.74848008688259	0.580777710083035	1.59004337584458	1.09823397725438e-21	4.21699882586137e-17
Exhausted CD8+T	ENSG00000240065	PSMB9	6.05289356741737	3.25397457624953	0.895422004198664	3.62406329686489e-21	1.39156782473018e-16
Exhausted CD8+T	ENSG00000020633	RUNX3	1.6902354761637	0.520207804935825	1.70006430040408	3.94182585032182e-21	1.51358229000657e-16
Exhausted CD8+T	ENSG00000179344	HLA-DQB1	1.59870124536918	0.502205486203049	1.67055066864871	5.30284578271481e-21	2.03618672364683e-16
Exhausted CD8+T	ENSG00000111640	GAPDH	15.5150537405367	10.0680144508499	0.62388950168929	7.20038257182479e-21	2.76480289992928e-16
Exhausted CD8+T	ENSG00000133321	PLAAT4	6.57067769909121	3.43862645637258	0.934209775605116	8.53298609887451e-21	3.27649600224583e-16
Exhausted CD8+T	ENSG00000281103	TRG-AS1	2.01849249974681	0.735439192398225	1.45660025952969	3.65620233270041e-20	1.4039085717103e-15
Exhausted CD8+T	ENSG00000204592	HLA-E	15.1416041501936	10.611668039378	0.512866607042882	3.88275411322852e-20	1.49089992439749e-15
Exhausted CD8+T	ENSG00000002586	CD99	4.88458392408752	2.16161199487108	1.17612809120969	4.68274446907424e-20	1.79808022123513e-15
Exhausted CD8+T	ENSG00000122545	SEPTIN7	5.08424172647881	2.75154152857978	0.885792520633643	1.32837957707992e-19	5.10071190007146e-15
Exhausted CD8+T	ENSG00000124172	ATP5F1E	16.6808379598662	12.2336592966579	0.447335761042143	2.99763622817872e-19	1.15103235889606e-14
Exhausted CD8+T	ENSG00000155368	DBI	3.8144486140664	1.82527262875703	1.06336256197906	3.40834919799218e-19	1.30873792504504e-14
Exhausted CD8+T	ENSG00000173762	CD7	9.33833934463777	5.40209343782232	0.78964742165617	4.12766114498068e-19	1.58493932644968e-14
Exhausted CD8+T	ENSG00000284634	ENSG00000284634	1.5598653281873	0.459103446079738	1.76453031238376	2.16804311469856e-18	8.32485195181955e-14
Exhausted CD8+T	ENSG00000172531	PPP1CA	4.50776730094729	2.40022168696453	0.909245382122431	3.22814923504508e-18	1.23954474327261e-13
Exhausted CD8+T	ENSG00000140030	GPR65	1.54258093539267	0.551966183135335	1.48269439959214	3.68251214623041e-18	1.41401101390955e-13
Exhausted CD8+T	ENSG00000108518	PFN1	8.79529301514037	6.33391683416557	0.473633717314082	4.73112726192528e-18	1.81665824603407e-13
Exhausted CD8+T	ENSG00000127314	RAP1B	4.19926660719995	2.3230536861398	0.8541148908896	1.32980450338709e-17	5.10618333210574e-13
Exhausted CD8+T	ENSG00000163041	H3-3A	14.47606816956	10.7761747811559	0.425824651173201	2.45880943918764e-17	9.4413364845927e-13
Exhausted CD8+T	ENSG00000143851	PTPN7	1.60310338468603	0.616023538626876	1.37981008506557	4.59687542307786e-17	1.76510822495344e-12
Exhausted CD8+T	ENSG00000239713	APOBEC3G	1.76338422921422	0.639358085258927	1.46365078937305	1.94965366815154e-16	7.48628015496828e-12
Exhausted CD8+T	ENSG00000186469	GNG2	1.66088531680392	0.534076749747625	1.63683347437381	4.91664247969201e-16	1.88789237935214e-11
Exhausted CD8+T	ENSG00000128340	RAC2	6.04219723880656	3.64760563594126	0.728123519827898	1.34150493141601e-15	5.15111063565119e-11
Exhausted CD8+T	ENSG00000146112	PPP1R18	2.83284698227597	1.23287976524818	1.20022056595825	2.23407768710716e-15	8.57841150295408e-11
Exhausted CD8+T	ENSG00000142089	IFITM3	1.96657193045477	0.749183916977226	1.39229112195124	3.93822630716067e-15	1.51220013742355e-10
Exhausted CD8+T	ENSG00000244509	APOBEC3C	1.48920266215556	0.487783847701632	1.61022620916659	6.1121963570181e-15	2.34696115716781e-10
Exhausted CD8+T	ENSG00000173812	EIF1	25.495912006998	19.6397607953737	0.376488586825684	1.02645320554251e-14	3.94137501864211e-10
Exhausted CD8+T	ENSG00000140319	SRP14	8.36079015304791	5.82342757337525	0.521770743881065	1.22922348879388e-14	4.71997235227072e-10
Exhausted CD8+T	ENSG00000198763	MT-ND2	40.9632250131987	30.8554657462485	0.408803230997605	1.66331791208898e-14	6.38680811883928e-10
Exhausted CD8+T	ENSG00000197956	S100A6	10.9860883242726	7.01738969055343	0.646671410106184	1.88065430026688e-14	7.22133638216478e-10
Exhausted CD8+T	ENSG00000101608	MYL12A	13.2288648886148	9.26099568456033	0.514450059017957	2.5111475817545e-14	9.64230448442092e-10
Exhausted CD8+T	ENSG00000113387	SUB1	6.85420553564425	4.54240629087403	0.593532702108609	3.81738895552604e-14	1.46580101114289e-09
Exhausted CD8+T	ENSG00000177674	AGTRAP	1.1823497155379	0.3917110606478	1.59379504814694	6.93862976443134e-14	2.66429505694635e-09
Exhausted CD8+T	ENSG00000205220	PSMB10	3.33839624182453	1.66148648825187	1.00668064099865	1.05302438433678e-13	4.04340303097635e-09
Exhausted CD8+T	ENSG00000134996	OSTF1	2.2222336444778	0.936413121303778	1.24679345371685	1.82205754496087e-13	6.99633656114075e-09
Exhausted CD8+T	ENSG00000122694	GLIPR2	1.35388736908812	0.435552675355237	1.63618861226556	2.23880322768211e-13	8.59655663365375e-09
Exhausted CD8+T	ENSG00000110934	BIN2	4.17309659153494	2.41125303147014	0.791335261909809	3.54123519622068e-13	1.35976349064482e-08
Exhausted CD8+T	ENSG00000118640	VAMP8	4.0838800702027	2.1872958342329	0.900792140028485	6.15147383548747e-13	2.36204292335048e-08
Exhausted CD8+T	ENSG00000172115	CYCS	2.39636522262087	1.05814843799419	1.1793057773997	6.41261256763639e-13	2.46231497372102e-08
Exhausted CD8+T	ENSG00000104904	OAZ1	10.4546633690833	7.35497724450716	0.507353826111202	6.86573062669817e-13	2.63630324603956e-08
Exhausted CD8+T	ENSG00000198668	CALM1	8.85000773331152	6.34053809403303	0.481073435005656	7.14515818096496e-13	2.74359783832692e-08
Exhausted CD8+T	ENSG00000099795	NDUFB7	3.07226372472152	1.50909206747435	1.02562123783035	9.35582756627926e-13	3.59245066889991e-08
Exhausted CD8+T	ENSG00000142227	EMP3	6.69976407006101	4.28662789425829	0.644267104682276	1.24249153931918e-12	4.77091901267778e-08
Exhausted CD8+T	ENSG00000197471	SPN	1.6780101815083	0.676452647111198	1.31069061788307	3.09331136176348e-12	1.18776969668994e-07
Exhausted CD8+T	ENSG00000132963	POMP	2.74423268877158	1.43937957792798	0.930955721088402	4.75712968492418e-12	1.82664265641718e-07
Exhausted CD8+T	ENSG00000143549	TPM3	4.51119334510904	2.8135553401985	0.68111477957124	6.17706438291395e-12	2.3718691817513e-07
Exhausted CD8+T	ENSG00000147065	MSN	2.53932582935749	1.36022849961776	0.900596499177701	6.70524675692187e-12	2.57468064972286e-07
Exhausted CD8+T	ENSG00000090266	NDUFB2	3.48232988193327	2.14359470555002	0.700020718441498	7.01849067818043e-12	2.69496005060772e-07
Exhausted CD8+T	ENSG00000135441	BLOC1S1	2.61658361344728	1.24019341573392	1.07711922603749	8.42057729459187e-12	3.23333326957739e-07
Exhausted CD8+T	ENSG00000274265	ENSG00000274265	1.35987696391296	0.587976024178809	1.20964689546608	1.1000426978716e-11	4.22394395128738e-07
Exhausted CD8+T	ENSG00000168899	VAMP5	2.63046436906862	1.16305235257564	1.17740146976361	2.34861133413859e-11	9.01819780082534e-07
Exhausted CD8+T	ENSG00000147443	DOK2	2.07176185757457	0.929861504495778	1.15577042001845	4.0190247846997e-11	1.54322513682899e-06
Exhausted CD8+T	ENSG00000119632	IFI27L2	1.36502401362697	0.551251466775892	1.30814383686459	7.90359471934702e-11	3.03482230033487e-06
Exhausted CD8+T	ENSG00000136167	LCP1	2.51949537222748	1.40668557424545	0.840834916456999	1.20871718998867e-10	4.6412322661185e-06
Exhausted CD8+T	ENSG00000241553	ARPC4	2.65928124342593	1.38122729229801	0.945085617068224	1.25816448542904e-10	4.83109999115044e-06
Exhausted CD8+T	ENSG00000196154	S100A4	17.0751315988924	10.6011549164735	0.68767525330514	1.37124065619792e-10	5.26528987166876e-06
Exhausted CD8+T	ENSG00000111229	ARPC3	7.26920678129061	5.03172265785541	0.530745540386599	1.63543584671233e-10	6.279746564206e-06
Exhausted CD8+T	ENSG00000005844	ITGAL	1.32152330981369	0.473422777542892	1.48100084782843	2.1732613214636e-10	8.34488882215594e-06
Exhausted CD8+T	ENSG00000103363	ELOB	4.47641617421435	2.92425916776244	0.614272992072247	2.73512710331979e-10	1.05023410513273e-05
Exhausted CD8+T	ENSG00000135046	ANXA1	3.44060423860411	2.14082412241415	0.684495675943062	2.76190747826345e-10	1.0605172335036e-05
Exhausted CD8+T	ENSG00000131018	SYNE1	1.01328425378137	0.413227662487751	1.29403020595455	3.72305529161091e-10	1.42957877087276e-05
Exhausted CD8+T	ENSG00000160613	PCSK7	2.78684503377323	1.43863880166708	0.953928360883952	4.01478316901566e-10	1.54159644123863e-05
Exhausted CD8+T	ENSG00000173821	RNF213	3.15401644686578	1.89972328654531	0.731400892112877	4.0525025031605e-10	1.55607991116357e-05
Exhausted CD8+T	ENSG00000204264	PSMB8	3.31898979419435	2.05920398456226	0.688657442883378	5.38035125708164e-10	2.06594727569421e-05
Exhausted CD8+T	ENSG00000153310	CYRIB	1.77312654040281	0.804954696761665	1.13931600378842	5.40560258232026e-10	2.07564327955933e-05
Exhausted CD8+T	ENSG00000182866	LCK	4.43928250419585	2.91583368837439	0.606418086469534	6.07367636882556e-10	2.33217025210164e-05
Exhausted CD8+T	ENSG00000232112	TMA7	9.00543317812788	6.6806565059937	0.430805791272851	6.25619060683688e-10	2.40225206921323e-05
Exhausted CD8+T	ENSG00000172270	BSG	2.32612988116751	1.12193452328552	1.05194317106637	7.58995575880023e-10	2.91439121226411e-05
Exhausted CD8+T	ENSG00000141741	MIEN1	1.49993721550402	0.66162713685175	1.18081180009601	8.78395155242762e-10	3.37286171710116e-05
Exhausted CD8+T	ENSG00000138378	STAT4	1.21989964512426	0.500455868165121	1.28544771134457	1.21283850077635e-09	4.65705727528102e-05
Exhausted CD8+T	ENSG00000198258	UBL5	3.99995075043403	2.51410225488211	0.669938907865335	1.9033627148466e-09	7.30853215246797e-05
Exhausted CD8+T	ENSG00000132475	H3-3B	17.0233894888268	13.1781266536204	0.369373019855344	2.0172100128619e-09	7.74568300738714e-05
Exhausted CD8+T	ENSG00000179218	CALR	3.26160036263714	1.90503942847335	0.775759164953282	2.28962308625685e-09	8.79169472660906e-05
Exhausted CD8+T	ENSG00000100911	PSME2	4.55849806468905	2.85728313454013	0.67391455986725	2.46613256003941e-09	9.46945580403932e-05
Exhausted CD8+T	ENSG00000118680	MYL12B	5.50307217266123	3.97454574990361	0.469447265232584	2.52389981592733e-09	9.69127051319777e-05
Exhausted CD8+T	ENSG00000149357	LAMTOR1	2.09619150147022	1.12666866266441	0.895707221326475	2.77682352914053e-09	1.06624469871938e-04
Exhausted CD8+T	ENSG00000131051	RBM39	3.47041983703497	2.20579026366774	0.653814585038741	3.18741316349848e-09	1.22390290652015e-04
Exhausted CD8+T	ENSG00000100612	DHRS7	2.14896556624005	0.932185629431061	1.20495318847285	3.20429346511258e-09	1.23038460473393e-04
Exhausted CD8+T	ENSG00000177700	POLR2L	2.95890114239304	1.63148555975663	0.858875278321031	3.50427306081739e-09	1.34557076989266e-04
Exhausted CD8+T	ENSG00000010810	FYN	1.92991593917861	0.935150258816134	1.04526791054981	3.94185354031069e-09	1.5135929224085e-04
Exhausted CD8+T	ENSG00000150867	PIP4K2A	1.35836996115207	0.661188703327998	1.03874247981783	4.71953328502361e-09	1.81220639078337e-04
Exhausted CD8+T	ENSG00000125347	IRF1	3.3558167504034	1.87746116210411	0.837880873426168	4.75946676368654e-09	1.82754004792036e-04
Exhausted CD8+T	ENSG00000103490	PYCARD	1.37863239899497	0.665681243273375	1.05033440184691	5.32185676270239e-09	2.04348655974246e-04
Exhausted CD8+T	ENSG00000136286	MYO1G	1.23223247771608	0.478686537967565	1.36412132706765	6.3915966013503e-09	2.45424526298649e-04
Exhausted CD8+T	ENSG00000115935	WIPF1	1.93177466628999	0.916898753333133	1.0750924783572	6.55131097904915e-09	2.51557238973529e-04
Exhausted CD8+T	ENSG00000106948	AKNA	1.48344673941935	0.622627448402754	1.25251204605111	7.69832633056565e-09	2.9560033444106e-04
Exhausted CD8+T	ENSG00000265206	ENSG00000265206	1.69818223138399	0.823057371308035	1.04492637984752	1.12612570415963e-08	4.32409747883217e-04
Exhausted CD8+T	ENSG00000213145	CRIP1	5.82495992999955	3.8903913624106	0.582332831908397	1.1707053629239e-08	4.49527445255521e-04
Exhausted CD8+T	ENSG00000176340	COX8A	3.09640548503748	1.80956899071024	0.774948297553983	1.24002408046431e-08	4.76144446416687e-04
Exhausted CD8+T	ENSG00000102879	CORO1A	9.83734118513066	7.59585135729847	0.373056766055238	1.3568223094364e-08	5.20992630377388e-04
Exhausted CD8+T	ENSG00000254999	BRK1	3.73810773548426	2.3385178871603	0.676713685522962	1.64598501395953e-08	6.3202532566018e-04
Exhausted CD8+T	ENSG00000205352	PRR13	3.57134212536133	2.04016242378712	0.807782332719947	1.92736603436293e-08	7.40070009874677e-04
Exhausted CD8+T	ENSG00000136950	ARPC5L	1.15081243397853	0.469696630289805	1.29285156538078	1.95266786602685e-08	7.49785407196989e-04
Exhausted CD8+T	ENSG00000113732	ATP6V0E1	4.1244515600329	2.61781552914741	0.655838855092766	2.16216631027766e-08	8.30228619820415e-04
Exhausted CD8+T	ENSG00000027075	PRKCH	1.23157267514202	0.574952922723838	1.09898602602097	2.40631095474367e-08	9.23975280402475e-04
Exhausted CD8+T	ENSG00000172428	COPS9	3.51052892486831	2.16144787294896	0.699690371518005	2.45928956926321e-08	9.44318008805689e-04
Exhausted CD8+T	ENSG00000092010	PSME1	7.10760264258027	5.14888953170268	0.465101710594218	2.65144060691999e-08	0.00101810016424514
Exhausted CD8+T	ENSG00000265241	RBM8A	2.03265275683871	1.11512990534074	0.866151992552542	2.75753996751957e-08	0.00105884019672817
Exhausted CD8+T	ENSG00000166501	PRKCB	1.28327298300902	0.615335089804158	1.06038392855306	2.94370696287674e-08	0.00113032459960541
Exhausted CD8+T	ENSG00000125835	SNRPB	2.93664115402458	1.70323990300467	0.785885330449909	3.23172652864407e-08	0.00124091835246875
Exhausted CD8+T	ENSG00000142507	PSMB6	1.86721993945848	1.03954661594142	0.844937418530297	3.2615821617666e-08	0.00125238231847514
Exhausted CD8+T	ENSG00000198818	SFT2D1	0.997672300906742	0.407509466945578	1.29173244516896	4.21384568660498e-08	0.00161803246674258
Exhausted CD8+T	ENSG00000127540	UQCR11	5.06186354616619	3.4305082947598	0.561246262083204	4.68190168247812e-08	0.00179775660803795
Exhausted CD8+T	ENSG00000067560	RHOA	3.36649674302855	2.04596182014893	0.71846884597976	4.82223719172998e-08	0.00185164263688048
Exhausted CD8+T	ENSG00000169223	LMAN2	2.01217242834033	1.03991919744592	0.952282504606351	5.10270634563229e-08	0.00195933718259589
Exhausted CD8+T	ENSG00000204287	HLA-DRA	1.72158961043648	0.75338280588168	1.19228626377047	5.46892226403032e-08	0.00209995677094236
Exhausted CD8+T	ENSG00000175567	UCP2	5.03963463175578	3.58083423740619	0.49302340811045	5.70144021305667e-08	0.0021892390130095
Exhausted CD8+T	ENSG00000175550	DRAP1	2.57004368460371	1.52653604932182	0.751531222643292	6.13826926497139e-08	0.00235697263236371
Exhausted CD8+T	ENSG00000170043	TRAPPC1	3.77746175260797	2.18985755875369	0.786580116463558	6.94233605844264e-08	0.00266571819972081
Exhausted CD8+T	ENSG00000130303	BST2	2.06576395706377	1.03505266815442	0.99697123474482	9.50344953214175e-08	0.00364913455135179
Exhausted CD8+T	ENSG00000141002	TCF25	2.78616726921534	1.55907918655025	0.837587668369723	1.06502454663913e-07	0.00408948125418493
Exhausted CD8+T	ENSG00000137076	TLN1	1.18833469921014	0.610463463888578	0.960964376277827	1.08291364593499e-07	0.00415817181766117
Exhausted CD8+T	ENSG00000163191	S100A11	4.69474665463679	3.32710942646624	0.496777990679028	1.36130479781768e-07	0.00522713816266032
Exhausted CD8+T	ENSG00000126432	PRDX5	2.63240598947809	1.51927054679852	0.793003206331046	1.56485283266874e-07	0.00600872190688143
Exhausted CD8+T	ENSG00000091640	SPAG7	1.35899836115601	0.610372815499271	1.15478110169602	1.67210419660595e-07	0.00642054569412751
Exhausted CD8+T	ENSG00000112695	COX7A2	4.34511539032245	3.06983791091196	0.501232007700861	2.0716050082962e-07	0.00795454891085574
Exhausted CD8+T	ENSG00000171148	TADA3	1.49284257145171	0.589275967247585	1.34104669897194	2.90335202608216e-07	0.0111482911097503
Exhausted CD8+T	ENSG00000170540	ARL6IP1	1.61116292013604	0.831764923943573	0.953854634142574	4.35513875613461e-07	0.0167228617958057
Exhausted CD8+T	ENSG00000105701	FKBP8	2.51958353889228	1.52397661070908	0.725344529674912	5.27338952766006e-07	0.0202487611083091
Exhausted CD8+T	ENSG00000106153	CHCHD2	6.86755537342225	4.8332504881496	0.506802872016894	5.2919008187473e-07	0.0203198407638259
Exhausted CD8+T	ENSG00000204397	CARD16	1.56698804135119	0.732262879455083	1.09756060138042	6.06167728456696e-07	0.0232756284372802
Exhausted CD8+T	ENSG00000241468	ATP5MF	2.62961444374415	1.60938275860403	0.70834380365071	6.66352598349051e-07	0.0255866070714069
Exhausted CD8+T	ENSG00000164924	YWHAZ	3.10462389668586	1.96738702857325	0.658137711108098	7.3019820292713e-07	0.028038150595996
Exhausted CD8+T	ENSG00000078304	PPP2R5C	2.66457483682538	1.45579014249447	0.872102952244071	8.4087882326593e-07	0.0322880650557652
Exhausted CD8+T	ENSG00000197746	PSAP	1.81157754962215	0.954352802582194	0.924651964114187	1.45734732706477e-06	0.0559592226646332
Exhausted CD8+T	ENSG00000167461	RAB8A	1.01518755827855	0.46529784292552	1.12551988928984	1.57942866337115e-06	0.0606469018161254
Exhausted CD8+T	ENSG00000170776	AKAP13	1.70956655060756	1.01840709909656	0.747316204500723	1.84719029147109e-06	0.0709284128119071
Exhausted CD8+T	ENSG00000141552	ANAPC11	1.87173981635801	1.02955154369769	0.862363845962842	1.9756274067443e-06	0.0758601411641675
Exhausted CD8+T	ENSG00000245532	NEAT1	4.62498522823898	3.12512034393472	0.56553701082988	2.63974226568964e-06	0.101360823517951
Exhausted CD8+T	ENSG00000131236	CAP1	2.59804497905679	1.80324844286535	0.526828229861421	2.74494935737018e-06	0.1054005654243
Exhausted CD8+T	ENSG00000197043	ANXA6	2.04095960553067	1.17478616006588	0.796849454219155	2.81399029776176e-06	0.108051599453456
Exhausted CD8+T	ENSG00000088179	PTPN4	1.13880937533526	0.49746420133647	1.19486166047475	3.19896950726977e-06	0.122834031140145
Exhausted CD8+T	ENSG00000116824	CD2	3.49272800150238	2.45612924240097	0.507967818443454	4.43579237435307e-06	0.170325555590409
Exhausted CD8+T	ENSG00000054654	SYNE2	1.50983066921609	0.786706758243941	0.940488874931138	4.44797071632221e-06	0.17079317956534
Exhausted CD8+T	ENSG00000130429	ARPC1B	5.65391598678926	4.19067600364246	0.432067460100667	5.65099022034747e-06	0.216986722480902
Exhausted CD8+T	ENSG00000152818	UTRN	0.972252770737524	0.468060573573983	1.05463619430066	5.73942538188446e-06	0.2203824558136
Exhausted CD8+T	ENSG00000118418	HMGN3	2.07731113672451	1.17752259307304	0.818962576161225	7.16682875415665e-06	0.275191890502107
Exhausted CD8+T	ENSG00000164483	SAMD3	1.01914138611319	0.588580512693241	0.792042529356317	8.34479371244607e-06	0.320423388970504
Exhausted CD8+T	ENSG00000111775	COX6A1	3.51858375211051	2.4216455034232	0.539007164399553	8.49593358823728e-06	0.326226857921135
Exhausted CD8+T	ENSG00000067900	ROCK1	1.19949972714888	0.625839713464872	0.93856771479271	8.87130931598664e-06	0.340640535115255
Exhausted CD8+T	ENSG00000141293	SKAP1	1.82776291666391	1.0692200188622	0.77352019290529	1.01778427915073e-05	0.390808807508299
Exhausted CD8+T	ENSG00000081237	PTPRC	6.07024210311919	4.5881237800814	0.403849744069812	1.06124908958248e-05	0.40749842541788
Exhausted CD8+T	ENSG00000112576	CCND3	3.27373054198466	2.1417476505916	0.612147073768647	1.25017523741787e-05	0.480042287663714
Exhausted CD8+T	ENSG00000115085	ZAP70	1.12903734360666	0.548409127006545	1.0417687181636	1.51025195913643e-05	0.579906547269205
Exhausted CD8+T	ENSG00000116209	TMEM59	2.88367098428174	1.81015555988494	0.671792884082691	1.58841881306313e-05	0.609921055839981
Exhausted CD8+T	ENSG00000166913	YWHAB	4.31503819258226	3.3397790537344	0.369620665823324	1.71740897702407e-05	0.659450698997702
Exhausted CD8+T	ENSG00000151366	NDUFC2	2.05867143207545	1.23722453801645	0.73460623947638	1.85780743326415e-05	0.71336089822477
Exhausted CD8+T	ENSG00000108523	RNF167	1.34443140573609	0.673435244067992	0.997385017969143	2.81352804494852e-05	1
Exhausted CD8+T	ENSG00000069667	RORA	1.42594148659688	0.709668349251298	1.00669791248873	3.04720675130179e-05	1
Exhausted CD8+T	ENSG00000198786	MT-ND5	7.35436783855435	5.56150349547737	0.403126383172998	3.05954779392193e-05	1
Exhausted CD8+T	ENSG00000141522	ARHGDIA	2.24379330775151	1.28039881871208	0.809346533876937	3.11995050937068e-05	1
Exhausted CD8+T	ENSG00000170906	NDUFA3	2.51588220942336	1.53659360594165	0.711328723100016	4.0314133958768e-05	1
Exhausted CD8+T	ENSG00000143119	CD53	2.88815477361977	1.76326969428016	0.711894903502343	4.04736758389649e-05	1
Exhausted CD8+T	ENSG00000148362	PAXX	1.55466105327219	0.86935845862456	0.838577013989043	4.12850009312236e-05	1
Exhausted CD8+T	ENSG00000111669	TPI1	3.08245723469907	1.9698843729562	0.645969929395075	4.46754219825384e-05	1
Exhausted CD8+T	ENSG00000162704	ARPC5	2.90478747734878	2.08723978744799	0.476836265233067	4.50196066895591e-05	1
Exhausted CD8+T	ENSG00000132965	ALOX5AP	1.94318584204461	1.16502920480884	0.738057763085667	5.12136434810817e-05	1
Exhausted CD8+T	ENSG00000217555	CKLF	1.61780662205758	0.863484954313311	0.905796226357784	5.46092036515784e-05	1
Exhausted CD8+T	ENSG00000198843	SELENOT	1.53120427603235	0.819166866814919	0.90243749546361	5.5968890565536e-05	1
Exhausted CD8+T	ENSG00000139644	TMBIM6	2.68460092644353	1.86048986213591	0.529025114234403	5.74967521925123e-05	1
Exhausted CD8+T	ENSG00000125868	DSTN	2.05370109022121	1.11973752421461	0.875065624978418	5.78049758373218e-05	1
Exhausted CD8+T	ENSG00000106244	PDAP1	1.46292736432756	0.788301542825497	0.892038636910657	6.73745738753292e-05	1
Exhausted CD8+T	ENSG00000143774	GUK1	1.81869906771384	1.04552189392124	0.798683572980515	7.13198164735927e-05	1
Exhausted CD8+T	ENSG00000102317	RBM3	3.51436468030999	2.55877452269195	0.457810881633421	9.60308794536008e-05	1
Exhausted CD8+T	ENSG00000182718	ANXA2	1.59825555875667	0.926599529887718	0.786480256035815	9.85417972237472e-05	1
Exhausted CD8+T	ENSG00000100242	SUN2	1.21638860516159	0.639693033760299	0.927152529169541	9.92140771665854e-05	1
Exhausted CD8+T	ENSG00000143420	ENSA	1.92013815956219	1.17263314488507	0.711458380111025	9.93648893433112e-05	1
Exhausted CD8+T	ENSG00000169020	ATP5ME	2.97027191631536	1.91045781888286	0.636676605242642	1.03588720939968e-04	1
Exhausted CD8+T	ENSG00000184076	UQCR10	2.9303560726851	2.10989957802497	0.473901645089681	1.25111980163315e-04	1
Exhausted CD8+T	ENSG00000116171	SCP2	1.49069204168566	0.788110719498207	0.919512016394068	1.35810121678257e-04	1
Exhausted CD8+T	ENSG00000117984	CTSD	1.52916929272616	0.816887563633218	0.904538710124258	1.37122851901513e-04	1
Exhausted CD8+T	ENSG00000143222	UFC1	2.7359489568785	1.74141644601172	0.651780061501122	1.50816127681231e-04	1
Exhausted CD8+T	ENSG00000156256	USP16	1.28801558482014	0.734881367982474	0.809566770614436	1.55881695042785e-04	1
Exhausted CD8+T	ENSG00000164104	HMGB2	2.5583622676472	1.597878055683	0.67906325514382	1.55990550964707e-04	1
Exhausted CD8+T	ENSG00000204256	BRD2	0.966291228753414	0.494205991853764	0.967345563528062	1.57682483433453e-04	1
Exhausted CD8+T	ENSG00000145494	NDUFS6	1.85984206040037	1.13408908579162	0.713646139103939	1.66615719462862e-04	1
Exhausted CD8+T	ENSG00000051108	HERPUD1	1.22867163607381	0.67585737997201	0.862308660350943	1.66826852289437e-04	1
Exhausted CD8+T	ENSG00000189159	JPT1	1.3987876346264	0.846958205030607	0.723814264141517	1.74733718059111e-04	1
Exhausted CD8+T	ENSG00000003402	CFLAR	1.59557784668036	0.95548072364495	0.739780325068381	1.91536514198685e-04	1
Exhausted CD8+T	ENSG00000146425	DYNLT1	1.36409417242586	0.745087458471486	0.872461562187516	1.95309774973543e-04	1
Exhausted CD8+T	ENSG00000172922	RNASEH2C	1.27984886392133	0.761615575289627	0.748838566212599	2.20613158828188e-04	1
Exhausted CD8+T	ENSG00000145675	PIK3R1	0.91818683594202	0.48348427746672	0.925318773116389	2.23362651334001e-04	1
Exhausted CD8+T	ENSG00000088986	DYNLL1	2.11694722450665	1.29655534797569	0.707301509444444	2.54995744156395e-04	1
Exhausted CD8+T	ENSG00000134248	LAMTOR5	1.67935314142032	0.972204682620879	0.788573650147484	2.69467446461728e-04	1
Exhausted CD8+T	ENSG00000137815	RTF1	1.42991605544179	0.751778258491537	0.92755135652871	2.76842582949522e-04	1
Exhausted CD8+T	ENSG00000175334	BANF1	1.63022981214888	0.99812930009509	0.707776731316936	2.8906366376056e-04	1
Exhausted CD8+T	ENSG00000170860	LSM3	1.90160862465431	1.07623799392377	0.821223208092774	2.97451781212458e-04	1
Exhausted CD8+T	ENSG00000118363	SPCS2	2.23336419518549	1.47524648719784	0.598262507889017	3.03382337214066e-04	1
Exhausted CD8+T	ENSG00000167004	PDIA3	1.2646256971881	0.77027260628135	0.715269416665011	3.11051913796946e-04	1
Exhausted CD8+T	ENSG00000161203	AP2M1	1.87401565773617	1.1647978479098	0.686053411906348	3.12747185025917e-04	1
Exhausted CD8+T	ENSG00000128524	ATP6V1F	2.15361875381925	1.2932139578827	0.735801894257123	3.66232690559913e-04	1
Exhausted CD8+T	ENSG00000174021	GNG5	1.14086289556692	0.657923081782087	0.794134592095116	3.73322899848369e-04	1
Exhausted CD8+T	ENSG00000119801	YPEL5	0.965930948102951	0.546318109121125	0.82217881255012	3.77516978761278e-04	1
Exhausted CD8+T	ENSG00000075142	SRI	1.48381667472428	0.909369366682737	0.706374547352081	4.1603948424391e-04	1
Exhausted CD8+T	ENSG00000042753	AP2S1	1.7128572383168	1.09395913624814	0.646846063281693	4.26238233396425e-04	1
Exhausted CD8+T	ENSG00000160799	CCDC12	2.07472289262079	1.26400372009035	0.714917948320309	4.57633409536466e-04	1
Exhausted CD8+T	ENSG00000113811	SELENOK	1.63486381698429	0.991845150266551	0.720983659654628	4.69512118665273e-04	1
Exhausted CD8+T	ENSG00000111906	HDDC2	1.50553199288421	0.81428854641344	0.886661350994738	5.67697467480151e-04	1
Exhausted CD8+T	ENSG00000185825	BCAP31	1.56946721645631	0.959358802247883	0.710132501431208	5.95933807790121e-04	1
Exhausted CD8+T	ENSG00000124831	LRRFIP1	2.07769387459681	1.39851650757	0.571085821658499	6.00605920563056e-04	1
Exhausted CD8+T	ENSG00000170144	HNRNPA3	2.52668952322351	1.77878626567101	0.506355227887128	6.17225462798391e-04	1
Exhausted CD8+T	ENSG00000277791	PSMB3	2.27115884008951	1.44141664762021	0.655941195701143	6.3451739576037e-04	1
Exhausted CD8+T	ENSG00000150991	UBC	5.0822142960892	3.93053998782282	0.370729681891444	6.3840518902286e-04	1
Exhausted CD8+T	ENSG00000147168	IL2RG	3.47505631094835	2.59058871911664	0.423756363948193	6.44178645405624e-04	1
Exhausted CD8+T	ENSG00000211592	IGKC	4.57880602258616	3.37279982889605	0.441024748798406	6.4564020480686e-04	1
Exhausted CD8+T	ENSG00000213928	IRF9	1.64076671282914	0.857745515252552	0.935748545707323	6.54564721699948e-04	1
Exhausted CD8+T	ENSG00000123146	ADGRE5	1.24490996727614	0.659673656121251	0.9162170118297	6.56631909188178e-04	1
Exhausted CD8+T	ENSG00000225663	MCRIP1	1.18299544218105	0.583697551241732	1.01915159442818	8.56545614910811e-04	1
Exhausted CD8+T	ENSG00000150459	SAP18	3.29408286985681	2.40729435690841	0.452464288543045	9.29415834841539e-04	1
Exhausted CD8+T	ENSG00000127914	AKAP9	1.57867267287179	1.02163354221822	0.627834271704041	9.82994918357911e-04	1
Exhausted CD8+T	ENSG00000186470	BTN3A2	1.64503863600835	1.07346168141455	0.615850774773376	0.00109971418665175	1
Exhausted CD8+T	ENSG00000140575	IQGAP1	1.0782435120357	0.618450703180667	0.801952527760742	0.00115428960177857	1
Exhausted CD8+T	ENSG00000183726	TMEM50A	1.79235677613037	1.19600327655236	0.583636498550249	0.00117175155477399	1
Exhausted CD8+T	ENSG00000167515	TRAPPC2L	1.00501240083702	0.612540241700315	0.714336770673268	0.00123409600503684	1
Exhausted CD8+T	ENSG00000124562	SNRPC	1.48053794141618	0.934778718341242	0.663424668152617	0.00134177827902793	1
Exhausted CD8+T	ENSG00000111679	PTPN6	1.28138629743647	0.687568681568489	0.89812973082969	0.00136249532516801	1
Exhausted CD8+T	ENSG00000163565	IFI16	1.60989975473031	1.07225597493757	0.586321502240409	0.0013750937643385	1
Exhausted CD8+T	ENSG00000054148	PHPT1	1.27182895796234	0.734929227524809	0.791227430096354	0.00144909806083972	1
Exhausted CD8+T	ENSG00000146247	PHIP	0.90541252314874	0.58633504439857	0.626849974147532	0.00145146702245252	1
Exhausted CD8+T	ENSG00000198408	OGA	1.09655213414042	0.725800855483869	0.595328742294817	0.00152056355420287	1
Exhausted CD8+T	ENSG00000257727	CNPY2	1.41056011682414	0.849645796221992	0.731334718474307	0.00168004804579873	1
Exhausted CD8+T	ENSG00000110852	CLEC2B	2.11027864753739	1.4927497164454	0.499461214633984	0.00170490417605048	1
Exhausted CD8+T	ENSG00000086666	ZFAND6	1.0914137055145	0.576179890192982	0.921606852089121	0.00177304292022111	1
Exhausted CD8+T	ENSG00000168894	RNF181	1.1251089299461	0.658447480222488	0.772924409531826	0.00181617268874054	1
Exhausted CD8+T	ENSG00000105254	TBCB	1.33056772562668	0.851602733785889	0.643789458912867	0.00185029379353004	1
Exhausted CD8+T	ENSG00000125826	RBCK1	1.21182924375505	0.704801363346343	0.7818978060063	0.0021704374175688	1
Exhausted CD8+T	ENSG00000178980	SELENOW	2.05667627079494	1.37107271289071	0.585009641244338	0.00240549055388784	1
Exhausted CD8+T	ENSG00000048740	CELF2	2.04466059494101	1.36463250247126	0.583348898166691	0.00243441795067252	1
Exhausted CD8+T	ENSG00000105887	MTPN	1.06856494156766	0.693156907950806	0.624420716620574	0.00247827393378705	1
Exhausted CD8+T	ENSG00000211677	IGLC2	1.91735479886568	1.26227792850721	0.603087728613418	0.00250502514482034	1
Exhausted CD8+T	ENSG00000129559	NEDD8	3.10315380368099	2.17240110403278	0.514444702330076	0.0025874249339662	1
Exhausted CD8+T	ENSG00000127445	PIN1	1.35727183307615	0.83369047806472	0.703125928418139	0.00266375262613734	1
Exhausted CD8+T	ENSG00000166794	PPIB	3.35809964495967	2.42807632469693	0.467831267723089	0.00268492553891425	1
Exhausted CD8+T	ENSG00000106803	SEC61B	2.87006285854208	2.16602069920141	0.406035304485003	0.00271115738998204	1
Exhausted CD8+T	ENSG00000105993	DNAJB6	1.42346360498443	0.779474701020804	0.868831502787513	0.00275701529178226	1
Exhausted CD8+T	ENSG00000130770	ATP5IF1	2.76422832867211	1.97188066684858	0.487304542878885	0.00279041382836582	1
Exhausted CD8+T	ENSG00000213676	ATF6B	1.33570895393609	0.773952284276698	0.787289154959759	0.0028213461993624	1
Exhausted CD8+T	ENSG00000188186	LAMTOR4	2.7841823754518	2.02493636065899	0.459377148823631	0.00289489402303883	1
Exhausted CD8+T	ENSG00000065413	ANKRD44	1.42809732981404	0.925185868890704	0.626279171605589	0.00306667948390573	1
Exhausted CD8+T	ENSG00000164054	SHISA5	1.1313011210198	0.665903037552731	0.764598959683643	0.00312957099807419	1
Exhausted CD8+T	ENSG00000114125	RNF7	1.64688314988426	1.08185273357362	0.606234069488188	0.00348121820884702	1
Exhausted CD8+T	ENSG00000182952	HMGN4	1.04495749814384	0.588264253197239	0.828907987956432	0.00370430573284325	1
Exhausted CD8+T	ENSG00000139343	SNRPF	1.90679842678618	1.34637783722475	0.502069006498117	0.00371829505034137	1
Exhausted CD8+T	ENSG00000106245	BUD31	1.26917088908529	0.784777922957296	0.693529973767346	0.00374978671795981	1
Exhausted CD8+T	ENSG00000071127	WDR1	1.17152764903247	0.654707683533152	0.839468188061268	0.00376561324314416	1
Exhausted CD8+T	ENSG00000243147	MRPL33	0.996328835428836	0.61377716494297	0.698907005620332	0.00420570258265427	1
Exhausted CD8+T	ENSG00000116288	PARK7	3.30307082859885	2.56834089968017	0.362971199823689	0.00426714208663215	1
Exhausted CD8+T	ENSG00000135535	CD164	1.31354640545692	0.809955690196667	0.697552278900468	0.00454066450766052	1
Exhausted CD8+T	ENSG00000164405	UQCRQ	2.24947909951009	1.59799513349968	0.493327947808033	0.00463998556086113	1
Exhausted CD8+T	ENSG00000120727	PAIP2	1.75942890946802	1.16515102631291	0.594590254076391	0.00464476905192675	1
Exhausted CD8+T	ENSG00000102898	NUTF2	1.1069880392107	0.758288067083125	0.545821709150021	0.00496188507165062	1
Exhausted CD8+T	ENSG00000156587	UBE2L6	1.68210363783503	1.13573277666811	0.566643168553675	0.00504642647240924	1
Exhausted CD8+T	ENSG00000134285	FKBP11	1.37411093928313	0.895585564082351	0.617595306569324	0.00521702475424317	1
Exhausted CD8+T	ENSG00000054267	ARID4B	1.82525097194552	1.28945257763687	0.501336132228233	0.00526368812301549	1
Exhausted CD8+T	ENSG00000185475	TMEM179B	1.15750650365263	0.595850620802548	0.957997700720719	0.00549345391163134	1
Exhausted CD8+T	ENSG00000114978	MOB1A	0.890160964044411	0.544114294406188	0.710156506231589	0.00576942269112759	1
Exhausted CD8+T	ENSG00000204642	HLA-F	1.75100288369159	1.31652627992489	0.411445139596781	0.00594865455039895	1
Exhausted CD8+T	ENSG00000160932	LY6E	3.02125689041885	2.15795732819223	0.48548252125609	0.00622045007241446	1
Exhausted CD8+T	ENSG00000121851	POLR3GL	1.80056299356129	1.23243784941012	0.546933178999254	0.00664735628530679	1
Exhausted CD8+T	ENSG00000186517	ARHGAP30	1.49331923064214	0.959331488426086	0.63842129013487	0.00671882954666468	1
Exhausted CD8+T	ENSG00000175324	LSM1	1.04535304041925	0.597924368301375	0.805955342811073	0.00722983231890525	1
Exhausted CD8+T	ENSG00000187051	RPS19BP1	1.42282855532571	0.896197525765566	0.666873185240973	0.00749423797605983	1
Exhausted CD8+T	ENSG00000117410	ATP6V0B	1.34198904344822	0.802962441237476	0.740968480805397	0.00781401985903969	1
Exhausted CD8+T	ENSG00000087088	BAX	1.35315418731738	0.882477130378939	0.616695442705044	0.00800695724202501	1
Exhausted CD8+T	ENSG00000131495	NDUFA2	1.69892622191274	1.21516296447728	0.483473397551022	0.00857948092942171	1
Exhausted CD8+T	ENSG00000115232	ITGA4	0.99330347714404	0.687669990398662	0.530518173322384	0.00876005395355899	1
Exhausted CD8+T	ENSG00000185043	CIB1	2.82589741772944	1.9561065023331	0.530724174152509	0.00881781213196608	1
Exhausted CD8+T	ENSG00000178913	TAF7	1.53867757985732	1.12288425897573	0.454481725767183	0.00892549029915866	1
Exhausted CD8+T	ENSG00000243927	MRPS6	1.52474497472686	0.909215304327474	0.745874087484712	0.0090899223161952	1
Exhausted CD8+T	ENSG00000132432	SEC61G	2.12450143074689	1.52403118822995	0.479231888359417	0.00977019113149403	1
Proliferated T	ENSG00000119535	CSF3R	1.8369962214352	0.0532390125317241	5.10872103607819	1.47608424959177e-109	5.66786830158247e-105
Proliferated T	ENSG00000163563	MNDA	5.93152756048863	0.116194973139129	5.67378413241724	4.72216489580194e-93	1.81321687669003e-88
Proliferated T	ENSG00000163220	S100A9	100.572667268769	3.19190613649404	4.97767623831001	7.6726727400731e-65	2.94615287873327e-60
Proliferated T	ENSG00000143546	S100A8	180.582202971318	2.29077859806341	6.30067387674192	3.57393979066563e-57	1.37232140081979e-52
Proliferated T	ENSG00000105835	NAMPT	7.98037207272288	0.424525885225943	4.23253158239225	1.0989388564124e-51	4.21970542085233e-47
Proliferated T	ENSG00000116741	RGS2	2.10037313289393	0.177073940292909	3.56822183298565	1.70202684228374e-46	6.53544266900112e-42
Proliferated T	ENSG00000163221	S100A12	13.5792165439398	0.198194169389203	6.09834191416686	1.04101273614307e-40	3.99728070424214e-36
Proliferated T	ENSG00000115271	GCA	1.98760428890276	0.118567745697493	4.06724705192911	3.45132797653447e-33	1.32524091642971e-28
Proliferated T	ENSG00000204482	LST1	4.64293521425205	0.587991882369729	2.98116900730887	8.64390652313487e-33	3.31908722675333e-28
Proliferated T	ENSG00000085265	FCN1	2.27572578476987	0.174283920192732	3.70681535494521	4.66029062964217e-31	1.78945839597e-26
Proliferated T	ENSG00000130066	SAT1	14.1776779521661	1.76652587072857	3.00463448177884	1.24854655493158e-29	4.79416906162627e-25
Proliferated T	ENSG00000120129	DUSP1	1.81617701149692	0.17916013026403	3.34158329463338	1.89855248492973e-29	7.29006183163317e-25
Proliferated T	ENSG00000011600	TYROBP	10.5566509274943	3.57021896594397	1.56406775134545	4.10610672761967e-28	1.5766628612714e-23
Proliferated T	ENSG00000087086	FTL	53.2021625269982	23.6373995819311	1.1704135594215	1.77487624440694e-27	6.81516980327376e-23
Proliferated T	ENSG00000170345	FOS	2.34574060644328	0.224957649071341	3.38231816023524	4.27663047719772e-25	1.64214057063438e-20
Proliferated T	ENSG00000090382	LYZ	6.8540920057175	0.539172352703426	3.66814713192627	4.46152309715826e-25	1.71313563884683e-20
Proliferated T	ENSG00000158869	FCER1G	4.90133805012055	1.5222554323404	1.68696519290765	5.89761920036154e-22	2.26456782055482e-17
Proliferated T	ENSG00000112096	SOD2	2.86398603948491	0.502739384088466	2.51014184236969	2.2351244982267e-19	8.58243104829086e-15
Proliferated T	ENSG00000167996	FTH1	10.7289519464582	3.67531806243894	1.54556814241192	6.2240558839424e-17	2.3899129783162e-12
Proliferated T	ENSG00000185201	IFITM2	14.546264203083	6.18121441079684	1.23468647075898	2.8615375446828e-15	1.0987731864073e-10
Proliferated T	ENSG00000197956	S100A6	14.7444678350132	6.96539892998205	1.08189586491976	1.99111208680045e-13	7.64547219089638e-09
Proliferated T	ENSG00000245532	NEAT1	8.81267551242351	3.01940926715807	1.54531376442474	7.59804429709479e-13	2.91749704919846e-08
Proliferated T	ENSG00000122862	SRGN	7.08361198721847	3.63610717121909	0.962090466628229	1.83846108330322e-12	7.0593228676677e-08
Proliferated T	ENSG00000163191	S100A11	8.06036052918946	3.24480258222292	1.31271366446878	6.73051185229825e-10	2.58438194104548e-05
Proliferated T	ENSG00000163736	PPBP	3.19852901510569	0.720569218736858	2.1501996414005	8.5819609709629e-10	3.29530137363033e-05
Proliferated T	ENSG00000100300	TSPO	5.28980057090945	1.75286048794593	1.59350215776255	1.11277481538129e-09	4.27283273610106e-05
Proliferated T	ENSG00000163162	RNF149	1.44148320956667	0.421122558278775	1.77524196882415	1.01765776823321e-08	3.90760229846187e-04
Proliferated T	ENSG00000142089	IFITM3	2.74737486728895	0.744807162829884	1.88311492076355	1.65223307782679e-08	6.34424457223932e-04
Proliferated T	ENSG00000076944	STXBP2	1.76198895573707	0.455763675782593	1.9508470294091	1.58745562472953e-07	0.00609551210783646
Proliferated T	ENSG00000204472	AIF1	3.93208694334889	1.67592946073613	1.23033379401527	8.57337335984638e-07	0.0329200390271381
Proliferated T	ENSG00000092841	MYL6	12.9764202250565	8.91267005874713	0.541962840926725	1.04096024452082e-06	0.0399707914691106
Proliferated T	ENSG00000103490	PYCARD	2.07008213338328	0.655835101787686	1.65828298455631	2.9800521018366e-06	0.114428040606322
Proliferated T	ENSG00000160888	IER2	1.55162318757972	0.450367962502483	1.78460213265671	3.43497975329439e-06	0.131896352566998
Proliferated T	ENSG00000132475	H3-3B	18.0796132387902	13.2081538100324	0.452934990017959	5.04694744070172e-06	0.193792687828065
Proliferated T	ENSG00000163041	H3-3A	14.9024648317405	10.8234123850601	0.461395547647547	1.43828165338382e-05	0.55227138926632
Proliferated T	ENSG00000167552	TUBA1A	2.08368361207408	0.69909943149544	1.57556666755834	2.7324677868218e-05	1
Proliferated T	ENSG00000026025	VIM	5.77486537040766	2.4488599873423	1.23767702262408	3.23136275418736e-05	1
Proliferated T	ENSG00000132965	ALOX5AP	2.7514177968311	1.15261737053014	1.25526155925534	4.82016554531535e-05	1
Proliferated T	ENSG00000163131	CTSS	2.57142254244248	1.07864593944276	1.25334531229577	6.00637312169007e-05	1
Proliferated T	ENSG00000117410	ATP6V0B	1.82373918932594	0.796793987426193	1.19462076018595	6.15511844614524e-05	1
Proliferated T	ENSG00000143384	MCL1	1.92483431261635	0.717169078917506	1.42434907354343	6.60092700697171e-05	1
Proliferated T	ENSG00000059804	SLC2A3	1.44914240952403	0.588690505279476	1.29961811341149	7.63086193689455e-05	1
Proliferated T	ENSG00000140264	SERF2	15.595847703825	11.4941332064185	0.440264297858342	1.4388791978632e-04	1
Proliferated T	ENSG00000140350	ANP32A	2.33750770826717	0.8879233312195	1.39646410663011	6.47098558269295e-04	1
Proliferated T	ENSG00000051523	CYBA	3.33185965683389	1.384504498946	1.26695789165178	6.62996883582405e-04	1
Proliferated T	ENSG00000139218	SCAF11	1.96633530806503	1.05512144876174	0.898100288755807	0.00136118246535626	1
Proliferated T	ENSG00000100097	LGALS1	5.89910567895574	2.99132616368861	0.979711028988918	0.00210295340553672	1
Proliferated T	ENSG00000136156	ITM2B	3.09961474636921	1.77529134300629	0.804033108220894	0.00283860940212994	1
Proliferated T	ENSG00000104904	OAZ1	9.69295373508431	7.42935038553033	0.383700296727009	0.0031520661722086	1
Proliferated T	ENSG00000103187	COTL1	1.4949102804354	0.779683767556249	0.939097897137982	0.00361060469446746	1
Proliferated T	ENSG00000136238	RAC1	1.13384606019598	0.548521543996393	1.04760459118036	0.0072284148036778	1
Proliferated T	ENSG00000217555	CKLF	1.83588294693213	0.869037054839802	1.07898447918525	0.00833542318959327	1
