# Supplementary material for: Immunopathological signatures in congenital tuberculosis-a case-matched study
Source: Front Immunol. 2026 Mar 30;17:1614510. doi: 10.3389/fimmu.2026.1614510 (PMC13070812; doi:10.3389/fimmu.2026.1614510)
Supplement: Supplementary Table 13 — GSEA of Control vs CTB and ATB vs CTB in T and myeloid cells subsets. [file Table13.xlsx]

## Sheet: Sheet1
Naive CD4 control VS CTB										Naive CD4 ATB VS CTB
id	name	KEGG_A_class	KEGG_B_class	SIZE	ES	NES	NOM p-val	FDR q-val		id	name	KEGG_A_class	KEGG_B_class	SIZE	ES	NES	NOM p-val	FDR q-val
KO00982	Drug metabolism - cytochrome P450	Metabolism	Xenobiotics biodegradation and metabolism	68	-0.838146	-1.55681	0	0.0422685		KO05171	Coronavirus disease - COVID-19	Human Diseases	Infectious disease: viral	315	-0.387436	-0.01	-0.01	1
KO00591	Linoleic acid metabolism	Metabolism	Lipid metabolism	30	-0.855024	-1.4286	0.0151515	0.770501		KO04060	Cytokine-cytokine receptor interaction	Environmental Information Processing	Signaling molecules and interaction	303	-0.432765	-0.01	-0.01	1
KO04740	Olfactory transduction	Organismal Systems	Sensory system	434	-0.685623	-1.39786	0	0.943935		KO04145	Phagosome	Cellular Processes	Transport and catabolism	229	-0.356702	-0.01	-0.01	1
KO00220	Arginine biosynthesis	Metabolism	Amino acid metabolism	24	-0.866888	-1.38095	0.0338505	0.959659		KO05150	Staphylococcus aureus infection	Human Diseases	Infectious disease: bacterial	174	-0.648139	-0.01	-0.01	1
KO04913	Ovarian steroidogenesis	Organismal Systems	Endocrine system	55	-0.77184	-1.38094	0.0223602	0.767727		KO04640	Hematopoietic cell lineage	Organismal Systems	Immune system	173	-0.523851	-0.01	-0.01	1
KO05204	Chemical carcinogenesis - DNA adducts	Human Diseases	Cancer: overview	70	-0.738885	-1.37302	0.0255786	0.736717		KO05323	Rheumatoid arthritis	Human Diseases	Immune disease	167	-0.527955	-0.01	-0.01	1
KO04512	ECM-receptor interaction	Environmental Information Processing	Signaling molecules and interaction	91	-0.728122	-1.36229	0.0223529	0.7519		KO05140	Leishmaniasis	Human Diseases	Infectious disease: parasitic	148	-0.42045	-0.01	-0.01	1
KO05150	Staphylococcus aureus infection	Human Diseases	Infectious disease: bacterial	174	-0.681964	-1.35701	0.00652884	0.712448		KO05320	Autoimmune thyroid disease	Human Diseases	Immune disease	126	-0.692448	-0.01	-0.01	1
KO00980	Metabolism of xenobiotics by cytochrome P450	Metabolism	Xenobiotics biodegradation and metabolism	73	-0.724587	-1.33228	0.0358467	0.904228		KO05340	Primary immunodeficiency	Human Diseases	Immune disease	125	-0.474702	-0.01	-0.01	1
KO04061	Viral protein interaction with cytokine and cytokine receptor	Environmental Information Processing	Signaling molecules and interaction	102	-0.683979	-1.31145	0.03708	0.979043		KO05310	Asthma	Human Diseases	Immune disease	105	-0.759543	-2.15707	0	0
KO05322	Systemic lupus erythematosus	Human Diseases	Immune disease	218	-0.652193	-1.3051	0.0155763	0.980529		KO05330	Allograft rejection	Human Diseases	Immune disease	111	-0.716433	-2.01146	0	0.000460461
KO05140	Leishmaniasis	Human Diseases	Infectious disease: parasitic	148	-0.634787	-1.25174	0.0498375	0.984176		KO05332	Graft-versus-host disease	Human Diseases	Immune disease	43	-0.741683	-1.81541	0	0.00798475
KO04080	Neuroactive ligand-receptor interaction	Environmental Information Processing	Signaling molecules and interaction	365	-0.610321	-1.24429	0.0101523	0.896875		KO04940	Type I diabetes mellitus	Human Diseases	Endocrine and metabolic disease	48	-0.650935	-1.66057	0	0.0181136
KO05012	Parkinson disease	Human Diseases	Neurodegenerative disease	289	-0.608325	-1.22884	0.0236626	0.905753		KO04672	Intestinal immune network for IgA production	Organismal Systems	Immune system	123	-0.628818	-1.63857	0	0.0195242
KO04613	Neutrophil extracellular trap formation	Organismal Systems	Immune system	274	-0.602791	-1.22021	0.0388946	0.892976		KO05321	Inflammatory bowel disease	Human Diseases	Immune disease	70	-0.551539	-1.55271	0	0.0293611
KO05020	Prion disease	Human Diseases	Neurodegenerative disease	292	-0.587271	-1.19575	0.0470348	0.876927		KO05416	Viral myocarditis	Human Diseases	Cardiovascular disease	133	-0.556874	-1.52963	0	0.0311159
KO05033	Nicotine addiction	Human Diseases	Substance dependence	41	0.744089	1.47621	0.0271493	0.981946		KO00982	Drug metabolism - cytochrome P450	Metabolism	Xenobiotics biodegradation and metabolism	68	-0.635215	-1.50201	0	0.0325849
KO05143	African trypanosomiasis	Human Diseases	Infectious disease: parasitic	108	0.568621	1.33422	0.00884956	1		KO05143	African trypanosomiasis	Human Diseases	Infectious disease: parasitic	108	-0.549455	-1.4934	0	0.0326357
KO05340	Primary immunodeficiency	Human Diseases	Immune disease	125	0.553179	1.31962	0.0194175	1		KO04610	Complement and coagulation cascades	Organismal Systems	Immune system	93	-0.551424	-1.43993	0	0.0376967
										KO00980	Metabolism of xenobiotics by cytochrome P450	Metabolism	Xenobiotics biodegradation and metabolism	73	-0.514921	-1.39776	0	0.0486757
										KO04514	Cell adhesion molecules	Environmental Information Processing	Signaling molecules and interaction	154	-0.472615	-1.37696	0	0.050761
										KO04061	Viral protein interaction with cytokine and cytokine receptor	Environmental Information Processing	Signaling molecules and interaction	102	-0.523269	-1.33617	0	0.056507
										KO04612	Antigen processing and presentation	Organismal Systems	Immune system	77	-0.495473	-1.32862	0	0.0572467
										KO03010	Ribosome	Genetic Information Processing	Translation	143	-0.408498	-1.06246	0	0.241643
										KO04950	Maturity onset diabetes of the young	Human Diseases	Endocrine and metabolic disease	28	0.899217	1.46405	0	0.0211438
										KO04721	Synaptic vesicle cycle	Organismal Systems	Nervous system	78	0.734816	1.28033	0.00906344	1
										KO04930	Type II diabetes mellitus	Human Diseases	Endocrine and metabolic disease	50	0.72637	1.25036	0.0453141	1
										KO04070	Phosphatidylinositol signaling system	Environmental Information Processing	Signal transduction	101	0.70303	1.24455	0.0190763	1
										KO05230	Central carbon metabolism in cancer	Human Diseases	Cancer: overview	76	0.713447	1.2426	0.0151515	1
										KO05211	Renal cell carcinoma	Human Diseases	Cancer: specific types	76	0.705749	1.23406	0.0352113	1
										KO04929	GnRH secretion	Organismal Systems	Endocrine system	67	0.706094	1.23197	0.0475228	1
										KO04218	Cellular senescence	Cellular Processes	Cell growth and death	164	0.690563	1.2311	0.003003	0.953979
										KO03008	Ribosome biogenesis in eukaryotes	Genetic Information Processing	Translation	79	0.698475	1.22365	0.0482897	0.86537
										KO03013	Nucleocytoplasmic transport	Genetic Information Processing	Translation	112	0.690852	1.22109	0.0260521	0.847535
										KO04910	Insulin signaling pathway	Organismal Systems	Endocrine system	144	0.680906	1.2103	0.017017	0.907081
										KO05235	PD-L1 expression and PD-1 checkpoint pathway in cancer	Human Diseases	Cancer: overview	98	0.676014	1.19942	0.0462777	0.977315
										KO04919	Thyroid hormone signaling pathway	Organismal Systems	Endocrine system	129	0.675562	1.19935	0.034034	0.929689
										KO04660	T cell receptor signaling pathway	Organismal Systems	Immune system	111	0.671993	1.19366	0.0470942	0.971741
										KO04140	Autophagy - animal	Cellular Processes	Transport and catabolism	154	0.669081	1.19271	0.025	0.940817
										KO05231	Choline metabolism in cancer	Human Diseases	Cancer: overview	107	0.671261	1.19104	0.0400802	0.849813
										KO03015	mRNA surveillance pathway	Genetic Information Processing	Translation	106	0.673609	1.18958	0.0460922	0.836265
										KO04110	Cell cycle	Cellular Processes	Cell growth and death	131	0.666119	1.18089	0.046046	0.857679
										KO04935	Growth hormone synthesis, secretion and action	Organismal Systems	Endocrine system	124	0.663339	1.17951	0.0400802	0.846099
										KO04114	Oocyte meiosis	Cellular Processes	Cell growth and death	144	0.659719	1.17797	0.033	0.811387
										KO04068	FoxO signaling pathway	Environmental Information Processing	Signal transduction	139	0.657074	1.17466	0.036036	0.776371
										KO04120	Ubiquitin mediated proteolysis	Genetic Information Processing	Folding, sorting and degradation	151	0.659081	1.1737	0.035	0.76595
										KO04550	Signaling pathways regulating pluripotency of stem cells	Cellular Processes	Cellular community - eukaryotes	147	0.659839	1.17359	0.044044	0.746368
										KO04071	Sphingolipid signaling pathway	Environmental Information Processing	Signal transduction	125	0.658507	1.17172	0.039039	0.709215
										KO04310	Wnt signaling pathway	Environmental Information Processing	Signal transduction	173	0.655271	1.16718	0.029	0.686173
										KO04144	Endocytosis	Cellular Processes	Transport and catabolism	261	0.645564	1.15835	0.011	0.725986
										KO04740	Olfactory transduction	Organismal Systems	Sensory system	434	0.613679	1.10497	0.041	0.827139
Treg control VS CTB										Treg ATB VS CTB
id	name	KEGG_A_class	KEGG_B_class	SIZE	ES	NES	NOM p-val	FDR q-val		id	name	KEGG_A_class	KEGG_B_class	SIZE	ES	NES	NOM p-val	FDR q-val
KO05322	Systemic lupus erythematosus	Human Diseases	Immune disease	218	-0.772763	-1.55068	0	0.0708995		KO05171	Coronavirus disease - COVID-19	Human Diseases	Infectious disease: viral	315	-0.398283	-0.01	-0.01	1
KO05150	Staphylococcus aureus infection	Human Diseases	Infectious disease: bacterial	174	-0.790497	-1.5471	0	0.0409545		KO04640	Hematopoietic cell lineage	Organismal Systems	Immune system	173	-0.452909	-0.01	-0.01	1
KO05310	Asthma	Human Diseases	Immune disease	105	-0.792936	-1.50748	0	0.0879825		KO05323	Rheumatoid arthritis	Human Diseases	Immune disease	167	-0.493425	-0.01	-0.01	1
KO04640	Hematopoietic cell lineage	Organismal Systems	Immune system	173	-0.760958	-1.50625	0	0.068741		KO05310	Asthma	Human Diseases	Immune disease	105	-0.697605	-1.73814	0	0.0113609
KO05330	Allograft rejection	Human Diseases	Immune disease	111	-0.774422	-1.48475	0.00356718	0.0996446		KO05330	Allograft rejection	Human Diseases	Immune disease	111	-0.671153	-1.62233	0	0.05676
KO05320	Autoimmune thyroid disease	Human Diseases	Immune disease	126	-0.767111	-1.47556	0	0.104162		KO05320	Autoimmune thyroid disease	Human Diseases	Immune disease	126	-0.604347	-1.52234	0	0.131008
KO04610	Complement and coagulation cascades	Organismal Systems	Immune system	93	-0.770215	-1.44573	0.00372671	0.189421		KO05332	Graft-versus-host disease	Human Diseases	Immune disease	43	-0.691911	-1.4529	0	0.18699
KO04672	Intestinal immune network for IgA production	Organismal Systems	Immune system	123	-0.75414	-1.43658	0.00718563	0.199577		KO00380	Tryptophan metabolism	Metabolism	Amino acid metabolism	45	-0.659545	-1.3942	0.0327869	0.221555
KO00040	Pentose and glucuronate interconversions	Metabolism	Carbohydrate metabolism	35	-0.863468	-1.43419	0.0164179	0.18688		KO05150	Staphylococcus aureus infection	Human Diseases	Infectious disease: bacterial	174	-0.524685	-1.37297	0	0.218223
KO00053	Ascorbate and aldarate metabolism	Metabolism	Carbohydrate metabolism	31	-0.857849	-1.40631	0.0217391	0.286371		KO00982	Drug metabolism - cytochrome P450	Metabolism	Xenobiotics biodegradation and metabolism	68	-0.597731	-1.36834	0	0.200846
KO05416	Viral myocarditis	Human Diseases	Cardiovascular disease	133	-0.727394	-1.40407	0.00349243	0.270834		KO05416	Viral myocarditis	Human Diseases	Cardiovascular disease	133	-0.472607	-1.19861	0	0.282742
KO05410	Hypertrophic cardiomyopathy	Human Diseases	Cardiovascular disease	93	-0.746028	-1.39627	0.0138889	0.285396		KO03010	Ribosome	Genetic Information Processing	Translation	143	-0.498228	-1.19801	0	0.264244
KO04514	Cell adhesion molecules	Environmental Information Processing	Signaling molecules and interaction	154	-0.705011	-1.38988	0.00233918	0.292396		KO04512	ECM-receptor interaction	Environmental Information Processing	Signaling molecules and interaction	91	0.834681	1.32066	0	0.562148
KO05332	Graft-versus-host disease	Human Diseases	Immune disease	43	-0.800436	-1.38401	0.0354223	0.298257		KO04924	Renin secretion	Organismal Systems	Endocrine system	73	0.832777	1.30953	0.00102881	0.431547
KO05323	Rheumatoid arthritis	Human Diseases	Immune disease	167	-0.701867	-1.38364	0.00225225	0.279648		KO05412	Arrhythmogenic right ventricular cardiomyopathy	Human Diseases	Cardiovascular disease	79	0.801684	1.26202	0.0132653	1
KO04744	Phototransduction	Organismal Systems	Sensory system	29	-0.842706	-1.36931	0.0442478	0.328535		KO04744	Phototransduction	Organismal Systems	Sensory system	29	0.85771	1.25673	0.0418079	1
KO05414	Dilated cardiomyopathy	Human Diseases	Cardiovascular disease	168	-0.688976	-1.34191	0.0103211	0.409128		KO04720	Long-term potentiation	Organismal Systems	Nervous system	69	0.787923	1.2341	0.0358607	1
KO00380	Tryptophan metabolism	Metabolism	Amino acid metabolism	45	-0.783621	-1.34126	0.0467675	0.391749		KO04750	Inflammatory mediator regulation of TRP channels	Organismal Systems	Sensory system	102	0.768789	1.22821	0.0241935	1
KO04613	Neutrophil extracellular trap formation	Organismal Systems	Immune system	274	-0.651857	-1.31781	0.00747065	0.508533		KO04310	Wnt signaling pathway	Environmental Information Processing	Signal transduction	173	0.757474	1.22501	0.00601202	1
KO05140	Leishmaniasis	Human Diseases	Infectious disease: parasitic	148	-0.67495	-1.31583	0.017301	0.497166		KO04724	Glutamatergic synapse	Organismal Systems	Nervous system	117	0.764241	1.21824	0.0311558	1
KO04512	ECM-receptor interaction	Environmental Information Processing	Signaling molecules and interaction	91	-0.692912	-1.30717	0.0459057	0.526197		KO04916	Melanogenesis	Organismal Systems	Endocrine system	103	0.769703	1.21742	0.0232794	1
KO04060	Cytokine-cytokine receptor interaction	Environmental Information Processing	Signaling molecules and interaction	303	-0.631795	-1.27946	0.00749465	0.634318		KO04070	Phosphatidylinositol signaling system	Environmental Information Processing	Signal transduction	101	0.763387	1.20811	0.0450902	1
KO04142	Lysosome	Cellular Processes	Transport and catabolism	142	-0.651733	-1.26077	0.0480657	0.641653		KO04261	Adrenergic signaling in cardiomyocytes	Organismal Systems	Circulatory system	153	0.734648	1.17498	0.043043	1
KO04145	Phagosome	Cellular Processes	Transport and catabolism	229	-0.630331	-1.25579	0.0305011	0.65095		KO04510	Focal adhesion	Cellular Processes	Cellular community - eukaryotes	209	0.728321	1.16994	0.032032	1
KO05012	Parkinson disease	Human Diseases	Neurodegenerative disease	289	-0.614023	-1.24302	0.0191693	0.711542		KO04810	Regulation of actin cytoskeleton	Cellular Processes	Cell motility	230	0.723303	1.15864	0.016	1
KO05169	Epstein-Barr virus infection	Human Diseases	Infectious disease: viral	282	-0.600461	-1.2179	0.0477707	0.817145		KO04015	Rap1 signaling pathway	Environmental Information Processing	Signal transduction	229	0.712284	1.15024	0.046	1
KO03010	Ribosome	Genetic Information Processing	Translation	143	0.743594	1.68499	0	0.0514746
KO05033	Nicotine addiction	Human Diseases	Substance dependence	41	0.855906	1.65928	0.00706714	0.0391865
KO04742	Taste transduction	Organismal Systems	Sensory system	85	0.72816	1.57089	0	0.120763
KO05171	Coronavirus disease - COVID-19	Human Diseases	Infectious disease: viral	315	0.609569	1.49616	0	0.25164
Th1_17 control VS CTB										Th1_17 ATB VS CTB
id	name	KEGG_A_class	KEGG_B_class	SIZE	ES	NES	NOM p-val	FDR q-val		id	name	KEGG_A_class	KEGG_B_class	SIZE	ES	NES	NOM p-val	FDR q-val
KO05033	Nicotine addiction	Human Diseases	Substance dependence	41	-0.999959	-1.69758	0	0		KO04145	Phagosome	Cellular Processes	Transport and catabolism	229	-0.380881	-0.01	-0.01	1
KO05310	Asthma	Human Diseases	Immune disease	105	-0.792563	-1.5	0.00360577	0.162378		KO05033	Nicotine addiction	Human Diseases	Substance dependence	41	-0.999959	-1.97861	0	0.000833333
KO05330	Allograft rejection	Human Diseases	Immune disease	111	-0.773683	-1.48414	0	0.17727		KO05320	Autoimmune thyroid disease	Human Diseases	Immune disease	126	-0.769879	-1.83232	0	0.00337085
KO05320	Autoimmune thyroid disease	Human Diseases	Immune disease	126	-0.759763	-1.46916	0	0.200145		KO05310	Asthma	Human Diseases	Immune disease	105	-0.737864	-1.75684	0	0.00981624
KO05150	Staphylococcus aureus infection	Human Diseases	Infectious disease: bacterial	174	-0.737749	-1.45936	0	0.200934		KO05330	Allograft rejection	Human Diseases	Immune disease	111	-0.721312	-1.72251	0	0.0160931
KO05140	Leishmaniasis	Human Diseases	Infectious disease: parasitic	148	-0.728764	-1.43237	0.00692841	0.302092		KO04672	Intestinal immune network for IgA production	Organismal Systems	Immune system	123	-0.656411	-1.57358	0	0.071542
KO04060	Cytokine-cytokine receptor interaction	Environmental Information Processing	Signaling molecules and interaction	303	-0.69401	-1.40759	0	0.417673		KO05332	Graft-versus-host disease	Human Diseases	Immune disease	43	-0.751331	-1.56047	0	0.0689059
KO05133	Pertussis	Human Diseases	Infectious disease: bacterial	80	-0.742682	-1.39058	0.0191571	0.487679		KO05150	Staphylococcus aureus infection	Human Diseases	Infectious disease: bacterial	174	-0.650534	-1.48126	0	0.115721
KO04940	Type I diabetes mellitus	Human Diseases	Endocrine and metabolic disease	48	-0.788249	-1.37657	0.0421769	0.542802		KO04940	Type I diabetes mellitus	Human Diseases	Endocrine and metabolic disease	48	-0.649015	-1.37871	0.0285714	0.180914
KO04064	NF-kappa B signaling pathway	Environmental Information Processing	Signal transduction	179	-0.683511	-1.36414	0.00558036	0.591214		KO05416	Viral myocarditis	Human Diseases	Cardiovascular disease	133	-0.525135	-1.37493	0	0.165803
KO00982	Drug metabolism - cytochrome P450	Metabolism	Xenobiotics biodegradation and metabolism	68	-0.749622	-1.36242	0.0340909	0.551652		KO05143	African trypanosomiasis	Human Diseases	Infectious disease: parasitic	108	-0.531977	-1.31962	0	0.194201
KO05416	Viral myocarditis	Human Diseases	Cardiovascular disease	133	-0.686538	-1.33724	0.0165094	0.671272		KO05323	Rheumatoid arthritis	Human Diseases	Immune disease	167	-0.503604	-1.28784	0	0.208603
KO05322	Systemic lupus erythematosus	Human Diseases	Immune disease	218	-0.668999	-1.3246	0.00668896	0.690539		KO04640	Hematopoietic cell lineage	Organismal Systems	Immune system	173	-0.489787	-1.20056	0	0.289437
KO05414	Dilated cardiomyopathy	Human Diseases	Cardiovascular disease	168	-0.669687	-1.31798	0.014756	0.664176		KO04514	Cell adhesion molecules	Environmental Information Processing	Signaling molecules and interaction	154	-0.475416	-1.1617	0	0.3218
KO04672	Intestinal immune network for IgA production	Organismal Systems	Immune system	123	-0.687192	-1.31276	0.0257913	0.668007		KO03010	Ribosome	Genetic Information Processing	Translation	143	-0.406301	-1.03728	0	0.427159
KO04512	ECM-receptor interaction	Environmental Information Processing	Signaling molecules and interaction	91	-0.693212	-1.2971	0.0484472	0.723376		KO05211	Renal cell carcinoma	Human Diseases	Cancer: specific types	76	0.791943	1.28714	0.0155602	1
KO05152	Tuberculosis	Human Diseases	Infectious disease: bacterial	257	-0.640748	-1.29001	0.00968784	0.747775		KO04916	Melanogenesis	Organismal Systems	Endocrine system	103	0.78579	1.28291	0.0143149	1
KO04613	Neutrophil extracellular trap formation	Organismal Systems	Immune system	274	-0.635345	-1.28834	0.010661	0.726794		KO00270	Cysteine and methionine metabolism	Metabolism	Amino acid metabolism	55	0.805004	1.27597	0.0400844	1
KO05130	Pathogenic Escherichia coli infection	Human Diseases	Infectious disease: bacterial	279	-0.613943	-1.24208	0.0308511	0.981336		KO04730	Long-term depression	Organismal Systems	Nervous system	62	0.781763	1.26465	0.0494737	1
KO03010	Ribosome	Genetic Information Processing	Translation	143	0.609816	1.4066	0.00636943	1		KO04924	Renin secretion	Organismal Systems	Endocrine system	73	0.772405	1.24561	0.0444674	1
KO05171	Coronavirus disease - COVID-19	Human Diseases	Infectious disease: viral	315	0.487326	1.20658	0.02	1		KO03008	Ribosome biogenesis in eukaryotes	Genetic Information Processing	Translation	79	0.770744	1.2441	0.049896	1
										KO04540	Gap junction	Cellular Processes	Cellular community - eukaryotes	93	0.760137	1.24248	0.0347293	1
										KO04012	ErbB signaling pathway	Environmental Information Processing	Signal transduction	89	0.757796	1.23646	0.0397959	1
										KO04218	Cellular senescence	Cellular Processes	Cell growth and death	164	0.744713	1.2338	0.01001	1
										KO03013	Nucleocytoplasmic transport	Genetic Information Processing	Translation	112	0.748927	1.23178	0.0361809	1
										KO05215	Prostate cancer	Human Diseases	Cancer: specific types	103	0.75333	1.22943	0.0383451	1
										KO04915	Estrogen signaling pathway	Organismal Systems	Endocrine system	142	0.735646	1.21787	0.03125	1
										KO04550	Signaling pathways regulating pluripotency of stem cells	Cellular Processes	Cellular community - eukaryotes	147	0.734809	1.21708	0.0320641	1
										KO05226	Gastric cancer	Human Diseases	Cancer: specific types	153	0.737344	1.21698	0.0231156	1
										KO04110	Cell cycle	Cellular Processes	Cell growth and death	131	0.739152	1.21512	0.0343782	1
										KO03015	mRNA surveillance pathway	Genetic Information Processing	Translation	106	0.744603	1.21366	0.0498982	0.950541
										KO04120	Ubiquitin mediated proteolysis	Genetic Information Processing	Folding, sorting and degradation	151	0.725688	1.20131	0.0450902	0.939732
										KO04934	Cushing syndrome	Human Diseases	Endocrine and metabolic disease	162	0.724614	1.20121	0.0410822	0.907301
										KO05225	Hepatocellular carcinoma	Human Diseases	Cancer: specific types	170	0.719474	1.19438	0.0321608	0.874087
										KO05224	Breast cancer	Human Diseases	Cancer: specific types	154	0.720966	1.19009	0.0341023	0.873112
										KO04310	Wnt signaling pathway	Environmental Information Processing	Signal transduction	173	0.721715	1.19001	0.0340681	0.848906
										KO04114	Oocyte meiosis	Cellular Processes	Cell growth and death	144	0.726615	1.18894	0.0473313	0.837499
										KO05165	Human papillomavirus infection	Human Diseases	Infectious disease: viral	345	0.69168	1.14777	0.031	0.683872
										KO04740	Olfactory transduction	Organismal Systems	Sensory system	434	0.683709	1.1421	0.021	0.671177
Tfh control VS CTB										Tfh ATB VS CTB
id	name	KEGG_A_class	KEGG_B_class	SIZE	ES	NES	NOM p-val	FDR q-val		id	name	KEGG_A_class	KEGG_B_class	SIZE	ES	NES	NOM p-val	FDR q-val
KO05033	Nicotine addiction	Human Diseases	Substance dependence	41	-0.999959	-0.01	-0.01	1		KO05171	Coronavirus disease - COVID-19	Human Diseases	Infectious disease: viral	315	-0.466902	-0.01	-0.01	1
KO04950	Maturity onset diabetes of the young	Human Diseases	Endocrine and metabolic disease	28	-0.999972	-1	0	0.5		KO05320	Autoimmune thyroid disease	Human Diseases	Immune disease	126	-0.490645	-0.01	-0.01	1
KO00360	Phenylalanine metabolism	Metabolism	Amino acid metabolism	16	0.987546	1.12027	0.0115183	0.672484		KO04672	Intestinal immune network for IgA production	Organismal Systems	Immune system	123	-0.422815	-0.01	-0.01	1
KO04742	Taste transduction	Organismal Systems	Sensory system	85	0.927231	1.09834	0	0.877663		KO05033	Nicotine addiction	Human Diseases	Substance dependence	41	-0.999959	-1.85048	0	0.000403846
KO04260	Cardiac muscle contraction	Organismal Systems	Circulatory system	91	0.919168	1.08935	0.001	0.802642		KO05143	African trypanosomiasis	Human Diseases	Infectious disease: parasitic	108	-0.683087	-1.63389	0	0.034766
KO04744	Phototransduction	Organismal Systems	Sensory system	29	0.939821	1.08606	0.0322906	0.668227		KO04950	Maturity onset diabetes of the young	Human Diseases	Endocrine and metabolic disease	28	-0.999972	-1.60541	0	0.0397542
KO03010	Ribosome	Genetic Information Processing	Translation	143	0.893731	1.06464	0.001	1		KO03010	Ribosome	Genetic Information Processing	Translation	143	-0.568578	-1.40272	0	0.232728
KO00190	Oxidative phosphorylation	Metabolism	Energy metabolism	146	0.88143	1.05121	0	1		KO05330	Allograft rejection	Human Diseases	Immune disease	111	-0.542846	-1.30818	0	0.324967
KO05171	Coronavirus disease - COVID-19	Human Diseases	Infectious disease: viral	315	0.874306	1.0466	0	1		KO05310	Asthma	Human Diseases	Immune disease	105	-0.548059	-1.30577	0	0.297044
KO05020	Prion disease	Human Diseases	Neurodegenerative disease	292	0.864976	1.03512	0	1		KO04742	Taste transduction	Organismal Systems	Sensory system	85	0.862042	1.2662	0	1
KO05415	Diabetic cardiomyopathy	Human Diseases	Cardiovascular disease	221	0.863671	1.0324	0	1		KO00514	Other types of O-glycan biosynthesis	Metabolism	Glycan biosynthesis and metabolism	47	0.850831	1.22975	0.0366492	1
KO05416	Viral myocarditis	Human Diseases	Cardiovascular disease	133	0.864071	1.02845	0.021	1		KO04340	Hedgehog signaling pathway	Environmental Information Processing	Signal transduction	57	0.848986	1.22796	0.026999	1
KO05012	Parkinson disease	Human Diseases	Neurodegenerative disease	289	0.857387	1.02596	0	1		KO04380	Osteoclast differentiation	Organismal Systems	Development and regeneration	131	0.801503	1.1794	0.015015	1
KO05016	Huntington disease	Human Diseases	Neurodegenerative disease	325	0.852629	1.02109	0.002	1		KO04660	T cell receptor signaling pathway	Organismal Systems	Immune system	111	0.791802	1.17324	0.0451807	1
KO05208	Chemical carcinogenesis - reactive oxygen species	Human Diseases	Cancer: overview	238	0.853464	1.02042	0.005	1
KO04714	Thermogenesis	Organismal Systems	Environmental adaptation	247	0.85174	1.01868	0.009	1
KO04932	Non-alcoholic fatty liver disease	Human Diseases	Endocrine and metabolic disease	171	0.853036	1.01783	0.032	1
KO05014	Amyotrophic lateral sclerosis	Human Diseases	Neurodegenerative disease	386	0.845328	1.0129	0.006	1
KO04740	Olfactory transduction	Organismal Systems	Sensory system	434	0.839632	1.00651	0.049	1
Proliferated_T control VS CTB										Proliferated_T ATB VS CTB
id	name	KEGG_A_class	KEGG_B_class	SIZE	ES	NES	NOM p-val	FDR q-val		id	name	KEGG_A_class	KEGG_B_class	SIZE	ES	NES	NOM p-val	FDR q-val
KO04950	Maturity onset diabetes of the young	Human Diseases	Endocrine and metabolic disease	28	-0.922083	-1.52773	0.00607287	0.764247		KO05310	Asthma	Human Diseases	Immune disease	105	-0.734663	-1.74203	0	0.0348875
KO00140	Steroid hormone biosynthesis	Metabolism	Lipid metabolism	65	-0.759485	-1.47685	0.00359712	0.918158		KO05320	Autoimmune thyroid disease	Human Diseases	Immune disease	126	-0.73101	-1.7331	0	0.0255759
KO04973	Carbohydrate digestion and absorption	Organismal Systems	Digestive system	50	-0.78016	-1.45256	0.0202952	0.860932		KO05330	Allograft rejection	Human Diseases	Immune disease	111	-0.725895	-1.68107	0	0.0418008
KO05146	Amoebiasis	Human Diseases	Infectious disease: parasitic	177	-0.648857	-1.39994	0.00321027	1		KO05332	Graft-versus-host disease	Human Diseases	Immune disease	43	-0.732411	-1.50925	0.00746269	0.212116
KO04740	Olfactory transduction	Organismal Systems	Sensory system	434	-0.604608	-1.38441	0.00146628	1		KO05143	African trypanosomiasis	Human Diseases	Infectious disease: parasitic	108	-0.665509	-1.50251	0.027027	0.18462
KO04610	Complement and coagulation cascades	Organismal Systems	Immune system	93	-0.683873	-1.36811	0.0210526	1		KO04940	Type I diabetes mellitus	Human Diseases	Endocrine and metabolic disease	48	-0.713151	-1.48004	0.015873	0.183077
KO00010	Glycolysis / Gluconeogenesis	Metabolism	Carbohydrate metabolism	70	-0.701425	-1.36092	0.0338681	1		KO04672	Intestinal immune network for IgA production	Organismal Systems	Immune system	123	-0.581685	-1.35444	0.0322581	0.355229
KO04613	Neutrophil extracellular trap formation	Organismal Systems	Immune system	274	-0.596447	-1.33054	0.00305344	1		KO03010	Ribosome	Genetic Information Processing	Translation	143	-0.550682	-1.34906	0	0.320618
KO05152	Tuberculosis	Human Diseases	Infectious disease: bacterial	257	-0.598098	-1.3302	0.00307692	1		KO05416	Viral myocarditis	Human Diseases	Cardiovascular disease	133	-0.549743	-1.31634	0	0.335275
KO04666	Fc gamma R-mediated phagocytosis	Organismal Systems	Immune system	174	-0.620587	-1.32744	0.0126382	1		KO05204	Chemical carcinogenesis - DNA adducts	Human Diseases	Cancer: overview	70	-0.606157	-1.29829	0.0243902	0.326752
KO04142	Lysosome	Cellular Processes	Transport and catabolism	142	-0.620437	-1.31704	0.0194805	1		KO05171	Coronavirus disease - COVID-19	Human Diseases	Infectious disease: viral	315	-0.459339	-1.16057	0	0.583468
KO04510	Focal adhesion	Cellular Processes	Cellular community - eukaryotes	209	-0.598203	-1.303	0.0144462	1		KO04950	Maturity onset diabetes of the young	Human Diseases	Endocrine and metabolic disease	28	0.927537	1.42115	0.00360144	0.259576
KO04664	Fc epsilon RI signaling pathway	Organismal Systems	Immune system	141	-0.60617	-1.28125	0.0352564	1		KO05033	Nicotine addiction	Human Diseases	Substance dependence	41	0.844878	1.35392	0.0161476	1
KO05034	Alcoholism	Human Diseases	Substance dependence	196	-0.593253	-1.27694	0.0397351	1		KO00270	Cysteine and methionine metabolism	Metabolism	Amino acid metabolism	55	0.788424	1.31109	0.0488346	1
KO04662	B cell receptor signaling pathway	Organismal Systems	Immune system	154	-0.598753	-1.27568	0.0277325	0.970899		KO04512	ECM-receptor interaction	Environmental Information Processing	Signaling molecules and interaction	91	0.761735	1.3068	0.0222458	1
KO04015	Rap1 signaling pathway	Environmental Information Processing	Signal transduction	229	-0.570346	-1.2644	0.025641	0.823942		KO05410	Hypertrophic cardiomyopathy	Human Diseases	Cardiovascular disease	93	0.760587	1.30031	0.0234043	1
KO04936	Alcoholic liver disease	Human Diseases	Endocrine and metabolic disease	146	-0.594035	-1.2639	0.0469012	0.791849		KO04550	Signaling pathways regulating pluripotency of stem cells	Cellular Processes	Cellular community - eukaryotes	147	0.716133	1.27257	0.0204082	1
KO04810	Regulation of actin cytoskeleton	Cellular Processes	Cell motility	230	-0.568434	-1.25563	0.0317965	0.779294
KO04010	MAPK signaling pathway	Environmental Information Processing	Signal transduction	304	-0.554293	-1.25065	0.0108865	0.780412
KO05132	Salmonella infection	Human Diseases	Infectious disease: bacterial	265	-0.554964	-1.24948	0.0252366	0.759305
KO05207	Chemical carcinogenesis - receptor activation	Human Diseases	Cancer: overview	205	-0.558654	-1.22643	0.0438185	0.770159
KO05130	Pathogenic Escherichia coli infection	Human Diseases	Infectious disease: bacterial	279	-0.550328	-1.22621	0.0325581	0.748269
KO04151	PI3K-Akt signaling pathway	Environmental Information Processing	Signal transduction	445	-0.50748	-1.16897	0.0408163	0.636882
KO03010	Ribosome	Genetic Information Processing	Translation	143	0.794076	1.73931	0	0.00382868
KO05033	Nicotine addiction	Human Diseases	Substance dependence	41	0.875929	1.59774	0.00961539	0.0798981
KO05171	Coronavirus disease - COVID-19	Human Diseases	Infectious disease: viral	315	0.624705	1.47738	0	0.313254
KO05340	Primary immunodeficiency	Human Diseases	Immune disease	125	0.660517	1.43237	0.00498753	0.405997
KO05320	Autoimmune thyroid disease	Human Diseases	Immune disease	126	0.643542	1.39835	0.0157068	0.465082
KO05330	Allograft rejection	Human Diseases	Immune disease	111	0.638377	1.34505	0.0242131	0.64765
KO03040	Spliceosome	Genetic Information Processing	Transcription	141	0.568639	1.25829	0.0461538	0.845278
Naive_CD8+T control VS CTB										Naive_CD8+T ATB VS CTB
id	name	KEGG_A_class	KEGG_B_class	SIZE	ES	NES	NOM p-val	FDR q-val		id	name	KEGG_A_class	KEGG_B_class	SIZE	ES	NES	NOM p-val	FDR q-val
KO04610	Complement and coagulation cascades	Organismal Systems	Immune system	93	-0.888823	-1.72807	0	0.000744856		KO05171	Coronavirus disease - COVID-19	Human Diseases	Infectious disease: viral	315	-0.373451	-0.01	-0.01	1
KO00982	Drug metabolism - cytochrome P450	Metabolism	Xenobiotics biodegradation and metabolism	68	-0.812	-1.53096	0.00582242	0.116095		KO05150	Staphylococcus aureus infection	Human Diseases	Infectious disease: bacterial	174	-0.50701	-0.01	-0.01	1
KO05150	Staphylococcus aureus infection	Human Diseases	Infectious disease: bacterial	174	-0.683268	-1.40728	0.00257069	0.873364		KO04640	Hematopoietic cell lineage	Organismal Systems	Immune system	173	-0.462061	-0.01	-0.01	1
KO04977	Vitamin digestion and absorption	Organismal Systems	Digestive system	25	-0.865468	-1.38935	0.0436893	0.857082		KO05323	Rheumatoid arthritis	Human Diseases	Immune disease	167	-0.383206	-0.01	-0.01	1
KO04976	Bile secretion	Organismal Systems	Digestive system	93	-0.700482	-1.35985	0.0221914	1		KO03010	Ribosome	Genetic Information Processing	Translation	143	-0.430802	-0.01	-0.01	1
KO04061	Viral protein interaction with cytokine and cytokine receptor	Environmental Information Processing	Signaling molecules and interaction	102	-0.667887	-1.32727	0.0311174	1		KO05320	Autoimmune thyroid disease	Human Diseases	Immune disease	126	-0.601586	-0.01	-0.01	1
KO04613	Neutrophil extracellular trap formation	Organismal Systems	Immune system	274	-0.602094	-1.29193	0.0140845	1		KO05143	African trypanosomiasis	Human Diseases	Infectious disease: parasitic	108	-0.403059	-0.01	-0.01	1
KO05322	Systemic lupus erythematosus	Human Diseases	Immune disease	218	-0.604104	-1.28398	0.0300752	1		KO05310	Asthma	Human Diseases	Immune disease	105	-0.65833	-0.01	-0.01	1
KO04060	Cytokine-cytokine receptor interaction	Environmental Information Processing	Signaling molecules and interaction	303	-0.566567	-1.22701	0.0426035	0.971986		KO00982	Drug metabolism - cytochrome P450	Metabolism	Xenobiotics biodegradation and metabolism	68	-0.712078	-1.7698	0	0.00591438
KO04740	Olfactory transduction	Organismal Systems	Sensory system	434	0.638601	1.59732	0	0.316479		KO05330	Allograft rejection	Human Diseases	Immune disease	111	-0.599691	-1.40056	0	0.0843972
KO05033	Nicotine addiction	Human Diseases	Substance dependence	41	0.801575	1.51485	0.0224719	0.591848		KO05204	Chemical carcinogenesis - DNA adducts	Human Diseases	Cancer: overview	70	-0.546994	-1.36487	0	0.0856359
KO05412	Arrhythmogenic right ventricular cardiomyopathy	Human Diseases	Cardiovascular disease	79	0.674038	1.40562	0.0220588	1		KO04610	Complement and coagulation cascades	Organismal Systems	Immune system	93	-0.541627	-1.35019	0	0.0816535
KO05143	African trypanosomiasis	Human Diseases	Infectious disease: parasitic	108	0.587581	1.30083	0.0452962	1		KO05332	Graft-versus-host disease	Human Diseases	Immune disease	43	-0.598144	-1.32463	0.0434783	0.0815752
										KO04672	Intestinal immune network for IgA production	Organismal Systems	Immune system	123	-0.506456	-1.30312	0	0.0815583
										KO04940	Type I diabetes mellitus	Human Diseases	Endocrine and metabolic disease	48	-0.565738	-1.29031	0	0.0802086
										KO04912	GnRH signaling pathway	Organismal Systems	Endocrine system	96	0.785838	1.21636	0.0100301	1
										KO03008	Ribosome biogenesis in eukaryotes	Genetic Information Processing	Translation	79	0.779135	1.20656	0.0303337	1
										KO05231	Choline metabolism in cancer	Human Diseases	Cancer: overview	107	0.770831	1.19321	0.0150451	1
										KO04540	Gap junction	Cellular Processes	Cellular community - eukaryotes	93	0.764557	1.18768	0.044044	1
										KO04218	Cellular senescence	Cellular Processes	Cell growth and death	164	0.759332	1.18627	0.01	1
										KO04750	Inflammatory mediator regulation of TRP channels	Organismal Systems	Sensory system	102	0.756269	1.17894	0.041	1
										KO04110	Cell cycle	Cellular Processes	Cell growth and death	131	0.749642	1.17	0.023023	1
										KO04310	Wnt signaling pathway	Environmental Information Processing	Signal transduction	173	0.735923	1.15539	0.03	1
										KO04910	Insulin signaling pathway	Organismal Systems	Endocrine system	144	0.731669	1.14569	0.046046	0.861932
										KO04530	Tight junction	Cellular Processes	Cellular community - eukaryotes	178	0.728423	1.13862	0.042	0.791638
										KO04390	Hippo signaling pathway	Environmental Information Processing	Signal transduction	159	0.729069	1.13468	0.043	0.75008
										KO04015	Rap1 signaling pathway	Environmental Information Processing	Signal transduction	229	0.719571	1.1301	0.044	0.715456
										KO04010	MAPK signaling pathway	Environmental Information Processing	Signal transduction	304	0.716888	1.12717	0.015	0.701579
										KO05165	Human papillomavirus infection	Human Diseases	Infectious disease: viral	345	0.698238	1.10325	0.042	0.695526
Cytotoxic_CD8+T control VS CTB										Cytotoxic_CD8+T ATB VS CTB
id	name	KEGG_A_class	KEGG_B_class	SIZE	ES	NES	NOM p-val	FDR q-val		id	name	KEGG_A_class	KEGG_B_class	SIZE	ES	NES	NOM p-val	FDR q-val
KO04640	Hematopoietic cell lineage	Organismal Systems	Immune system	173	-0.765101	-1.7873	0	0.00177919		KO05171	Coronavirus disease - COVID-19	Human Diseases	Infectious disease: viral	315	-0.499437	-0.01	-0.01	1
KO05310	Asthma	Human Diseases	Immune disease	105	-0.731374	-1.59399	0	0.0843721		KO05150	Staphylococcus aureus infection	Human Diseases	Infectious disease: bacterial	174	-0.520334	-0.01	-0.01	1
KO00982	Drug metabolism - cytochrome P450	Metabolism	Xenobiotics biodegradation and metabolism	68	-0.765573	-1.56974	0.00867052	0.0818855		KO04640	Hematopoietic cell lineage	Organismal Systems	Immune system	173	-0.507834	-0.01	-0.01	1
KO00980	Metabolism of xenobiotics by cytochrome P450	Metabolism	Xenobiotics biodegradation and metabolism	73	-0.743482	-1.5306	0.00520833	0.1118		KO05323	Rheumatoid arthritis	Human Diseases	Immune disease	167	-0.543011	-0.01	-0.01	1
KO05322	Systemic lupus erythematosus	Human Diseases	Immune disease	218	-0.617126	-1.46158	0.00384615	0.203306		KO04514	Cell adhesion molecules	Environmental Information Processing	Signaling molecules and interaction	154	-0.42973	-0.01	-0.01	1
KO05171	Coronavirus disease - COVID-19	Human Diseases	Infectious disease: viral	315	-0.522761	-1.27908	0.00823045	0.817233		KO03010	Ribosome	Genetic Information Processing	Translation	143	-0.67498	-0.01	-0.01	1
KO03010	Ribosome	Genetic Information Processing	Translation	143	-0.559488	-1.27904	0.0433437	0.700655		KO05416	Viral myocarditis	Human Diseases	Cardiovascular disease	133	-0.543787	-0.01	-0.01	1
KO05320	Autoimmune thyroid disease	Human Diseases	Immune disease	126	-0.56129	-1.25617	0.046729	0.724314		KO05320	Autoimmune thyroid disease	Human Diseases	Immune disease	126	-0.72622	-0.01	-0.01	1
KO04672	Intestinal immune network for IgA production	Organismal Systems	Immune system	123	-0.566654	-1.24832	0.0479233	0.680237		KO05340	Primary immunodeficiency	Human Diseases	Immune disease	125	-0.402949	-0.01	-0.01	1
KO04613	Neutrophil extracellular trap formation	Organismal Systems	Immune system	274	-0.489737	-1.18893	0.0408163	0.844984		KO04672	Intestinal immune network for IgA production	Organismal Systems	Immune system	123	-0.602941	-0.01	-0.01	1
KO04740	Olfactory transduction	Organismal Systems	Sensory system	434	0.711852	1.64151	0	0.0180601		KO05310	Asthma	Human Diseases	Immune disease	105	-0.791757	-0.01	-0.01	1
KO05143	African trypanosomiasis	Human Diseases	Infectious disease: parasitic	108	0.711213	1.45343	0.0091047	1		KO05330	Allograft rejection	Human Diseases	Immune disease	111	-0.707188	-1.66834	0	0.00547669
KO05033	Nicotine addiction	Human Diseases	Substance dependence	41	0.82191	1.45189	0.0300501	0.740679		KO04940	Type I diabetes mellitus	Human Diseases	Endocrine and metabolic disease	48	-0.699034	-1.61117	0	0.0110808
KO04530	Tight junction	Cellular Processes	Cellular community - eukaryotes	178	0.648003	1.39801	0.0056338	1		KO05332	Graft-versus-host disease	Human Diseases	Immune disease	43	-0.644995	-1.48165	0	0.0258656
KO04724	Glutamatergic synapse	Organismal Systems	Nervous system	117	0.671162	1.38286	0.00927357	1		KO04612	Antigen processing and presentation	Organismal Systems	Immune system	77	-0.456958	-1.12677	0	0.0911968
KO00140	Steroid hormone biosynthesis	Metabolism	Lipid metabolism	65	0.706963	1.33698	0.0465116	1		KO05033	Nicotine addiction	Human Diseases	Substance dependence	41	0.956913	1.38829	0	0
KO04540	Gap junction	Cellular Processes	Cellular community - eukaryotes	93	0.658409	1.33204	0.0271903	1		KO00430	Taurine and hypotaurine metabolism	Metabolism	Metabolism of other amino acids	20	0.937171	1.29994	0.00739958	0.0655064
KO04022	cGMP-PKG signaling pathway	Environmental Information Processing	Signal transduction	175	0.61041	1.32447	0.0277008	1		KO04742	Taste transduction	Organismal Systems	Sensory system	85	0.8047	1.18549	0.005	1
KO04727	GABAergic synapse	Organismal Systems	Nervous system	91	0.653601	1.30811	0.0365079	1		KO04310	Wnt signaling pathway	Environmental Information Processing	Signal transduction	173	0.785308	1.17614	0	1
KO04144	Endocytosis	Cellular Processes	Transport and catabolism	261	0.584638	1.30639	0.0118734	1		KO04924	Renin secretion	Organismal Systems	Endocrine system	73	0.79344	1.17571	0.00800801	1
KO04350	TGF-beta signaling pathway	Environmental Information Processing	Signal transduction	96	0.656624	1.30379	0.0337739	1		KO04550	Signaling pathways regulating pluripotency of stem cells	Cellular Processes	Cellular community - eukaryotes	147	0.77899	1.15915	0.003	1
KO04713	Circadian entrainment	Organismal Systems	Environmental adaptation	103	0.635103	1.29345	0.0456554	1		KO04912	GnRH signaling pathway	Organismal Systems	Endocrine system	96	0.774983	1.15192	0.027027	1
KO04062	Chemokine signaling pathway	Organismal Systems	Immune system	201	0.588256	1.28219	0.0437236	1		KO04350	TGF-beta signaling pathway	Environmental Information Processing	Signal transduction	96	0.769057	1.14768	0.045	1
KO05163	Human cytomegalovirus infection	Human Diseases	Infectious disease: viral	233	0.578566	1.27421	0.0268741	1		KO04916	Melanogenesis	Organismal Systems	Endocrine system	103	0.765842	1.13679	0.0460922	1
KO01200	Carbon metabolism	Metabolism	Global and overview maps	120	0.613137	1.27036	0.0485294	1		KO04936	Alcoholic liver disease	Human Diseases	Endocrine and metabolic disease	146	0.752757	1.12702	0.032	1
KO05135	Yersinia infection	Human Diseases	Infectious disease: bacterial	217	0.57245	1.25337	0.0338295	1		KO05206	MicroRNAs in cancer	Human Diseases	Cancer: overview	175	0.751077	1.12283	0.016	1
										KO04360	Axon guidance	Organismal Systems	Development and regeneration	188	0.742243	1.111	0.031	1
Exhausted_CD8+T control VS CTB										Exhausted_CD8+T ATB VS CTB
id	name	KEGG_A_class	KEGG_B_class	SIZE	ES	NES	NOM p-val	FDR q-val		id	name	KEGG_A_class	KEGG_B_class	SIZE	ES	NES	NOM p-val	FDR q-val
KO04061	Viral protein interaction with cytokine and cytokine receptor	Environmental Information Processing	Signaling molecules and interaction	102	-0.811995	-1.58546	0	0.0551032		KO05310	Asthma	Human Diseases	Immune disease	105	-0.756127	-1.75688	0	0.031436
KO00591	Linoleic acid metabolism	Metabolism	Lipid metabolism	30	-0.899948	-1.49081	0.00647249	0.359705		KO05330	Allograft rejection	Human Diseases	Immune disease	111	-0.743657	-1.73479	0	0.0277617
KO05414	Dilated cardiomyopathy	Human Diseases	Cardiovascular disease	168	-0.696041	-1.4219	0.00124533	0.867194		KO05320	Autoimmune thyroid disease	Human Diseases	Immune disease	126	-0.73337	-1.72501	0	0.0222167
KO05146	Amoebiasis	Human Diseases	Infectious disease: parasitic	177	-0.671047	-1.36217	0.00628931	1		KO00053	Ascorbate and aldarate metabolism	Metabolism	Carbohydrate metabolism	31	-0.900463	-1.71946	0	0.0181534
KO05410	Hypertrophic cardiomyopathy	Human Diseases	Cardiovascular disease	93	-0.696051	-1.34733	0.0305233	1		KO05143	African trypanosomiasis	Human Diseases	Infectious disease: parasitic	108	-0.70257	-1.64792	0	0.0499674
KO05133	Pertussis	Human Diseases	Infectious disease: bacterial	80	-0.710567	-1.33505	0.0365169	1		KO00591	Linoleic acid metabolism	Metabolism	Lipid metabolism	30	-0.861419	-1.64246	0.0104167	0.0464593
KO04060	Cytokine-cytokine receptor interaction	Environmental Information Processing	Signaling molecules and interaction	303	-0.622055	-1.29983	0.0138249	1		KO05150	Staphylococcus aureus infection	Human Diseases	Infectious disease: bacterial	174	-0.675787	-1.6352	0	0.0447272
KO04080	Neuroactive ligand-receptor interaction	Environmental Information Processing	Signaling molecules and interaction	365	-0.598764	-1.26915	0.0112486	1		KO05332	Graft-versus-host disease	Human Diseases	Immune disease	43	-0.793699	-1.63156	0.0102041	0.0418866
KO04650	Natural killer cell mediated cytotoxicity	Organismal Systems	Immune system	194	-0.616376	-1.25734	0.0453988	1		KO00982	Drug metabolism - cytochrome P450	Metabolism	Xenobiotics biodegradation and metabolism	68	-0.731579	-1.59148	0	0.0705458
KO04742	Taste transduction	Organismal Systems	Sensory system	85	0.781458	1.64204	0	0.0726479		KO05416	Viral myocarditis	Human Diseases	Cardiovascular disease	133	-0.644357	-1.54333	0	0.105242
KO05217	Basal cell carcinoma	Human Diseases	Cancer: specific types	64	0.792738	1.56043	0.0240964	0.157654		KO05321	Inflammatory bowel disease	Human Diseases	Immune disease	70	-0.664725	-1.48036	0	0.17398
KO04974	Protein digestion and absorption	Organismal Systems	Digestive system	105	0.716369	1.52688	0.013468	0.164839		KO05323	Rheumatoid arthritis	Human Diseases	Immune disease	167	-0.595066	-1.47283	0	0.170035
KO05340	Primary immunodeficiency	Human Diseases	Immune disease	125	0.602951	1.31255	0.0377359	0.964119		KO04940	Type I diabetes mellitus	Human Diseases	Endocrine and metabolic disease	48	-0.717228	-1.46362	0.028169	0.167897
KO03010	Ribosome	Genetic Information Processing	Translation	143	0.581749	1.30112	0.0365297	0.880271		KO04145	Phagosome	Cellular Processes	Transport and catabolism	229	-0.571592	-1.44127	0	0.183547
KO05171	Coronavirus disease - COVID-19	Human Diseases	Infectious disease: viral	315	0.494943	1.20004	0.0285714	0.824474		KO04061	Viral protein interaction with cytokine and cytokine receptor	Environmental Information Processing	Signaling molecules and interaction	102	-0.626455	-1.44022	0	0.172465
										KO04672	Intestinal immune network for IgA production	Organismal Systems	Immune system	123	-0.59826	-1.41284	0	0.194862
										KO04610	Complement and coagulation cascades	Organismal Systems	Immune system	93	-0.625239	-1.40804	0.00746269	0.189675
										KO04514	Cell adhesion molecules	Environmental Information Processing	Signaling molecules and interaction	154	-0.57861	-1.38571	0	0.207048
										KO04650	Natural killer cell mediated cytotoxicity	Organismal Systems	Immune system	194	-0.541437	-1.33393	0	0.249059
										KO05204	Chemical carcinogenesis - DNA adducts	Human Diseases	Cancer: overview	70	-0.606034	-1.32835	0.0271739	0.245124
										KO04612	Antigen processing and presentation	Organismal Systems	Immune system	77	-0.599471	-1.32459	0.0222222	0.239435
										KO04723	Retrograde endocannabinoid signaling	Organismal Systems	Nervous system	154	-0.544721	-1.30066	0.0149254	0.25276
										KO05140	Leishmaniasis	Human Diseases	Infectious disease: parasitic	148	-0.531506	-1.24856	0.038961	0.314315
										KO05152	Tuberculosis	Human Diseases	Infectious disease: bacterial	257	-0.495016	-1.24538	0.0454545	0.307862
										KO04640	Hematopoietic cell lineage	Organismal Systems	Immune system	173	-0.502766	-1.24342	0.0204082	0.300505
										KO05322	Systemic lupus erythematosus	Human Diseases	Immune disease	218	-0.474283	-1.20117	0	0.371051
										KO04740	Olfactory transduction	Organismal Systems	Sensory system	434	-0.447469	-1.17914	0	0.360129
										KO05020	Prion disease	Human Diseases	Neurodegenerative disease	292	-0.466033	-1.14799	0.0454545	0.412074
										KO04742	Taste transduction	Organismal Systems	Sensory system	85	0.779492	1.45293	0.00230947	0.633618
										KO00430	Taurine and hypotaurine metabolism	Metabolism	Metabolism of other amino acids	20	0.881755	1.36262	0.0445063	1
										KO03008	Ribosome biogenesis in eukaryotes	Genetic Information Processing	Translation	79	0.71511	1.30563	0.0372526	1
										KO04912	GnRH signaling pathway	Organismal Systems	Endocrine system	96	0.688522	1.30325	0.0349887	1
Neutrophils.control-vs-CTB.											Neutrophils.ATB-vs-CTB.
id	name	KEGG_A_class	KEGG_B_class	SIZE	ES	NES	NOM p-val	FDR q-val			id	name	KEGG_A_class	KEGG_B_class	SIZE	ES	NES	NOM p-val	FDR q-val
KO04950	Maturity onset diabetes of the young	Human Diseases	Endocrine and metabolic disease	28	-0.804102	-1.47952	0.0246305	1			KO05320	Autoimmune thyroid disease	Human Diseases	Immune disease	126	-0.838003	-2.09162	0	0
KO05033	Nicotine addiction	Human Diseases	Substance dependence	41	-0.737504	-1.44735	0.0330033	1			KO03010	Ribosome	Genetic Information Processing	Translation	143	-0.825127	-2.06917	0	0
KO04140	Autophagy - animal	Cellular Processes	Transport and catabolism	154	-0.559642	-1.31905	0.0262751	1			KO05330	Allograft rejection	Human Diseases	Immune disease	111	-0.825961	-2.01684	0	0
KO04144	Endocytosis	Cellular Processes	Transport and catabolism	261	-0.496753	-1.21792	0.0404624	1			KO05310	Asthma	Human Diseases	Immune disease	105	-0.769836	-1.84335	0	0.00106672
KO05320	Autoimmune thyroid disease	Human Diseases	Immune disease	126	0.838112	2.05289	0	0			KO04672	Intestinal immune network for IgA production	Organismal Systems	Immune system	123	-0.757526	-1.84113	0	0.00138984
KO05330	Allograft rejection	Human Diseases	Immune disease	111	0.841445	2.03149	0	0			KO05416	Viral myocarditis	Human Diseases	Cardiovascular disease	133	-0.732707	-1.79715	0	0.00294377
KO04672	Intestinal immune network for IgA production	Organismal Systems	Immune system	123	0.818702	1.99271	0	0			KO05332	Graft-versus-host disease	Human Diseases	Immune disease	43	-0.820466	-1.72591	0	0.0091661
KO03010	Ribosome	Genetic Information Processing	Translation	143	0.796705	1.98061	0	0			KO05323	Rheumatoid arthritis	Human Diseases	Immune disease	167	-0.667961	-1.6972	0	0.0153947
KO05310	Asthma	Human Diseases	Immune disease	105	0.825667	1.96246	0	0			KO04940	Type I diabetes mellitus	Human Diseases	Endocrine and metabolic disease	48	-0.787727	-1.69477	0	0.0146426
KO05340	Primary immunodeficiency	Human Diseases	Immune disease	125	0.763106	1.85497	0	0			KO05171	Coronavirus disease - COVID-19	Human Diseases	Infectious disease: viral	315	-0.635965	-1.67548	0	0.0185828
KO05143	African trypanosomiasis	Human Diseases	Infectious disease: parasitic	108	0.75574	1.80272	0	0.000303012			KO04612	Antigen processing and presentation	Organismal Systems	Immune system	77	-0.710994	-1.65071	0	0.0242424
KO04940	Type I diabetes mellitus	Human Diseases	Endocrine and metabolic disease	48	0.806441	1.7468	0	0.001321			KO04514	Cell adhesion molecules	Environmental Information Processing	Signaling molecules and interaction	154	-0.654234	-1.6409	0	0.0254426
KO05332	Graft-versus-host disease	Human Diseases	Immune disease	43	0.836343	1.70785	0.00260417	0.00430342			KO00190	Oxidative phosphorylation	Metabolism	Energy metabolism	146	-0.624721	-1.55656	0	0.0661925
KO05323	Rheumatoid arthritis	Human Diseases	Immune disease	167	0.674502	1.69621	0	0.00512327			KO05340	Primary immunodeficiency	Human Diseases	Immune disease	125	-0.595709	-1.46024	0.00456621	0.144928
KO05171	Coronavirus disease - COVID-19	Human Diseases	Infectious disease: viral	315	0.615072	1.62338	0	0.0190262			KO00982	Drug metabolism - cytochrome P450	Metabolism	Xenobiotics biodegradation and metabolism	68	-0.648034	-1.45071	0.00696864	0.145107
KO05416	Viral myocarditis	Human Diseases	Cardiovascular disease	133	0.659748	1.61435	0	0.0193803			KO04640	Hematopoietic cell lineage	Organismal Systems	Immune system	173	-0.573643	-1.44517	0	0.141816
KO04640	Hematopoietic cell lineage	Organismal Systems	Immune system	173	0.624602	1.58624	0	0.0276607			KO04061	Viral protein interaction with cytokine and cytokine receptor	Environmental Information Processing	Signaling molecules and interaction	102	-0.593837	-1.43801	0.004	0.141064
KO04658	Th1 and Th2 cell differentiation	Organismal Systems	Immune system	98	0.661688	1.5748	0	0.029814			KO05321	Inflammatory bowel disease	Human Diseases	Immune disease	70	-0.624613	-1.42703	0.0141343	0.143932
KO05321	Inflammatory bowel disease	Human Diseases	Immune disease	70	0.683991	1.54334	0.00493827	0.0425489			KO00830	Retinol metabolism	Metabolism	Metabolism of cofactors and vitamins	70	-0.616554	-1.42047	0.0170648	0.14286
KO04659	Th17 cell differentiation	Organismal Systems	Immune system	113	0.631836	1.53481	0	0.0447625			KO05012	Parkinson disease	Human Diseases	Neurodegenerative disease	289	-0.528626	-1.40312	0	0.154519
KO04061	Viral protein interaction with cytokine and cytokine receptor	Environmental Information Processing	Signaling molecules and interaction	102	0.644583	1.51711	0.00283286	0.0511074			KO03050	Proteasome	Genetic Information Processing	Folding, sorting and degradation	50	-0.63874	-1.38443	0.0366972	0.167702
KO05150	Staphylococcus aureus infection	Human Diseases	Infectious disease: bacterial	174	0.603037	1.50939	0	0.0525779			KO04623	Cytosolic DNA-sensing pathway	Organismal Systems	Immune system	64	-0.609825	-1.3745	0.0231023	0.172758
KO04612	Antigen processing and presentation	Organismal Systems	Immune system	77	0.652909	1.4949	0.00263852	0.0592301			KO05143	African trypanosomiasis	Human Diseases	Infectious disease: parasitic	108	-0.572581	-1.37251	0.00793651	0.167666
KO04060	Cytokine-cytokine receptor interaction	Environmental Information Processing	Signaling molecules and interaction	303	0.551273	1.45704	0	0.0800581			KO04658	Th1 and Th2 cell differentiation	Organismal Systems	Immune system	98	-0.568885	-1.34332	0.011811	0.196382
KO04660	T cell receptor signaling pathway	Organismal Systems	Immune system	111	0.603446	1.43732	0.008	0.0928762			KO04723	Retrograde endocannabinoid signaling	Organismal Systems	Nervous system	154	-0.512324	-1.30043	0.0133929	0.253053
KO05414	Dilated cardiomyopathy	Human Diseases	Cardiovascular disease	168	0.553362	1.39353	0.00872093	0.13241			KO05150	Staphylococcus aureus infection	Human Diseases	Infectious disease: bacterial	174	-0.509741	-1.29471	0.00571429	0.253259
KO04975	Fat digestion and absorption	Organismal Systems	Digestive system	43	0.653686	1.38027	0.039267	0.141245			KO04060	Cytokine-cytokine receptor interaction	Environmental Information Processing	Signaling molecules and interaction	303	-0.484958	-1.29199	0	0.248311
KO05144	Malaria	Human Diseases	Infectious disease: parasitic	55	0.640279	1.3756	0.0220588	0.140846			KO05164	Influenza A	Human Diseases	Infectious disease: viral	179	-0.500667	-1.27977	0.00507614	0.260815
KO04064	NF-kappa B signaling pathway	Environmental Information Processing	Signal transduction	179	0.541229	1.37286	0.00293255	0.138722			KO05020	Prion disease	Human Diseases	Neurodegenerative disease	292	-0.477964	-1.26408	0	0.26356
KO04650	Natural killer cell mediated cytotoxicity	Organismal Systems	Immune system	194	0.530666	1.36166	0.00315457	0.146616			KO05140	Leishmaniasis	Human Diseases	Infectious disease: parasitic	148	-0.499486	-1.25016	0.00483092	0.280887
KO04260	Cardiac muscle contraction	Organismal Systems	Circulatory system	91	0.576548	1.35787	0.0155844	0.145669			KO04659	Th17 cell differentiation	Organismal Systems	Immune system	113	-0.507645	-1.23597	0.0307018	0.292531
KO05169	Epstein-Barr virus infection	Human Diseases	Infectious disease: viral	282	0.477021	1.25601	0.0035461	0.311319			KO05016	Huntington disease	Human Diseases	Neurodegenerative disease	325	-0.446924	-1.19086	0.016129	0.352227
KO05140	Leishmaniasis	Human Diseases	Infectious disease: parasitic	148	0.49901	1.23987	0.0297297	0.330396			KO04080	Neuroactive ligand-receptor interaction	Environmental Information Processing	Signaling molecules and interaction	365	-0.443346	-1.18987	0.0175439	0.328951
KO05166	Human T-cell leukemia virus 1 infection	Human Diseases	Infectious disease: viral	233	0.469598	1.21447	0.0283912	0.374117			KO05208	Chemical carcinogenesis - reactive oxygen species	Human Diseases	Cancer: overview	238	-0.450636	-1.17953	0.027972	0.336072
											KO04950	Maturity onset diabetes of the young	Human Diseases	Endocrine and metabolic disease	28	0.925041	1.66574	0	0.0161884
											KO00500	Starch and sucrose metabolism	Metabolism	Carbohydrate metabolism	36	0.777826	1.47736	0.0167939	0.621997
											KO05211	Renal cell carcinoma	Human Diseases	Cancer: specific types	76	0.70167	1.46584	0.00816326	0.49796
											KO04110	Cell cycle	Cellular Processes	Cell growth and death	131	0.642339	1.41991	0.00394218	0.705376
											KO00562	Inositol phosphate metabolism	Metabolism	Carbohydrate metabolism	74	0.671763	1.39783	0.0203252	0.752074
											KO04070	Phosphatidylinositol signaling system	Environmental Information Processing	Signal transduction	101	0.646046	1.38304	0.0163934	0.747707
											KO04914	Progesterone-mediated oocyte maturation	Organismal Systems	Endocrine system	115	0.608982	1.3378	0.0261438	1
											KO05215	Prostate cancer	Human Diseases	Cancer: specific types	103	0.612215	1.31825	0.0301047	0.976148
											KO05220	Chronic myeloid leukemia	Human Diseases	Cancer: specific types	79	0.621433	1.30761	0.0483425	0.971162
											KO05224	Breast cancer	Human Diseases	Cancer: specific types	154	0.58183	1.29891	0.0183824	0.877581
											KO05226	Gastric cancer	Human Diseases	Cancer: specific types	153	0.574736	1.29422	0.0240811	0.844849
											KO04114	Oocyte meiosis	Cellular Processes	Cell growth and death	144	0.577356	1.28664	0.03625	0.844128
											KO04211	Longevity regulating pathway	Organismal Systems	Aging	95	0.601543	1.28252	0.0482094	0.720503
											KO04068	FoxO signaling pathway	Environmental Information Processing	Signal transduction	139	0.570105	1.27429	0.035248	0.73283
											KO04910	Insulin signaling pathway	Organismal Systems	Endocrine system	144	0.567192	1.2611	0.0455137	0.706756
											KO04152	AMPK signaling pathway	Environmental Information Processing	Signal transduction	126	0.569808	1.25937	0.0431937	0.686536
Mono_Classical.control-vs-CTB											Mono_Classical.ATB-vs-CTB
id	name	KEGG_A_class	KEGG_B_class	SIZE	ES	NES	NOM p-val	FDR q-val			id	name	KEGG_A_class	KEGG_B_class	SIZE	ES	NES	NOM p-val	FDR q-val
KO04950	Maturity onset diabetes of the young	Human Diseases	Endocrine and metabolic disease	28	-0.84164	-1.50443	0.02	1			KO05171	Coronavirus disease - COVID-19	Human Diseases	Infectious disease: viral	315	-0.495192	-0.01	-0.01	1
KO04742	Taste transduction	Organismal Systems	Sensory system	85	-0.622514	-1.37778	0.0269608	1			KO05322	Systemic lupus erythematosus	Human Diseases	Immune disease	218	-0.510208	-0.01	-0.01	1
KO04923	Regulation of lipolysis in adipocytes	Organismal Systems	Endocrine system	63	-0.640634	-1.3648	0.0379147	1			KO05310	Asthma	Human Diseases	Immune disease	105	-0.804765	-2.02769	0	0
KO04140	Autophagy - animal	Cellular Processes	Transport and catabolism	154	-0.525489	-1.24812	0.0351906	1			KO05320	Autoimmune thyroid disease	Human Diseases	Immune disease	126	-0.814008	-1.99934	0	0
KO04613	Neutrophil extracellular trap formation	Organismal Systems	Immune system	274	-0.481551	-1.20643	0.0409556	1			KO05330	Allograft rejection	Human Diseases	Immune disease	111	-0.788998	-1.90518	0	0.00174201
KO03010	Ribosome	Genetic Information Processing	Translation	143	0.71694	1.59541	0	0.132627			KO05340	Primary immunodeficiency	Human Diseases	Immune disease	125	-0.687801	-1.84114	0	0.00325887
KO05323	Rheumatoid arthritis	Human Diseases	Immune disease	167	0.700633	1.5901	0	0.0745649			KO03010	Ribosome	Genetic Information Processing	Translation	143	-0.705655	-1.74936	0	0.0114216
KO05330	Allograft rejection	Human Diseases	Immune disease	111	0.69535	1.5196	0.0030722	0.210983			KO05332	Graft-versus-host disease	Human Diseases	Immune disease	43	-0.765976	-1.68271	0.0151515	0.0252158
KO05320	Autoimmune thyroid disease	Human Diseases	Immune disease	126	0.683146	1.50906	0.00322061	0.196555			KO04672	Intestinal immune network for IgA production	Organismal Systems	Immune system	123	-0.648505	-1.57866	0	0.0538939
KO05340	Primary immunodeficiency	Human Diseases	Immune disease	125	0.681617	1.4955	0.00329489	0.197574			KO05323	Rheumatoid arthritis	Human Diseases	Immune disease	167	-0.568127	-1.53473	0	0.0647175
KO05143	African trypanosomiasis	Human Diseases	Infectious disease: parasitic	108	0.688789	1.49415	0.00161551	0.167422			KO05416	Viral myocarditis	Human Diseases	Cardiovascular disease	133	-0.575849	-1.53369	0	0.0593522
KO04940	Type I diabetes mellitus	Human Diseases	Endocrine and metabolic disease	48	0.77078	1.48804	0.00892857	0.157909			KO04940	Type I diabetes mellitus	Human Diseases	Endocrine and metabolic disease	48	-0.681989	-1.51106	0	0.0607361
KO05332	Graft-versus-host disease	Human Diseases	Immune disease	43	0.778138	1.47411	0.0205832	0.171989			KO05143	African trypanosomiasis	Human Diseases	Infectious disease: parasitic	108	-0.547278	-1.40827	0	0.092102
KO05150	Staphylococcus aureus infection	Human Diseases	Infectious disease: bacterial	174	0.639308	1.46055	0.00151286	0.191999			KO04640	Hematopoietic cell lineage	Organismal Systems	Immune system	173	-0.527104	-1.36812	0	0.106425
KO05204	Chemical carcinogenesis - DNA adducts	Human Diseases	Cancer: overview	70	0.696832	1.41997	0.0253807	0.304951			KO04612	Antigen processing and presentation	Organismal Systems	Immune system	77	-0.536912	-1.25925	0	0.17181
KO04672	Intestinal immune network for IgA production	Organismal Systems	Immune system	123	0.640647	1.41453	0.00943396	0.297867			KO04514	Cell adhesion molecules	Environmental Information Processing	Signaling molecules and interaction	154	-0.489904	-1.21359	0	0.199592
KO00053	Ascorbate and aldarate metabolism	Metabolism	Carbohydrate metabolism	31	0.77313	1.39965	0.0361664	0.328276			KO05321	Inflammatory bowel disease	Human Diseases	Immune disease	70	-0.466414	-1.13359	0.0434783	0.289882
KO00980	Metabolism of xenobiotics by cytochrome P450	Metabolism	Xenobiotics biodegradation and metabolism	73	0.663998	1.38681	0.0303514	0.34893			KO00190	Oxidative phosphorylation	Metabolism	Energy metabolism	146	-0.446328	-1.11706	0	0.302878
KO05310	Asthma	Human Diseases	Immune disease	105	0.612193	1.32357	0.0287081	0.62589			KO05150	Staphylococcus aureus infection	Human Diseases	Infectious disease: bacterial	174	-0.424398	-1.05427	0	0.406034
KO05416	Viral myocarditis	Human Diseases	Cardiovascular disease	133	0.591901	1.31126	0.0255591	0.655451			KO04610	Complement and coagulation cascades	Organismal Systems	Immune system	93	-0.401891	-1.05348	0	0.386912
KO05171	Coronavirus disease - COVID-19	Human Diseases	Infectious disease: viral	315	0.530061	1.26581	0.0165289	0.770007			KO04950	Maturity onset diabetes of the young	Human Diseases	Endocrine and metabolic disease	28	0.94808	1.45175	0	0.0122229
KO04064	NF-kappa B signaling pathway	Environmental Information Processing	Signal transduction	179	0.544955	1.24763	0.0477612	0.847364			KO04392	Hippo signaling pathway - multiple species	Environmental Information Processing	Signal transduction	29	0.850045	1.32245	0.0154696	0.612798
KO04060	Cytokine-cytokine receptor interaction	Environmental Information Processing	Signaling molecules and interaction	303	0.5163	1.23645	0.0316092	0.88663			KO03013	Nucleocytoplasmic transport	Genetic Information Processing	Translation	112	0.749555	1.26862	0.0030303	1
											KO05211	Renal cell carcinoma	Human Diseases	Cancer: specific types	76	0.753891	1.25607	0.0417941	1
											KO03015	mRNA surveillance pathway	Genetic Information Processing	Translation	106	0.730962	1.23601	0.0313448	1
											KO05226	Gastric cancer	Human Diseases	Cancer: specific types	153	0.724891	1.23484	0.0150301	1
											KO04144	Endocytosis	Cellular Processes	Transport and catabolism	261	0.708963	1.21591	0.005005	1
											KO04740	Olfactory transduction	Organismal Systems	Sensory system	434	0.703192	1.21	0.001	1
											KO04915	Estrogen signaling pathway	Organismal Systems	Endocrine system	142	0.711235	1.20816	0.0280561	0.983497
											KO04722	Neurotrophin signaling pathway	Organismal Systems	Nervous system	128	0.710184	1.20189	0.0481928	0.950197
											KO05207	Chemical carcinogenesis - receptor activation	Human Diseases	Cancer: overview	205	0.700565	1.20079	0.018	0.927433
											KO03040	Spliceosome	Genetic Information Processing	Transcription	141	0.705048	1.19184	0.035035	0.913593
											KO05224	Breast cancer	Human Diseases	Cancer: specific types	154	0.689706	1.17575	0.0481444	0.945658
											KO04024	cAMP signaling pathway	Environmental Information Processing	Signal transduction	230	0.681389	1.17005	0.027027	0.936178
											KO04310	Wnt signaling pathway	Environmental Information Processing	Signal transduction	173	0.685402	1.16867	0.0480481	0.904532
											KO05132	Salmonella infection	Human Diseases	Infectious disease: bacterial	265	0.674777	1.1592	0.034	0.814004
											KO04510	Focal adhesion	Cellular Processes	Cellular community - eukaryotes	209	0.676759	1.15901	0.042	0.799704
											KO04010	MAPK signaling pathway	Environmental Information Processing	Signal transduction	304	0.674451	1.15025	0.024	0.752517
Mono_Intermediate.ATB-vs-CTB.											Mono_Intermediate.control-vs-CTB.
id	name	KEGG_A_class	KEGG_B_class	SIZE	ES	NES	NOM p-val	FDR q-val			id	name	KEGG_A_class	KEGG_B_class	SIZE	ES	NES	NOM p-val	FDR q-val
KO00591	Linoleic acid metabolism	Metabolism	Lipid metabolism	30	-0.863318	-1.54789	0	0.604455			KO05171	Coronavirus disease - COVID-19	Human Diseases	Infectious disease: viral	315	-0.601516	-0.01	-0.01	1
KO00592	alpha-Linolenic acid metabolism	Metabolism	Lipid metabolism	26	-0.824939	-1.44456	0.0359168	1			KO05012	Parkinson disease	Human Diseases	Neurodegenerative disease	289	-0.376264	-0.01	-0.01	1
KO00430	Taurine and hypotaurine metabolism	Metabolism	Metabolism of other amino acids	20	-0.860878	-1.44361	0.0208729	0.980111			KO05322	Systemic lupus erythematosus	Human Diseases	Immune disease	218	-0.447708	-0.01	-0.01	1
KO04929	GnRH secretion	Organismal Systems	Endocrine system	67	-0.677783	-1.41241	0.019685	1			KO03010	Ribosome	Genetic Information Processing	Translation	143	-0.838366	-0.01	-0.01	1
KO04742	Taste transduction	Organismal Systems	Sensory system	85	-0.641433	-1.39582	0.0144928	1			KO05310	Asthma	Human Diseases	Immune disease	105	-0.828472	-2.11501	0	0
KO04973	Carbohydrate digestion and absorption	Organismal Systems	Digestive system	50	-0.694319	-1.39487	0.0481928	0.841397			KO05320	Autoimmune thyroid disease	Human Diseases	Immune disease	126	-0.777223	-1.93583	0	0.00222872
KO04976	Bile secretion	Organismal Systems	Digestive system	93	-0.632583	-1.38871	0.0220441	0.764699			KO05330	Allograft rejection	Human Diseases	Immune disease	111	-0.748967	-1.90834	0	0.00383386
KO04270	Vascular smooth muscle contraction	Organismal Systems	Circulatory system	139	-0.568927	-1.32386	0.0216535	0.748676			KO04672	Intestinal immune network for IgA production	Organismal Systems	Immune system	123	-0.703615	-1.85464	0	0.00623803
KO04970	Salivary secretion	Organismal Systems	Digestive system	100	-0.587423	-1.31151	0.0490196	0.773021			KO00350	Tyrosine metabolism	Metabolism	Amino acid metabolism	37	-0.772357	-1.73023	0.0142857	0.0222497
KO04740	Olfactory transduction	Organismal Systems	Sensory system	434	-0.460234	-1.18406	0.0410959	0.840328			KO05332	Graft-versus-host disease	Human Diseases	Immune disease	43	-0.742548	-1.72954	0	0.0200247
KO05323	Rheumatoid arthritis	Human Diseases	Immune disease	167	0.66838	1.60246	0	0.164162			KO04940	Type I diabetes mellitus	Human Diseases	Endocrine and metabolic disease	48	-0.712551	-1.63734	0	0.048335
KO05340	Primary immunodeficiency	Human Diseases	Immune disease	125	0.684065	1.58328	0	0.111356			KO00190	Oxidative phosphorylation	Metabolism	Energy metabolism	146	-0.5584	-1.50429	0	0.0839177
KO04064	NF-kappa B signaling pathway	Environmental Information Processing	Signal transduction	179	0.658414	1.57908	0	0.0810074			KO05416	Viral myocarditis	Human Diseases	Cardiovascular disease	133	-0.56006	-1.48372	0	0.0879033
KO05330	Allograft rejection	Human Diseases	Immune disease	111	0.665851	1.52053	0	0.150089			KO05340	Primary immunodeficiency	Human Diseases	Immune disease	125	-0.563747	-1.48257	0	0.0822223
KO05320	Autoimmune thyroid disease	Human Diseases	Immune disease	126	0.650652	1.51872	0.0019685	0.122568			KO05323	Rheumatoid arthritis	Human Diseases	Immune disease	167	-0.52956	-1.41029	0	0.113538
KO05332	Graft-versus-host disease	Human Diseases	Immune disease	43	0.749779	1.49246	0.016129	0.154848			KO05143	African trypanosomiasis	Human Diseases	Infectious disease: parasitic	108	-0.545787	-1.35202	0	0.142605
KO00053	Ascorbate and aldarate metabolism	Metabolism	Carbohydrate metabolism	31	0.813756	1.49038	0.0223577	0.136234			KO04514	Cell adhesion molecules	Environmental Information Processing	Signaling molecules and interaction	154	-0.479612	-1.31135	0	0.163967
KO04660	T cell receptor signaling pathway	Organismal Systems	Immune system	111	0.638113	1.45939	0.00394477	0.171629			KO05321	Inflammatory bowel disease	Human Diseases	Immune disease	70	-0.5387	-1.28729	0.0285714	0.177526
KO04940	Type I diabetes mellitus	Human Diseases	Endocrine and metabolic disease	48	0.719699	1.43514	0.0254237	0.203945			KO05150	Staphylococcus aureus infection	Human Diseases	Infectious disease: bacterial	174	-0.448229	-1.16263	0	0.325028
KO04650	Natural killer cell mediated cytotoxicity	Organismal Systems	Immune system	194	0.584464	1.40939	0	0.244932			KO04640	Hematopoietic cell lineage	Organismal Systems	Immune system	173	-0.473934	-1.16259	0	0.310405
KO04061	Viral protein interaction with cytokine and cytokine receptor	Environmental Information Processing	Signaling molecules and interaction	102	0.625333	1.39781	0.0143737	0.251815			KO04723	Retrograde endocannabinoid signaling	Organismal Systems	Nervous system	154	-0.424564	-1.15447	0	0.309189
KO05120	Epithelial cell signaling in Helicobacter pylori infection	Human Diseases	Infectious disease: bacterial	71	0.640447	1.38207	0.0316456	0.26873			KO04950	Maturity onset diabetes of the young	Human Diseases	Endocrine and metabolic disease	28	0.84356	1.34255	0.00450958	1
KO04060	Cytokine-cytokine receptor interaction	Environmental Information Processing	Signaling molecules and interaction	303	0.554914	1.37594	0.00429185	0.263202			KO00565	Ether lipid metabolism	Metabolism	Lipid metabolism	51	0.750151	1.28869	0.0392365	1
KO05142	Chagas disease	Human Diseases	Infectious disease: parasitic	110	0.603116	1.37344	0.0210325	0.249176			KO04330	Notch signaling pathway	Environmental Information Processing	Signal transduction	63	0.748008	1.2863	0.0342324	1
KO04659	Th17 cell differentiation	Organismal Systems	Immune system	113	0.597664	1.36333	0.0159363	0.256725			KO04068	FoxO signaling pathway	Environmental Information Processing	Signal transduction	139	0.716237	1.28473	0.00400802	1
KO05144	Malaria	Human Diseases	Infectious disease: parasitic	55	0.65607	1.35895	0.035865	0.25098			KO05211	Renal cell carcinoma	Human Diseases	Cancer: specific types	76	0.72979	1.27129	0.0203046	1
KO05416	Viral myocarditis	Human Diseases	Cardiovascular disease	133	0.575996	1.33007	0.0265655	0.310013			KO00564	Glycerophospholipid metabolism	Metabolism	Lipid metabolism	101	0.701392	1.23575	0.0395939	1
KO05310	Asthma	Human Diseases	Immune disease	105	0.58242	1.31791	0.036	0.324517			KO04071	Sphingolipid signaling pathway	Environmental Information Processing	Signal transduction	125	0.694392	1.23567	0.0191919	1
KO04658	Th1 and Th2 cell differentiation	Organismal Systems	Immune system	98	0.575278	1.29775	0.033195	0.364689			KO04144	Endocytosis	Cellular Processes	Transport and catabolism	261	0.6834	1.2243	0.001001	1
KO04672	Intestinal immune network for IgA production	Organismal Systems	Immune system	123	0.556222	1.2844	0.0330739	0.387482			KO04910	Insulin signaling pathway	Organismal Systems	Endocrine system	144	0.686456	1.22159	0.02	1
KO05235	PD-L1 expression and PD-1 checkpoint pathway in cancer	Human Diseases	Cancer: overview	98	0.572052	1.28039	0.0476191	0.381944			KO03015	mRNA surveillance pathway	Genetic Information Processing	Translation	106	0.690365	1.21849	0.0443996	1
KO05162	Measles	Human Diseases	Infectious disease: viral	150	0.543083	1.27076	0.0406852	0.377918			KO04810	Regulation of actin cytoskeleton	Cellular Processes	Cell motility	230	0.663706	1.18931	0.0150301	1
KO05143	African trypanosomiasis	Human Diseases	Infectious disease: parasitic	108	0.560626	1.26957	0.049676	0.36581			KO05165	Human papillomavirus infection	Human Diseases	Infectious disease: viral	345	0.631287	1.1348	0.045	1
KO05169	Epstein-Barr virus infection	Human Diseases	Infectious disease: viral	282	0.487804	1.2165	0.0382166	0.517211
KO05135	Yersinia infection	Human Diseases	Infectious disease: bacterial	217	0.500099	1.20985	0.0454545	0.471268
Mono_NonClassical.control-vs-CTB											Mono_NonClassical.ATB-vs-CTB
id	name	KEGG_A_class	KEGG_B_class	SIZE	ES	NES	NOM p-val	FDR q-val			id	name	KEGG_A_class	KEGG_B_class	SIZE	ES	NES	NOM p-val	FDR q-val
KO04740	Olfactory transduction	Organismal Systems	Sensory system	434	-0.634527	-1.53529	0	0.635387			KO05171	Coronavirus disease - COVID-19	Human Diseases	Infectious disease: viral	315	-0.437613	-0.01	-0.01	1
KO04670	Leukocyte transendothelial migration	Organismal Systems	Immune system	120	-0.679451	-1.47675	0.0059761	0.843792			KO05150	Staphylococcus aureus infection	Human Diseases	Infectious disease: bacterial	174	-0.526111	-0.01	-0.01	1
KO04610	Complement and coagulation cascades	Organismal Systems	Immune system	93	-0.690764	-1.44555	0.00992064	0.900945			KO04640	Hematopoietic cell lineage	Organismal Systems	Immune system	173	-0.597221	-0.01	-0.01	1
KO04142	Lysosome	Cellular Processes	Transport and catabolism	142	-0.593462	-1.30559	0.0301318	1			KO05323	Rheumatoid arthritis	Human Diseases	Immune disease	167	-0.60338	-0.01	-0.01	1
KO05310	Asthma	Human Diseases	Immune disease	105	0.795303	1.71184	0	0.0070563			KO04514	Cell adhesion molecules	Environmental Information Processing	Signaling molecules and interaction	154	-0.489639	-0.01	-0.01	1
KO05320	Autoimmune thyroid disease	Human Diseases	Immune disease	126	0.757755	1.67729	0	0.00775834			KO00190	Oxidative phosphorylation	Metabolism	Energy metabolism	146	-0.354411	-0.01	-0.01	1
KO05330	Allograft rejection	Human Diseases	Immune disease	111	0.764841	1.66436	0	0.00904628			KO05330	Allograft rejection	Human Diseases	Immune disease	111	-0.809942	-0.01	-0.01	1
KO04672	Intestinal immune network for IgA production	Organismal Systems	Immune system	123	0.723027	1.59269	0	0.0341974			KO05310	Asthma	Human Diseases	Immune disease	105	-0.849121	-2.05217	0	0
KO05323	Rheumatoid arthritis	Human Diseases	Immune disease	167	0.686633	1.57286	0	0.0381693			KO05320	Autoimmune thyroid disease	Human Diseases	Immune disease	126	-0.809582	-1.97999	0	0
KO05332	Graft-versus-host disease	Human Diseases	Immune disease	43	0.825125	1.57184	0.00645161	0.0325067			KO05332	Graft-versus-host disease	Human Diseases	Immune disease	43	-0.791013	-1.7449	0	0.00976532
KO03010	Ribosome	Genetic Information Processing	Translation	143	0.69419	1.55386	0	0.0385965			KO03010	Ribosome	Genetic Information Processing	Translation	143	-0.653263	-1.73156	0	0.0109228
KO04940	Type I diabetes mellitus	Human Diseases	Endocrine and metabolic disease	48	0.783385	1.5304	0.00652174	0.0507516			KO04940	Type I diabetes mellitus	Human Diseases	Endocrine and metabolic disease	48	-0.763508	-1.69538	0	0.0171496
KO05321	Inflammatory bowel disease	Human Diseases	Immune disease	70	0.699587	1.45565	0.0144928	0.137908			KO05416	Viral myocarditis	Human Diseases	Cardiovascular disease	133	-0.626584	-1.55796	0	0.0448865
KO05143	African trypanosomiasis	Human Diseases	Infectious disease: parasitic	108	0.649924	1.40708	0.00817996	0.223068			KO05322	Systemic lupus erythematosus	Human Diseases	Immune disease	218	-0.55653	-1.49441	0	0.0663618
KO04658	Th1 and Th2 cell differentiation	Organismal Systems	Immune system	98	0.651884	1.39238	0.0214133	0.237817			KO05340	Primary immunodeficiency	Human Diseases	Immune disease	125	-0.571262	-1.44467	0	0.0790991
KO05416	Viral myocarditis	Human Diseases	Cardiovascular disease	133	0.612094	1.37338	0.0172786	0.264745			KO04672	Intestinal immune network for IgA production	Organismal Systems	Immune system	123	-0.714054	-1.42737	0	0.0803736
KO05340	Primary immunodeficiency	Human Diseases	Immune disease	125	0.601596	1.34463	0.0133929	0.319521			KO04610	Complement and coagulation cascades	Organismal Systems	Immune system	93	-0.554548	-1.4151	0	0.0806875
KO05166	Human T-cell leukemia virus 1 infection	Human Diseases	Infectious disease: viral	233	0.562811	1.33295	0.00625	0.329087			KO04612	Antigen processing and presentation	Organismal Systems	Immune system	77	-0.56792	-1.33074	0	0.111824
KO04660	T cell receptor signaling pathway	Organismal Systems	Immune system	111	0.605157	1.315	0.018018	0.337186			KO04061	Viral protein interaction with cytokine and cytokine receptor	Environmental Information Processing	Signaling molecules and interaction	102	-0.432642	-1.15405	0	0.206482
KO04659	Th17 cell differentiation	Organismal Systems	Immune system	113	0.600824	1.29271	0.0420168	0.384053			KO04950	Maturity onset diabetes of the young	Human Diseases	Endocrine and metabolic disease	28	0.91681	1.3552	0	0.0693156
KO04064	NF-kappa B signaling pathway	Environmental Information Processing	Signal transduction	179	0.543861	1.25083	0.039823	0.478281			KO03015	mRNA surveillance pathway	Genetic Information Processing	Translation	106	0.760747	1.20216	0.0190572	1
											KO04935	Growth hormone synthesis, secretion and action	Organismal Systems	Endocrine system	124	0.749628	1.18328	0.0380762	1
											KO05231	Choline metabolism in cancer	Human Diseases	Cancer: overview	107	0.748797	1.18079	0.0421264	1
											KO04910	Insulin signaling pathway	Organismal Systems	Endocrine system	144	0.743329	1.17739	0.013013	1
											KO04722	Neurotrophin signaling pathway	Organismal Systems	Nervous system	128	0.742805	1.16733	0.042	1
											KO04218	Cellular senescence	Cellular Processes	Cell growth and death	164	0.722982	1.14993	0.043	1
											KO04024	cAMP signaling pathway	Environmental Information Processing	Signal transduction	230	0.71957	1.14412	0.026	1
MK.control-vs-CTB											MK.ATB-vs-CTB
id	name	KEGG_A_class	KEGG_B_class	SIZE	ES	NES	NOM p-val	FDR q-val			id	name	KEGG_A_class	KEGG_B_class	SIZE	ES	NES	NOM p-val	FDR q-val
KO04670	Leukocyte transendothelial migration	Organismal Systems	Immune system	120	-0.601519	-1.32337	0.0288066	1			KO05171	Coronavirus disease - COVID-19	Human Diseases	Infectious disease: viral	315	-0.510703	-0.01	-0.01	1
KO04270	Vascular smooth muscle contraction	Organismal Systems	Circulatory system	139	-0.570117	-1.29336	0.0340681	1			KO05322	Systemic lupus erythematosus	Human Diseases	Immune disease	218	-0.470174	-0.01	-0.01	1
KO05206	MicroRNAs in cancer	Human Diseases	Cancer: overview	175	-0.545579	-1.25842	0.0164948	1			KO04640	Hematopoietic cell lineage	Organismal Systems	Immune system	173	-0.425821	-0.01	-0.01	1
KO05202	Transcriptional misregulation in cancer	Human Diseases	Cancer: overview	280	-0.51485	-1.22936	0.0186335	1			KO05323	Rheumatoid arthritis	Human Diseases	Immune disease	167	-0.427665	-0.01	-0.01	1
KO05320	Autoimmune thyroid disease	Human Diseases	Immune disease	126	0.769774	1.7097	0	0.00946451			KO00190	Oxidative phosphorylation	Metabolism	Energy metabolism	146	-0.431316	-0.01	-0.01	1
KO05330	Allograft rejection	Human Diseases	Immune disease	111	0.781916	1.70713	0	0.00521351			KO03010	Ribosome	Genetic Information Processing	Translation	143	-0.739019	-1.99457	0	0
KO04672	Intestinal immune network for IgA production	Organismal Systems	Immune system	123	0.719965	1.57725	0	0.076577			KO05310	Asthma	Human Diseases	Immune disease	105	-0.717992	-1.82053	0	0.00256139
KO05340	Primary immunodeficiency	Human Diseases	Immune disease	125	0.695556	1.55244	0	0.0959339			KO05320	Autoimmune thyroid disease	Human Diseases	Immune disease	126	-0.653281	-1.72515	0	0.0104129
KO05310	Asthma	Human Diseases	Immune disease	105	0.706385	1.51417	0.00386847	0.14973			KO05330	Allograft rejection	Human Diseases	Immune disease	111	-0.615486	-1.63894	0	0.028188
KO05323	Rheumatoid arthritis	Human Diseases	Immune disease	167	0.653338	1.49018	0.00193798	0.181142			KO05340	Primary immunodeficiency	Human Diseases	Immune disease	125	-0.604756	-1.50993	0	0.0582799
KO05332	Graft-versus-host disease	Human Diseases	Immune disease	43	0.781676	1.48698	0.015625	0.161901			KO04672	Intestinal immune network for IgA production	Organismal Systems	Immune system	123	-0.603276	-1.48116	0	0.0612693
KO00830	Retinol metabolism	Metabolism	Metabolism of cofactors and vitamins	70	0.706125	1.47494	0.00785855	0.169404			KO04940	Type I diabetes mellitus	Human Diseases	Endocrine and metabolic disease	48	-0.579166	-1.32106	0.0344828	0.10666
KO04658	Th1 and Th2 cell differentiation	Organismal Systems	Immune system	98	0.68728	1.4728	0.00811359	0.155209			KO05416	Viral myocarditis	Human Diseases	Cardiovascular disease	133	-0.483375	-1.20557	0	0.154298
KO05140	Leishmaniasis	Human Diseases	Infectious disease: parasitic	148	0.65426	1.46548	0.00189753	0.154787			KO05150	Staphylococcus aureus infection	Human Diseases	Infectious disease: bacterial	174	-0.396713	-1.07525	0	0.260237
KO05416	Viral myocarditis	Human Diseases	Cardiovascular disease	133	0.644633	1.44015	0.00187617	0.19498			KO04950	Maturity onset diabetes of the young	Human Diseases	Endocrine and metabolic disease	28	0.948684	1.43575	0.0010917	0.00289252
KO04659	Th17 cell differentiation	Organismal Systems	Immune system	113	0.642637	1.41771	0.01222	0.233574			KO00591	Linoleic acid metabolism	Metabolism	Lipid metabolism	30	0.841488	1.2735	0.0257511	1
KO05321	Inflammatory bowel disease	Human Diseases	Immune disease	70	0.687032	1.41443	0.0182149	0.222719			KO04930	Type II diabetes mellitus	Human Diseases	Endocrine and metabolic disease	50	0.803145	1.26439	0.0197505	1
KO04060	Cytokine-cytokine receptor interaction	Environmental Information Processing	Signaling molecules and interaction	303	0.583764	1.40876	0	0.222459			KO04213	Longevity regulating pathway - multiple species	Organismal Systems	Aging	68	0.784738	1.25476	0.0241935	1
KO03010	Ribosome	Genetic Information Processing	Translation	143	0.631306	1.40747	0.01	0.210349			KO00512	Mucin type O-glycan biosynthesis	Metabolism	Glycan biosynthesis and metabolism	36	0.811671	1.2547	0.0432034	0.993232
KO04064	NF-kappa B signaling pathway	Environmental Information Processing	Signal transduction	179	0.603723	1.3959	0.00193798	0.227028			KO04923	Regulation of lipolysis in adipocytes	Organismal Systems	Endocrine system	63	0.779541	1.24502	0.0307062	0.91919
KO05033	Nicotine addiction	Human Diseases	Substance dependence	41	0.750332	1.3911	0.0430528	0.224414			KO04611	Platelet activation	Organismal Systems	Immune system	129	0.763877	1.23839	0.006	0.861353
KO04620	Toll-like receptor signaling pathway	Organismal Systems	Immune system	108	0.621845	1.35842	0.0233463	0.29381			KO04740	Olfactory transduction	Organismal Systems	Sensory system	434	0.746955	1.23008	0	0.958605
KO05120	Epithelial cell signaling in Helicobacter pylori infection	Human Diseases	Infectious disease: bacterial	71	0.632591	1.31588	0.0378151	0.389457			KO04924	Renin secretion	Organismal Systems	Endocrine system	73	0.764089	1.22507	0.0434343	0.894608
KO05135	Yersinia infection	Human Diseases	Infectious disease: bacterial	217	0.562474	1.30899	0.0147679	0.393726			KO04926	Relaxin signaling pathway	Organismal Systems	Endocrine system	134	0.747805	1.21399	0.014014	0.857004
KO05171	Coronavirus disease - COVID-19	Human Diseases	Infectious disease: viral	315	0.535848	1.29493	0.0116279	0.422357			KO04540	Gap junction	Cellular Processes	Cellular community - eukaryotes	93	0.751695	1.20988	0.0443548	0.877306
KO04660	T cell receptor signaling pathway	Organismal Systems	Immune system	111	0.595316	1.29342	0.0488722	0.409774			KO04510	Focal adhesion	Cellular Processes	Cellular community - eukaryotes	209	0.738667	1.20732	0.004	0.872638
KO05143	African trypanosomiasis	Human Diseases	Infectious disease: parasitic	108	0.59863	1.29273	0.0340681	0.395033			KO04530	Tight junction	Cellular Processes	Cellular community - eukaryotes	178	0.739008	1.20626	0.004	0.844655
KO04061	Viral protein interaction with cytokine and cytokine receptor	Environmental Information Processing	Signaling molecules and interaction	102	0.594618	1.2883	0.0475207	0.393141			KO04371	Apelin signaling pathway	Environmental Information Processing	Signal transduction	143	0.736819	1.20514	0.02	0.782333
KO04380	Osteoclast differentiation	Organismal Systems	Development and regeneration	131	0.564892	1.25745	0.0447154	0.447061			KO04550	Signaling pathways regulating pluripotency of stem cells	Cellular Processes	Cellular community - eukaryotes	147	0.737628	1.19185	0.024	0.83786
KO04640	Hematopoietic cell lineage	Organismal Systems	Immune system	173	0.548069	1.24548	0.0440882	0.475135			KO04360	Axon guidance	Organismal Systems	Development and regeneration	188	0.732551	1.18675	0.009	0.848866
KO04080	Neuroactive ligand-receptor interaction	Environmental Information Processing	Signaling molecules and interaction	365	0.493647	1.1987	0.0409357	0.553266			KO04810	Regulation of actin cytoskeleton	Cellular Processes	Cell motility	230	0.721573	1.17493	0.008	0.870484
											KO04919	Thyroid hormone signaling pathway	Organismal Systems	Endocrine system	129	0.72487	1.17114	0.0452716	0.82159
											KO04015	Rap1 signaling pathway	Environmental Information Processing	Signal transduction	229	0.711833	1.16238	0.02	0.820614
											KO05207	Chemical carcinogenesis - receptor activation	Human Diseases	Cancer: overview	205	0.706525	1.15403	0.031	0.7895
											KO05131	Shigellosis	Human Diseases	Infectious disease: bacterial	264	0.705468	1.15334	0.025	0.765549
											KO05205	Proteoglycans in cancer	Human Diseases	Cancer: overview	214	0.701172	1.1492	0.023023	0.763855
											KO04144	Endocytosis	Cellular Processes	Transport and catabolism	261	0.700679	1.14016	0.031	0.721147
											KO05130	Pathogenic Escherichia coli infection	Human Diseases	Infectious disease: bacterial	279	0.681846	1.11745	0.048	0.721289
DC.control-vs-CTB											DC.ATB-vs-CTB
id	name	KEGG_A_class	KEGG_B_class	SIZE	ES	NES	NOM p-val	FDR q-val			id	name	KEGG_A_class	KEGG_B_class	SIZE	ES	NES	NOM p-val	FDR q-val
KO03010	Ribosome	Genetic Information Processing	Translation	143	-0.896042	-1.50049	0	0			KO03010	Ribosome	Genetic Information Processing	Translation	143	-0.898649	-1.5135	0	0
KO05310	Asthma	Human Diseases	Immune disease	105	-0.857163	-1.39762	0.0010989	0.0528878			KO05310	Asthma	Human Diseases	Immune disease	105	-0.885034	-1.44586	0	0.0528066
KO00190	Oxidative phosphorylation	Metabolism	Energy metabolism	146	-0.812867	-1.3614	0.0105708	0.36262			KO05320	Autoimmune thyroid disease	Human Diseases	Immune disease	126	-0.837355	-1.39148	0.0146727	0.552473
KO00980	Metabolism of xenobiotics by cytochrome P450	Metabolism	Xenobiotics biodegradation and metabolism	73	-0.835199	-1.30911	0.0245262	1			KO00140	Steroid hormone biosynthesis	Metabolism	Lipid metabolism	65	-0.916783	-1.38515	0	0.521825
KO04950	Maturity onset diabetes of the young	Human Diseases	Endocrine and metabolic disease	28	-0.968543	-1.30674	0	1			KO05171	Coronavirus disease - COVID-19	Human Diseases	Infectious disease: viral	315	-0.785983	-1.38452	0.00415369	0.426166
KO00982	Drug metabolism - cytochrome P450	Metabolism	Xenobiotics biodegradation and metabolism	68	-0.838164	-1.30627	0.030647	1			KO05033	Nicotine addiction	Human Diseases	Substance dependence	41	-0.999959	-1.37533	0	0.484326
KO05012	Parkinson disease	Human Diseases	Neurodegenerative disease	289	-0.759394	-1.30587	0.0110999	1			KO05330	Allograft rejection	Human Diseases	Immune disease	111	-0.837385	-1.37421	0.0210035	0.429039
KO05171	Coronavirus disease - COVID-19	Human Diseases	Infectious disease: viral	315	-0.755943	-1.30549	0.00808081	1			KO00190	Oxidative phosphorylation	Metabolism	Energy metabolism	146	-0.811353	-1.35717	0.0475651	0.586812
KO00830	Retinol metabolism	Metabolism	Metabolism of cofactors and vitamins	70	-0.836707	-1.30233	0.0318907	0.9925			KO05016	Huntington disease	Human Diseases	Neurodegenerative disease	325	-0.753495	-1.34488	0.00727651	0.687636
KO05016	Huntington disease	Human Diseases	Neurodegenerative disease	325	-0.741492	-1.29055	0.0110775	1			KO05012	Parkinson disease	Human Diseases	Neurodegenerative disease	289	-0.75881	-1.34004	0.0125654	0.68829
KO05014	Amyotrophic lateral sclerosis	Human Diseases	Neurodegenerative disease	386	-0.721706	-1.2572	0.0130522	1			KO04723	Retrograde endocannabinoid signaling	Organismal Systems	Nervous system	154	-0.770771	-1.31021	0.0355556	0.988485
KO05033	Nicotine addiction	Human Diseases	Substance dependence	41	-0.870324	-1.25507	0.0216346	1			KO00982	Drug metabolism - cytochrome P450	Metabolism	Xenobiotics biodegradation and metabolism	68	-0.862238	-1.3095	0.0253165	0.922559
KO04714	Thermogenesis	Organismal Systems	Environmental adaptation	247	-0.719168	-1.24222	0.0450358	1			KO05014	Amyotrophic lateral sclerosis	Human Diseases	Neurodegenerative disease	386	-0.730399	-1.30025	0.00820513	0.916776
KO05020	Prion disease	Human Diseases	Neurodegenerative disease	292	-0.708014	-1.22538	0.0446247	1			KO04950	Maturity onset diabetes of the young	Human Diseases	Endocrine and metabolic disease	28	-0.999972	-1.29756	0	0.840782
KO05010	Alzheimer disease	Human Diseases	Neurodegenerative disease	412	-0.684991	-1.19632	0.0330993	1			KO00591	Linoleic acid metabolism	Metabolism	Lipid metabolism	30	-0.985144	-1.27654	0.00264901	0.953586
KO05226	Gastric cancer	Human Diseases	Cancer: specific types	153	0.538383	1.20551	0.0444444	1			KO05010	Alzheimer disease	Human Diseases	Neurodegenerative disease	412	-0.69803	-1.2497	0.0306122	1
KO04080	Neuroactive ligand-receptor interaction	Environmental Information Processing	Signaling molecules and interaction	365	0.484917	1.19743	0	1			KO04964	Proximal tubule bicarbonate reclamation	Organismal Systems	Excretory system	27	-0.945975	-1.2052	0.00917431	1
KO04650	Natural killer cell mediated cytotoxicity	Organismal Systems	Immune system	194	0.495355	1.14111	0	1			KO00430	Taurine and hypotaurine metabolism	Metabolism	Metabolism of other amino acids	20	0.927665	1.43076	0.0421941	1
KO04740	Olfactory transduction	Organismal Systems	Sensory system	434	0.424498	1.04921	0	0.821517			KO04080	Neuroactive ligand-receptor interaction	Environmental Information Processing	Signaling molecules and interaction	365	0.554557	1.28915	0	1
