# Supplementary material for: Immunopathological signatures in congenital tuberculosis-a case-matched study
Source: Front Immunol. 2026 Mar 30;17:1614510. doi: 10.3389/fimmu.2026.1614510 (PMC13070812; doi:10.3389/fimmu.2026.1614510)
Supplement: Supplementary Table 14 — Significantly different expressed genes of myeloid subsets identified by scRNA-seq. [file Table14.xls]

Target_Cluster	Gene ID	Gene Name	Target_Cluster_mean	Other_Cluster_mean	Log2FC	Pvalue	Qvalue
MK	ENSG00000166091	CMTM5	1.2836821553665	0.0498212172041075	4.68738395048941	0	0
MK	ENSG00000163737	PF4	11.8501355212359	0.479025137606896	4.62865838236122	0	0
MK	ENSG00000259207	ITGB3	1.41313895705917	0.0633276273640954	4.47992449745814	0	0
MK	ENSG00000169704	GP9	1.96164098759181	0.0930214078588376	4.39835444378006	0	0
MK	ENSG00000101162	TUBB1	2.3103722251527	0.115881036441105	4.31740890527206	0	0
MK	ENSG00000005961	ITGA2B	1.15874169936198	0.0663040982433792	4.12731714813384	0	0
MK	ENSG00000101335	MYL9	3.73400832642713	0.221353327726473	4.0763021770782	0	0
MK	ENSG00000163736	PPBP	43.3682938628387	2.64795658995785	4.0336893115338	0	0
MK	ENSG00000204420	MPIG6B	0.961499630758364	0.0597021550325171	4.00943138990031	0	0
MK	ENSG00000005249	PRKAR2B	1.49504702164301	0.0934680720644695	3.99957341377666	0	0
MK	ENSG00000161911	TREML1	1.36470033490955	0.0928477982500891	3.87757268512747	0	0
MK	ENSG00000168497	CAVIN2	2.91890580172286	0.233749175690672	3.64239447075688	0	0
MK	ENSG00000166681	BEX3	1.27985592857354	0.106063966604326	3.59297490343887	0	0
MK	ENSG00000127920	GNG11	4.39537601794384	0.369629739580092	3.57183384853906	0	0
MK	ENSG00000120885	CLU	3.06105537564604	0.344690031554124	3.1506576623603	0	0
MK	ENSG00000271503	CCL5	4.21097120842005	0.638044544254749	2.72242395892658	0	0
MK	ENSG00000113140	SPARC	1.13852338075547	0.11860203147238	3.26296329263435	3.53559041115812e-301	1.35759600607649e-296
MK	ENSG00000154146	NRGN	7.52719546894602	0.807065444188341	3.22135486622161	2.04121804941982e-298	7.83786906616221e-294
MK	ENSG00000109272	PF4V1	0.837913844458053	0.066315161839562	3.65939125053952	1.16774799168027e-241	4.48391873845389e-237
MK	ENSG00000100351	GRAP2	0.622747971118761	0.047954891879014	3.69889851904776	1.86980075178073e-238	7.17966092668766e-234
MK	ENSG00000107438	PDLIM1	0.885155181971178	0.103461427048308	3.09683740911299	4.68156290952404e-208	1.79762652599904e-203
MK	ENSG00000111644	ACRBP	1.20344865936393	0.134711462723966	3.15923007453486	3.53645715310621e-205	1.35792881764972e-200
MK	ENSG00000124491	F13A1	1.909472522594	0.355979385423491	2.42330855663307	7.80760716980439e-194	2.99796500106149e-189
MK	ENSG00000145335	SNCA	0.941865016000553	0.117860941071209	2.99843462319583	2.3504359128379e-186	9.02520381811496e-182
MK	ENSG00000236304	ENSG00000236304	0.713933630949371	0.0740353449979076	3.26950387081752	2.44487477475111e-186	9.38783016008931e-182
MK	ENSG00000233276	GPX1	28.417820395973	10.7556751733773	1.40169781539774	3.91016936159925e-186	1.50142683146688e-181
MK	ENSG00000188677	PARVB	1.27926826437613	0.137676750712379	3.21596197196535	8.55062622398589e-174	3.2832694574861e-169
MK	ENSG00000148908	RGS10	4.39665151639885	1.31842780636308	1.73758661225018	3.90100260614175e-149	1.49790698070631e-144
MK	ENSG00000102804	TSC22D1	0.924980827829527	0.0993850088264503	3.21832330497473	1.61565211700783e-143	6.20378099888666e-139
MK	ENSG00000180354	MTURN	0.648880279705885	0.122809951716015	2.40152484933229	1.71755891858602e-115	6.59508273558658e-111
MK	ENSG00000156265	MAP3K7CL	0.667315990495725	0.114104162967882	2.54801864694088	1.07360351398737e-101	4.1224227730087e-97
MK	ENSG00000104904	OAZ1	29.1672278626487	19.6001982024821	0.573480031524407	4.87601148728744e-93	1.87229089088863e-88
MK	ENSG00000228474	OST4	8.18010991566569	3.88915057761042	1.07266513552277	7.51862429528362e-93	2.887001356903e-88
MK	ENSG00000205542	TMSB4X	193.403405242587	114.776628082872	0.752784299958684	1.87333659371082e-92	7.19323785253081e-88
MK	ENSG00000010278	CD9	0.914997930661365	0.230267698064218	1.99045643646388	1.67143065875077e-89	6.41795944347121e-85
MK	ENSG00000142669	SH3BGRL3	33.8624364624849	22.341211222277	0.599978378206291	2.73674014007134e-88	1.05085347898459e-83
MK	ENSG00000002586	CD99	2.50776402171466	1.15133575676247	1.12309297939614	4.739537312883e-77	1.81988753740081e-72
MK	ENSG00000034510	TMSB10	67.0600994281016	41.1723125698371	0.703780137827505	2.42841511005081e-74	9.32462833957311e-70
MK	ENSG00000064601	CTSA	2.13271380442592	0.854158638420148	1.32011443482757	2.15854262115386e-73	8.28837195670659e-69
MK	ENSG00000102265	TIMP1	5.50953271017206	2.8779445593119	0.93689116182998	6.63394872106708e-73	2.54730362991534e-68
MK	ENSG00000187109	NAP1L1	5.90127800916517	3.13096210987461	0.914421375846361	5.81613016987661e-70	2.23327766262922e-65
MK	ENSG00000206172	HBA1	0.713924937585864	0.243768557528332	1.55026034454032	1.24966315463371e-68	4.79845658116252e-64
MK	ENSG00000087086	FTL	193.567379175966	132.512113848517	0.546711591365525	1.84728045252526e-64	7.09318748160651e-60
MK	ENSG00000173660	UQCRH	5.83529738512653	3.3726100703375	0.790940653565336	4.08123458106764e-64	1.56711245443835e-59
MK	ENSG00000125534	PPDPF	2.35868120059678	1.07385305220406	1.13518385096332	7.13151330883703e-64	2.73835848032724e-59
MK	ENSG00000105640	RPL18A	33.493762538164	20.3863046382897	0.716292164766293	8.66584950297379e-64	3.32751289215188e-59
MK	ENSG00000166710	B2M	87.1070437531055	64.4030402257386	0.435660590295083	6.88618975929193e-63	2.64415914377292e-58
MK	ENSG00000167468	GPX4	5.71660915884621	3.33051580182784	0.779414030565161	4.19431936671671e-62	1.61053475043188e-57
MK	ENSG00000130066	SAT1	20.5838571318959	13.2491839679421	0.635609843573479	4.20050482749556e-62	1.61290984366175e-57
MK	ENSG00000170889	RPS9	37.8696519252765	24.1281502064417	0.650324845866732	1.02373630309739e-61	3.93094265663335e-57
MK	ENSG00000142541	RPL13A	48.1013249058438	27.2644807412302	0.819053952987854	1.88635193846187e-61	7.24321417330587e-57
MK	ENSG00000147403	RPL10	59.4393018096714	38.4177491488036	0.62964417402808	4.94295125911198e-60	1.89799442447382e-55
MK	ENSG00000119655	NPC2	7.01079965276066	3.93681434902588	0.832550327642516	5.38517878030781e-60	2.06780094806259e-55
MK	ENSG00000105193	RPS16	25.7822924526655	15.9169430501012	0.695817264009331	1.80715547292122e-59	6.93911558492292e-55
MK	ENSG00000019582	CD74	16.1893439080609	11.3861364449477	0.507766226557709	3.7712402378055e-59	1.44808082651256e-54
MK	ENSG00000197747	S100A10	15.2410688761622	9.49433787713947	0.68282478716908	7.10289918797747e-59	2.72737123019959e-54
MK	ENSG00000231500	RPS18	38.2237506984956	23.9270327921802	0.675827851083451	7.62210611901196e-59	2.92673630757821e-54
MK	ENSG00000204287	HLA-DRA	11.1794179482441	7.36139408804124	0.602794164465211	9.169042436306e-59	3.52072891469278e-54
MK	ENSG00000110700	RPS13	36.0409696366262	24.0444774734325	0.583932251169164	7.37377122361899e-58	2.83138067444522e-53
MK	ENSG00000180879	SSR4	3.90906612366472	2.25032515553199	0.796690513299216	1.69589187445668e-56	6.51188561953876e-52
MK	ENSG00000196126	HLA-DRB1	5.88469035325695	3.8942168499865	0.595633281074751	3.30468283340208e-56	1.26893211436973e-51
MK	ENSG00000161970	RPL26	35.4407213093157	23.4879770590973	0.593485502523208	4.73845575637228e-56	1.81947224133183e-51
MK	ENSG00000145741	BTF3	9.8627447074816	6.11772737002234	0.688993374537325	7.27845713421831e-56	2.79478197039715e-51
MK	ENSG00000223865	HLA-DPB1	4.4035008554555	2.83835572273296	0.633595536722327	7.69026667889669e-56	2.95290859936275e-51
MK	ENSG00000108107	RPL28	55.9300904038414	38.9677757108111	0.521343077749896	2.18431193183462e-55	8.38732095585859e-51
MK	ENSG00000147604	RPL7	30.3833791779864	17.4810266967797	0.797492412603716	2.43364131264115e-55	9.34469591227947e-51
MK	ENSG00000174748	RPL15	24.9791290069853	16.7113121808266	0.579898153730755	4.05904019712134e-55	1.55859025489065e-50
MK	ENSG00000198763	MT-ND2	29.5259504548519	18.6320766999358	0.66419501782753	6.55711118110637e-55	2.51779955132122e-50
MK	ENSG00000144713	RPL32	41.6008064793982	27.1479874529925	0.615766245471414	1.45435975122249e-54	5.58445057274411e-50
MK	ENSG00000221983	UBA52	29.1301342805699	19.625153734016	0.569808396427065	7.20663526701632e-54	2.76720380982893e-49
MK	ENSG00000198242	RPL23A	17.7142846743526	11.5503596801382	0.616975430640742	9.03041179782638e-54	3.46749752212937e-49
MK	ENSG00000187514	PTMA	20.3810646827898	13.9750282531351	0.544378218410826	2.16518391587022e-53	8.31387320015847e-49
MK	ENSG00000143947	RPS27A	36.7393007114923	24.3856446214011	0.591292056996105	3.92999154041936e-53	1.50903815169023e-48
MK	ENSG00000108298	RPL19	37.2217961334133	25.0361362648425	0.572135740546702	6.15915800315396e-53	2.36499349005106e-48
MK	ENSG00000145425	RPS3A	36.6860174492849	24.6954778787422	0.570983411013826	1.20579735371106e-52	4.63002067877974e-48
MK	ENSG00000177954	RPS27	38.3571301297455	25.4625725376203	0.591116597197652	1.40410808821442e-52	5.39149423712573e-48
MK	ENSG00000142676	RPL11	37.8160157484806	26.2900987577656	0.524477809223999	2.93176311704145e-52	1.12573840168158e-47
MK	ENSG00000140264	SERF2	22.9042418220409	16.3683595437463	0.484705066982661	7.84553229677174e-52	3.01252749131441e-47
MK	ENSG00000148484	RSU1	1.42107213958222	0.561805428568865	1.33883732368772	1.10082434106738e-51	4.22694530483053e-47
MK	ENSG00000198712	MT-CO2	60.6370939761023	43.3310016210989	0.484801028492668	2.07877075673454e-51	7.9820639517093e-47
MK	ENSG00000197756	RPL37A	23.4163779381069	15.4285580286457	0.601914703790049	2.14590967964341e-51	8.23986398789477e-47
MK	ENSG00000109475	RPL34	40.3706653862951	26.0771978604217	0.630518513094607	6.45031816815972e-51	2.47679317020997e-46
MK	ENSG00000182899	RPL35A	26.9627386187062	18.6171873379071	0.534331910469538	9.09682939143666e-51	3.49300054972385e-46
MK	ENSG00000173812	EIF1	30.8641872051203	21.6013888746734	0.514809724775992	1.10861383835e-50	4.25685541649634e-46
MK	ENSG00000137154	RPS6	31.0860478922477	20.6599025031502	0.589433766141995	1.40433397420067e-50	5.39236159413574e-46
MK	ENSG00000166441	RPL27A	24.8464102154308	15.7157459230865	0.660826678697086	1.43402259659875e-50	5.50635996641989e-46
MK	ENSG00000156508	EEF1A1	63.2514766973467	45.3103923761344	0.481257177738968	1.69634276268902e-50	6.51361694017331e-46
MK	ENSG00000186468	RPS23	35.6224858358326	24.2890746191065	0.55248066892164	2.30124596812883e-50	8.83632426842107e-46
MK	ENSG00000198755	RPL10A	16.272040367459	10.7320717815588	0.600466554108831	2.47334063956021e-50	9.49713338778331e-46
MK	ENSG00000180573	H2AC6	1.92705169182624	1.00317113366773	0.941827531266578	3.01892727084055e-50	1.15920769345735e-45
MK	ENSG00000167460	TPM4	3.11715288245669	1.39199774140574	1.16307204412555	5.10651440188537e-50	1.96079940003595e-45
MK	ENSG00000134419	RPS15A	34.5507847674245	23.4880835084227	0.556789476970588	1.73268940375598e-49	6.6531807725422e-45
MK	ENSG00000122026	RPL21	38.2633905827451	25.5670711634327	0.581677816884578	2.91330747305672e-49	1.11865180350432e-44
MK	ENSG00000229117	RPL41	51.5678167337202	37.5624866797591	0.457178392119784	7.03099844156257e-49	2.6997627815912e-44
MK	ENSG00000115268	RPS15	34.3382539438067	22.9107203957854	0.583793859113913	7.73031229502892e-49	2.96828531504521e-44
MK	ENSG00000162244	RPL29	24.5866227019326	17.1383675767636	0.520643875463581	9.40031235577224e-49	3.60953193836943e-44
MK	ENSG00000100079	LGALS2	5.00671807440389	2.91532375150561	0.780209114345106	1.00314968470103e-48	3.85189415931501e-44
MK	ENSG00000169100	SLC25A6	8.3782109465576	5.33340392017114	0.651585615563342	7.04142347192679e-48	2.70376578475045e-43
MK	ENSG00000198034	RPS4X	25.1100616667739	17.0868968141884	0.555375161623929	1.244097894663e-47	4.77708709592699e-43
MK	ENSG00000008988	RPS20	18.5698410644131	11.8426498373452	0.648969542068716	1.87453924794024e-47	7.19785580424094e-43
MK	ENSG00000105372	RPS19	31.6843040884415	21.3217084131817	0.571445289206673	3.63052589723913e-47	1.39404933402188e-42
MK	ENSG00000100316	RPL3	18.4246958391202	12.7858960078519	0.527087537976731	4.25839378622562e-47	1.63513804603491e-42
MK	ENSG00000112306	RPS12	40.9871115277257	28.4148586375089	0.528524784873249	4.99582135098746e-47	1.91829548235217e-42
MK	ENSG00000042753	AP2S1	4.84795391193708	3.00036362903066	0.692238624877436	6.92097338070815e-47	2.65751535872432e-42
MK	ENSG00000164587	RPS14	48.3187579156679	32.842190375661	0.557033019784291	9.68149222124929e-47	3.7174993831153e-42
MK	ENSG00000063177	RPL18	22.4957793182885	15.8342417308975	0.50660656553771	1.10559030744641e-46	4.24524566253273e-42
MK	ENSG00000163682	RPL9	24.7540984162764	16.7993378333728	0.559263036484093	1.2127712352431e-46	4.65679898908645e-42
MK	ENSG00000101856	PGRMC1	0.613351293206503	0.200145767691349	1.61566249677653	1.41432570682049e-46	5.43072784904933e-42
MK	ENSG00000203875	SNHG5	8.74588871166844	4.18605549998197	1.06301355134838	4.21803195207895e-46	1.61963990895928e-41
MK	ENSG00000142534	RPS11	17.8729239929117	12.1192073921294	0.560480328941134	8.34270730517569e-46	3.20343275104136e-41
MK	ENSG00000174444	RPL4	9.14586664313897	6.37080738020899	0.521643664632825	1.00589182786482e-45	3.86242344063535e-41
MK	ENSG00000161016	RPL8	25.5741134402579	18.1932976443477	0.49127716412389	2.14727554776191e-45	8.2451086482962e-41
MK	ENSG00000142937	RPS8	39.0228885231178	28.4653881242827	0.455111801049675	4.64392755685062e-45	1.7831753032795e-40
MK	ENSG00000213741	RPS29	22.9128032727095	15.9232562718408	0.52501858222911	8.01145253637734e-45	3.07623754491817e-40
MK	ENSG00000125691	RPL23	14.1448969951815	9.47668160385198	0.577827798617867	3.47649743726344e-44	1.33490548596042e-39
MK	ENSG00000136942	RPL35	17.2542255940941	11.4136983940119	0.596183378501473	3.48072364534518e-44	1.33652826533964e-39
MK	ENSG00000083845	RPS5	10.6003973433045	7.14378665351007	0.569357442839475	4.9751907621207e-44	1.91037374883911e-39
MK	ENSG00000182774	RPS17	7.47893008523714	4.32943485704353	0.788653181981744	6.1854913859187e-44	2.37510498236506e-39
MK	ENSG00000233927	RPS28	36.9692879143279	25.0823906035	0.559652397248202	7.10804003255423e-44	2.72934521170017e-39
MK	ENSG00000172809	RPL38	13.5490912741246	9.20849382177235	0.557158986779483	1.38176786683972e-43	5.30571225509118e-39
MK	ENSG00000100097	LGALS1	21.0477462813365	14.5651483367655	0.531145368365601	4.22890178204695e-43	1.62381370627039e-38
MK	ENSG00000179344	HLA-DQB1	2.94647877097651	1.62569719577924	0.857933307377731	4.37232260629108e-43	1.67888443436365e-38
MK	ENSG00000177697	CD151	0.686275096378772	0.279685205062451	1.29498306358671	5.4533988342969e-43	2.09399608439332e-38
MK	ENSG00000213977	TAX1BP3	0.534003606970978	0.184055657043797	1.53670739438136	5.54890482099417e-43	2.13066847316534e-38
MK	ENSG00000130255	RPL36	17.0461951300485	11.3263507145464	0.58976664424681	6.531595932776e-43	2.50800220626733e-38
MK	ENSG00000089009	RPL6	25.797345538589	18.7332742154956	0.461619547820503	7.5348610513888e-43	2.89323594651227e-38
MK	ENSG00000231389	HLA-DPA1	3.71764336280983	2.68490223330756	0.469518822150242	7.62240169277253e-43	2.92684980199079e-38
MK	ENSG00000160014	CALM3	3.02608814959164	1.68774919813514	0.842353480209124	1.34455429306264e-42	5.16281957450194e-38
MK	ENSG00000060138	YBX3	1.80731056086579	0.947460950438227	0.93170604532007	3.15972687847642e-42	1.21327192679738e-37
MK	ENSG00000125148	MT2A	4.55096876422528	2.92915479993997	0.635689245575749	3.3843079588519e-42	1.29950657003995e-37
MK	ENSG00000140416	TPM1	0.928405906286312	0.418097366969788	1.15091674295227	3.74857130187864e-42	1.43937640849536e-37
MK	ENSG00000169756	LIMS1	2.36072480586941	1.08952010168189	1.11553705922333	5.11634749332486e-42	1.96457511048688e-37
MK	ENSG00000177600	RPLP2	36.5131222656034	23.7920826949687	0.617933473090441	2.35738794157877e-41	9.05189821807418e-37
MK	ENSG00000149932	TMEM219	2.38917898729696	1.43811345000513	0.732337446816641	4.64967798590393e-41	1.78538335302739e-36
MK	ENSG00000118181	RPS25	19.2072651211938	13.8726957024822	0.469403956291048	1.24298846744369e-40	4.77282711729027e-36
MK	ENSG00000119632	IFI27L2	1.50804258894097	0.771570636116847	0.966807028140443	1.26399687074082e-40	4.8534951842706e-36
MK	ENSG00000117592	PRDX6	2.03321337020584	1.11228677819736	0.870232820368939	2.15074206564555e-40	8.25841938366579e-36
MK	ENSG00000071082	RPL31	14.5550783878863	9.89336694463765	0.556989116668885	2.87482092347836e-40	1.10387373819722e-35
MK	ENSG00000265681	RPL17	4.5441800375416	2.82220070154726	0.687199405418965	3.54643165096446e-40	1.36175882533733e-35
MK	ENSG00000204628	RACK1	16.4586640559473	11.7363980130971	0.48785753479944	3.98783304557821e-40	1.53124813284112e-35
MK	ENSG00000090013	BLVRB	3.68212855697386	2.40029736040633	0.61732685256289	5.65886285238007e-40	2.1728901580569e-35
MK	ENSG00000138326	RPS24	42.49275608581	32.0463565312475	0.407056579243455	7.06114315176689e-40	2.71133774741545e-35
MK	ENSG00000168899	VAMP5	3.64032634019646	1.94031417537502	0.907777515575863	1.43932545234189e-39	5.5267218719024e-35
MK	ENSG00000188846	RPL14	16.1275340402681	11.8364318114945	0.446291627567579	2.32588966516703e-39	8.93095113630834e-35
MK	ENSG00000149273	RPS3	22.9990883201339	17.1643536285846	0.42216114449348	4.56090179880079e-39	1.75129507270353e-34
MK	ENSG00000114391	RPL24	14.9654527591455	10.7902229020544	0.471911258235181	6.65066936617251e-39	2.55372402322292e-34
MK	ENSG00000197958	RPL12	31.5302174561733	21.3386046164669	0.563269282078866	7.82387664352056e-39	3.00421215357902e-34
MK	ENSG00000149806	FAU	26.6770106799777	20.0719322981974	0.410417503177696	2.57384383877773e-38	9.88304557213872e-34
MK	ENSG00000166333	ILK	1.2583591327065	0.637796757348512	0.980375054870125	2.7570204348294e-38	1.05864070656579e-33
MK	ENSG00000198888	MT-ND1	41.3780570901947	27.8525830169906	0.571054777260264	3.78477814384184e-38	1.45327911167239e-33
MK	ENSG00000099785	MARCHF2	0.879336089330636	0.391070448675742	1.16898615780591	4.15676429198608e-38	1.59611435283682e-33
MK	ENSG00000106565	TMEM176B	5.41950345424864	3.5966653433056	0.591500746862189	6.51847324224137e-38	2.50296335555584e-33
MK	ENSG00000175567	UCP2	3.2983501596626	2.06318823969285	0.676869111582252	9.44468930301265e-38	3.6265717985708e-33
MK	ENSG00000038427	VCAN	16.9495932230379	12.2767511649884	0.465321823905849	4.69755511381019e-37	1.80376721260084e-32
MK	ENSG00000002933	TMEM176A	1.70893598255345	0.894413932902698	0.934083786750742	1.04277844903983e-36	4.00406068862313e-32
MK	ENSG00000116251	RPL22	13.7596654865739	9.91280936741609	0.473079505386549	2.07233887918592e-36	7.95736682829808e-32
MK	ENSG00000178057	NDUFAF3	1.16018474983095	0.590979196252649	0.973175310486132	2.85085462334268e-36	1.09467115827112e-31
MK	ENSG00000148303	RPL7A	19.9926654794436	15.0428394151065	0.410393920141131	2.89604011907479e-36	1.11202148492234e-31
MK	ENSG00000148834	GSTO1	3.25039149247113	2.07351038368719	0.648538221633244	4.26952932279624e-36	1.6394138693673e-31
MK	ENSG00000137818	RPLP1	79.1187865261439	57.3183248925077	0.465023851152694	1.06231842510939e-35	4.07909028873504e-31
MK	ENSG00000129824	RPS4Y1	3.2350808672566	1.70487724854608	0.924133906991087	1.9376643295562e-35	7.44024349262988e-31
MK	ENSG00000156482	RPL30	29.1105661391007	22.4752053861638	0.373208597464708	2.26176187384676e-35	8.68471324319681e-31
MK	ENSG00000204472	AIF1	22.798430019645	17.0273745887486	0.421078472364468	2.56865409727945e-35	9.86311800273364e-31
MK	ENSG00000178982	EIF3K	6.1936738365209	4.17767236572575	0.568096058244419	2.93082965411506e-35	1.1253799705871e-30
MK	ENSG00000171858	RPS21	13.7179727439764	10.2113095625395	0.425899395952673	6.30466162711888e-35	2.42086397158111e-30
MK	ENSG00000198931	APRT	2.51563531358718	1.57788279839897	0.672932743705702	2.75681626883207e-34	1.05856231090614e-29
MK	ENSG00000171863	RPS7	22.028077896926	16.9440713208247	0.378563048315681	3.15065636241622e-34	1.20978903004058e-29
MK	ENSG00000167996	FTH1	64.9968966043374	49.0476573228025	0.406186605436323	4.24435442979426e-34	1.6297472139524e-29
MK	ENSG00000123349	PFDN5	2.07022628923558	1.07858784591319	0.940644790303824	5.64074563092906e-34	2.16593350736414e-29
MK	ENSG00000196531	NACA	19.1028414847057	14.3324326087722	0.414503754867543	7.84304769697294e-34	3.01157345468367e-29
MK	ENSG00000100243	CYB5R3	0.936196242075769	0.442433972673311	1.08134880562737	8.48054101698998e-34	3.25635813970381e-29
MK	ENSG00000197746	PSAP	13.1615765105158	9.75035819247692	0.432805183001557	9.07386391308076e-34	3.48418226534475e-29
MK	ENSG00000204103	MAFB	1.93746369436115	1.08285377374792	0.839330838691478	1.3319725230549e-33	5.11450809402619e-29
MK	ENSG00000107798	LIPA	0.619938335841038	0.263409874556118	1.23481529081669	2.01129019665108e-33	7.72295209710083e-29
MK	ENSG00000131469	RPL27	16.5510564419252	12.0202627616028	0.461454872602899	3.58260738013027e-33	1.37564958182242e-28
MK	ENSG00000135486	HNRNPA1	6.29224982726899	4.4483675254274	0.500299963732272	4.90747725771432e-33	1.88437311741714e-28
MK	ENSG00000155366	RHOC	0.756278249280691	0.376625572309573	1.00578616720565	6.7253280268656e-33	2.58239145575585e-28
MK	ENSG00000198502	HLA-DRB5	1.28493512942115	0.732031534414845	0.811717822792922	6.79321411997234e-33	2.60845835778698e-28
MK	ENSG00000216490	IFI30	1.71396141409574	0.988494333352444	0.794030030161014	9.29319686413545e-33	3.56840173189073e-28
MK	ENSG00000213145	CRIP1	4.86645016536139	3.35984232731645	0.534476250350825	1.23393951807309e-32	4.73808096149705e-28
MK	ENSG00000117091	CD48	4.95701843335064	3.44124254915102	0.526543042521775	5.90494055996536e-32	2.2673790762155e-27
MK	ENSG00000149357	LAMTOR1	4.49285919080088	3.0742685691373	0.547390642687779	5.91512233241438e-32	2.27128867320047e-27
MK	ENSG00000198886	MT-ND4	43.1786301662549	33.5742378178911	0.362962826032182	6.75664745196431e-32	2.59441748860525e-27
MK	ENSG00000131143	COX4I1	13.2234756399704	9.91764399982036	0.41503207771722	7.56597909662023e-32	2.90518465352023e-27
MK	ENSG00000170458	CD14	6.52452020805946	4.515102563081	0.53111305479083	1.17125408474681e-31	4.49738143461081e-27
MK	ENSG00000100911	PSME2	2.61421823867564	1.67457818839459	0.642581845341355	1.31796168553868e-31	5.0607092801314e-27
MK	ENSG00000182718	ANXA2	5.41593823407405	3.83609206613373	0.497573940404868	1.34673119382434e-31	5.17117843804671e-27
MK	ENSG00000211592	IGKC	2.45246253844072	1.57129174006638	0.642280030175773	1.49564464221771e-31	5.74297629718757e-27
MK	ENSG00000204257	HLA-DMA	1.69994290716093	0.997391501879611	0.769254478138396	2.37103061145214e-31	9.10428334185394e-27
MK	ENSG00000174695	TMEM167A	2.48718481820275	1.61166220563294	0.625964319946795	4.79053857539347e-31	1.83947100217958e-26
MK	ENSG00000197629	MPEG1	3.22279235509412	2.20076330615009	0.550307247803937	4.80328576196985e-31	1.84436566688118e-26
MK	ENSG00000127184	COX7C	7.50998002082771	5.51647234171313	0.445063078397492	4.84832769102619e-31	1.86166086680024e-26
MK	ENSG00000130429	ARPC1B	10.6403493315064	8.01068469262417	0.409548052836724	4.98438219854093e-31	1.91390307659575e-26
MK	ENSG00000150540	HNMT	1.32215592058962	0.755063291119515	0.808222837938664	9.57240650009515e-31	3.67561264790653e-26
MK	ENSG00000089157	RPLP0	11.1354667762086	8.48661784698179	0.391900414878583	1.32729687849791e-30	5.09655455405627e-26
MK	ENSG00000120129	DUSP1	4.25090634343513	3.1524776376432	0.43128433695266	1.33349457123193e-30	5.12035245461637e-26
MK	ENSG00000135218	CD36	3.17972634281132	2.18386556051204	0.542018561800972	1.38081028196524e-30	5.30203532069012e-26
MK	ENSG00000084207	GSTP1	9.70541344008554	7.14545877632702	0.441763028528613	2.11744994810773e-30	8.13058431074408e-26
MK	ENSG00000187608	ISG15	1.61436928381378	1.00787803708287	0.679649560581688	2.1294888156699e-30	8.1768111544093e-26
MK	ENSG00000172243	CLEC7A	2.80780580089349	1.92130017990495	0.547360216262997	3.35384791481801e-30	1.28781052233182e-25
MK	ENSG00000196262	PPIA	6.0766285996569	4.39440015658868	0.467604869438037	6.5769215121741e-30	2.52540632224461e-25
MK	ENSG00000102524	TNFSF13B	3.77600054277482	2.69752049768727	0.485225049695313	6.94351693104972e-30	2.66617163118447e-25
MK	ENSG00000185650	ZFP36L1	4.67442365307445	3.34566810584493	0.482494159148669	7.04788312516848e-30	2.70624616240219e-25
MK	ENSG00000128524	ATP6V1F	3.15337073557526	2.13449584939066	0.562999437589711	9.43340016347169e-30	3.62223699476986e-25
MK	ENSG00000196683	TOMM7	7.70456371240132	4.91578314308352	0.648291989862257	1.08917990951453e-29	4.18223301655389e-25
MK	ENSG00000137076	TLN1	6.03538727190173	3.37162305663517	0.84000309343236	1.33079713920188e-29	5.10999485510738e-25
MK	ENSG00000103187	COTL1	10.0054368998544	7.43225691706203	0.428911887148182	2.41278113231348e-29	9.2645969918573e-25
MK	ENSG00000155368	DBI	2.91820887250762	1.89821736701611	0.620437942234896	2.8002344348434e-29	1.07523401829117e-24
MK	ENSG00000125952	MAX	1.43332132795269	0.880704171274149	0.702632671204313	5.22353281041352e-29	2.00573212854258e-24
MK	ENSG00000164733	CTSB	2.7871505472259	1.89579987009989	0.555984257016547	7.88283219719184e-29	3.02684990707772e-24
MK	ENSG00000118515	SGK1	1.12040930870437	0.618972527789633	0.856078590910861	1.19797081821502e-28	4.59996834778203e-24
MK	ENSG00000081189	MEF2C	1.80607129075591	1.09783736829328	0.718190489354942	1.85831500259857e-28	7.135557946978e-24
MK	ENSG00000146066	HIGD2A	3.69941558090925	2.55660635870834	0.533067331887691	1.9848212665961e-28	7.6213166994757e-24
MK	ENSG00000147443	DOK2	1.43904517935537	0.865841060002477	0.73293776381779	2.05576232592713e-28	7.89371617909498e-24
MK	ENSG00000130830	MPP1	1.32051303738516	0.768128775962176	0.781678442653927	2.26792108788393e-28	8.7083633932567e-24
MK	ENSG00000155465	SLC7A7	2.25065517761982	1.50378341611629	0.581748242328807	2.39776015099848e-28	9.20691942780396e-24
MK	ENSG00000068796	KIF2A	1.31102733665821	0.574071498726662	1.19139543182723	3.38420101257371e-28	1.29946550480805e-23
MK	ENSG00000240065	PSMB9	2.79598446566656	1.96670311559197	0.507577153722232	3.85355929387521e-28	1.4796896976622e-23
MK	ENSG00000284194	SCO2	1.16389611042296	0.617152347389285	0.915263713260716	4.83945622644412e-28	1.85825440183001e-23
MK	ENSG00000171735	CAMTA1	0.924053268016578	0.491548182772815	0.910643179656498	6.5261393706777e-28	2.50590699555282e-23
MK	ENSG00000146376	ARHGAP18	0.553432654186842	0.296904278895194	0.898409884633065	1.33371338931313e-27	5.12119267228455e-23
MK	ENSG00000089327	FXYD5	5.05510197027021	3.69022721589711	0.4540305449911	1.58996203065041e-27	6.10513620529145e-23
MK	ENSG00000150093	ITGB1	1.77380320884189	1.08445068029813	0.709881519297492	2.00925423743296e-27	7.71513442089506e-23
MK	ENSG00000106605	BLVRA	1.01668987193166	0.500274858351043	1.02308681522069	2.0328469339101e-27	7.80572565682801e-23
MK	ENSG00000112799	LY86	1.86389632296949	1.20323280208568	0.631405811136478	2.57294476799968e-27	9.87959332016516e-23
MK	ENSG00000114942	EEF1B2	6.4927198736568	5.01316470639634	0.373101331767793	3.04484645555793e-27	1.16916014200514e-22
MK	ENSG00000172428	COPS9	3.28886754568055	2.18073497630657	0.592776456331651	3.74817640524065e-27	1.43922477608431e-22
MK	ENSG00000186407	CD300E	1.26936710769138	0.764798835731832	0.73095713238152	3.86480607458949e-27	1.48400823652087e-22
MK	ENSG00000155115	GTF3C6	1.09470632589904	0.629702231525307	0.79780220851138	4.84804263730854e-27	1.86155141187373e-22
MK	ENSG00000110077	MS4A6A	8.02649071994294	5.93130762612693	0.436419162819223	8.42093106213924e-27	3.23346910924023e-22
MK	ENSG00000005022	SLC25A5	2.46128873478369	1.72739341000645	0.510817219992203	8.74335762661839e-27	3.35727446146893e-22
MK	ENSG00000130811	EIF3G	2.46941907579605	1.73375335942533	0.510273013586436	8.81725555493073e-27	3.3856497879823e-22
MK	ENSG00000139318	DUSP6	3.65356836847478	2.5101204906215	0.541549586470907	9.05563291579595e-27	3.47718192700733e-22
MK	ENSG00000244734	HBB	1.28844775644606	0.807617749881782	0.673889516674368	1.01809963243091e-26	3.90929896860821e-22
MK	ENSG00000135821	GLUL	2.06030566750542	1.54388517115054	0.416292937994176	1.09283659883778e-26	4.19627397221729e-22
MK	ENSG00000162645	GBP2	1.52144205662129	1.08785908383412	0.483947701823045	1.15896633924183e-26	4.45019894942076e-22
MK	ENSG00000072042	RDH11	0.517902709001547	0.21502014077367	1.26820930251975	1.19878287521544e-26	4.60308648425223e-22
MK	ENSG00000135390	ATP5MC2	8.56456705716145	6.47969101671617	0.402455299237568	1.39187846500149e-26	5.34453492991271e-22
MK	ENSG00000092010	PSME1	4.13150341831028	3.03102789573034	0.446859731548715	1.40149189323974e-26	5.38144857166197e-22
MK	ENSG00000198918	RPL39	39.934675297492	30.3967590866825	0.393724472199822	1.67559664367704e-26	6.43395599239112e-22
MK	ENSG00000104529	EEF1D	9.71372568761064	7.10800522360749	0.450580004117508	1.83074973883836e-26	7.02971284719155e-22
MK	ENSG00000167553	TUBA1C	0.600169009688824	0.24982236185758	1.26446620604764	2.88411940521214e-26	1.10744416921336e-21
MK	ENSG00000164405	UQCRQ	2.56908472582357	1.71832261344855	0.580253543112067	4.20040894355656e-26	1.61287302614685e-21
MK	ENSG00000106153	CHCHD2	5.20710051804588	3.76355820533942	0.468382973178784	5.82936879219244e-26	2.23836102882605e-21
MK	ENSG00000187840	EIF4EBP1	1.19576161210594	0.715217748253108	0.741475358675098	1.76298568105501e-25	6.76951241811502e-21
MK	ENSG00000178695	KCTD12	2.18848438043992	1.49978155350326	0.54517970296772	2.27918995380385e-25	8.75163358461602e-21
MK	ENSG00000118640	VAMP8	4.6175341980497	3.43055279999406	0.428681574720865	4.05640742617326e-25	1.55757932350201e-20
MK	ENSG00000092964	DPYSL2	1.89229870316823	1.23687968717594	0.61343466457645	6.29202720946384e-25	2.41601260788993e-20
MK	ENSG00000101439	CST3	16.8498353107855	12.8316093273824	0.393032367547831	7.87091552822693e-25	3.02227414452858e-20
MK	ENSG00000254999	BRK1	3.54012396624653	2.53667504604897	0.480861162087554	8.2665767466099e-25	3.17420013916327e-20
MK	ENSG00000088986	DYNLL1	4.19577730789382	3.03298161237569	0.46820135691895	1.56913942486425e-24	6.02518156359373e-20
MK	ENSG00000099817	POLR2E	1.05980464190963	0.6539830734083	0.696473150423757	1.67125158992782e-24	6.41727185500484e-20
MK	ENSG00000169413	RNASE6	1.67598962003166	1.18370636185493	0.501701973234464	1.73730344152654e-24	6.6708977547736e-20
MK	ENSG00000125037	EMC3	0.838653094898596	0.510304230229225	0.716716568536326	2.21689049196572e-24	8.51241611104998e-20
MK	ENSG00000023902	PLEKHO1	2.18837154491609	1.39690637832144	0.64762236827726	2.35551010870022e-24	9.04468771538709e-20
MK	ENSG00000116288	PARK7	2.80689632156479	1.93984579591613	0.533033803081923	2.96694260927018e-24	1.13924662310757e-19
MK	ENSG00000204397	CARD16	1.54242826130467	0.847434111700988	0.864030283177623	3.07739562152532e-24	1.18165837075329e-19
MK	ENSG00000035403	VCL	2.00661014333078	1.12779462403366	0.831255977133571	3.15212244854819e-24	1.21035197779353e-19
MK	ENSG00000160932	LY6E	1.36360132471266	0.850932756856151	0.680304870508271	3.52819603129715e-24	1.35475671209748e-19
MK	ENSG00000112695	COX7A2	3.83013070578991	2.67635355398419	0.517124913206719	5.1738908163432e-24	1.98667059565946e-19
MK	ENSG00000214253	FIS1	1.58526296170937	1.06947247904784	0.56782281509526	5.32877380761601e-24	2.04614256664839e-19
MK	ENSG00000158710	TAGLN2	8.57260661503852	6.12275876934414	0.48555209820504	7.22105465020273e-24	2.77274056458484e-19
MK	ENSG00000127540	UQCR11	5.70220691759781	4.19216593970632	0.443824567092325	9.0784244828419e-24	3.48593343292163e-19
MK	ENSG00000185043	CIB1	1.44769232786466	0.898849597029609	0.687603387569666	1.13851988462311e-23	4.37168865297583e-19
MK	ENSG00000100387	RBX1	2.81693806815412	2.02965439659776	0.472893755080258	1.37652712397497e-23	5.28558885063908e-19
MK	ENSG00000142168	SOD1	1.10744289069407	0.713650716481265	0.633942251957881	1.68160678068048e-23	6.45703371645692e-19
MK	ENSG00000002549	LAP3	1.15698628959969	0.655971952643539	0.818665732427128	4.85580040309358e-23	1.86453023877987e-18
MK	ENSG00000124942	AHNAK	5.83628280239702	4.52039659477069	0.368600439718629	5.61960772793574e-23	2.15781697537277e-18
MK	ENSG00000141505	ASGR1	2.35004597217476	1.67811234895448	0.485849672549531	5.67758052642259e-23	2.18007737053575e-18
MK	ENSG00000183726	TMEM50A	2.61879107082549	1.8863577846918	0.473297627623608	6.17590623361127e-23	2.37142447558206e-18
MK	ENSG00000008394	MGST1	1.25737910287338	0.789349070830139	0.671684347436373	8.30421112926082e-23	3.18865098941357e-18
MK	ENSG00000211450	SELENOH	1.62616840764474	1.07058157076525	0.60308194900858	1.60235412458219e-22	6.15271936757068e-18
MK	ENSG00000101347	SAMHD1	5.20400792331067	3.90606602162347	0.413906824277527	1.98491054347366e-22	7.62165950483016e-18
MK	ENSG00000067225	PKM	3.88247633401351	2.8446520121931	0.448724952893597	2.20860759212665e-22	8.48061143224792e-18
MK	ENSG00000156411	ATP5MJ	6.57823238356246	4.6815046631278	0.490727678910617	2.28294374796824e-22	8.76604740344845e-18
MK	ENSG00000183011	NAA38	2.33439835445433	1.65579447586041	0.495527160791547	2.9374832398886e-22	1.12793481445242e-17
MK	ENSG00000120708	TGFBI	0.826912544203272	0.496060212859551	0.737219506694983	3.13389396354622e-22	1.20335260412248e-17
MK	ENSG00000198695	MT-ND6	0.654662062215649	0.30545360985266	1.0997970866136	8.17755890686154e-22	3.14001906905669e-17
MK	ENSG00000271614	ATP2B1-AS1	1.55140240018075	1.06149369862398	0.547477131802796	9.2936146373126e-22	3.56856214843529e-17
MK	ENSG00000111716	LDHB	1.02496490699582	0.739603794244553	0.470749984173935	9.34708048189421e-22	3.58909196343774e-17
MK	ENSG00000155090	KLF10	0.748162617498087	0.386086542002174	0.954427615892868	9.50107544182745e-22	3.6482229481529e-17
MK	ENSG00000108622	ICAM2	0.450496619229774	0.225063712872064	1.00118281017185	1.06753044203125e-21	4.09910339131159e-17
MK	ENSG00000150337	FCGR1A	1.61209016388448	1.1102770893656	0.538012664090864	1.16363681824243e-21	4.46813265468727e-17
MK	ENSG00000162191	UBXN1	2.23286376388157	1.62537606884617	0.458121671068967	1.24946662365655e-21	4.79770194151641e-17
MK	ENSG00000242574	HLA-DMB	1.22856609093594	0.80556632566998	0.608900187732894	2.15493003273516e-21	8.27450033969645e-17
MK	ENSG00000103363	ELOB	7.97822634323167	6.03224561291988	0.403372881903601	3.09273967779882e-21	1.18755018148119e-16
MK	ENSG00000026508	CD44	5.1137172892279	3.97387028375304	0.363827623217152	3.70257504755308e-21	1.42171476675943e-16
MK	ENSG00000168118	RAB4A	0.544136827484936	0.283473254260668	0.940756850990681	3.99665205298403e-21	1.53463445530481e-16
MK	ENSG00000137752	CASP1	2.19037454425601	1.63886977417522	0.418476363964973	5.03166755304153e-21	1.93205970701688e-16
MK	ENSG00000125743	SNRPD2	2.0716098699795	1.48269168462135	0.482533706551502	7.01329939616617e-21	2.69296670213989e-16
MK	ENSG00000161013	MGAT4B	0.434322154201527	0.22712902067566	0.935253491131463	8.89247325427663e-21	3.41453188017714e-16
MK	ENSG00000189043	NDUFA4	3.49706767467403	2.57280013811536	0.442806326023561	1.18646931987613e-20	4.55580489446038e-16
MK	ENSG00000184983	NDUFA6	1.23041896647934	0.786694124264245	0.645274933805577	1.26196001668371e-20	4.84567407206212e-16
MK	ENSG00000123384	LRP1	1.35799938131208	0.950944194637425	0.514050236974581	1.32337194382837e-20	5.08148358991216e-16
MK	ENSG00000106066	CPVL	3.51249437817092	2.4602395578293	0.513697116124397	1.67442290581996e-20	6.42944907376748e-16
MK	ENSG00000241837	ATP5PO	2.63325048822385	1.92622365858858	0.451069536632617	1.7356292195758e-20	6.66446907732715e-16
MK	ENSG00000149100	EIF3M	2.20991797619309	1.49180721095722	0.566931717766257	2.72508524022284e-20	1.04637823054077e-15
MK	ENSG00000099800	TIMM13	1.06422419923824	0.65804074347043	0.693553296011184	3.34017677881018e-20	1.28256107952753e-15
MK	ENSG00000205220	PSMB10	1.51614189668923	1.0628045172493	0.512528517722774	3.63632483034042e-20	1.39627600835411e-15
MK	ENSG00000182287	AP1S2	4.22527753996682	3.12402420867407	0.435640475573759	3.91640186261995e-20	1.50381998720881e-15
MK	ENSG00000116586	LAMTOR2	2.11461938747674	1.4866527863883	0.508330274919538	3.95772468892307e-20	1.51968712605268e-15
MK	ENSG00000173726	TOMM20	1.41878454698335	0.99288635364689	0.514955021430637	4.1665776070141e-20	1.59988246954127e-15
MK	ENSG00000010610	CD4	0.976610202385456	0.636503587711039	0.61761420347025	4.39797160125359e-20	1.68873313544936e-15
MK	ENSG00000241343	RPL36A	4.48326428551455	3.43184165823063	0.385566557974867	5.20090639838327e-20	1.99704403885121e-15
MK	ENSG00000163823	CCR1	1.40698629492824	0.99571510528604	0.498803354225002	5.26577043945141e-20	2.02195053334055e-15
MK	ENSG00000188229	TUBB4B	0.751396767604331	0.498362896613292	0.592378246800976	6.06859298311376e-20	2.33021833365602e-15
MK	ENSG00000156587	UBE2L6	1.18441854062365	0.83631550693833	0.502059760691595	7.85212865345834e-20	3.01506036035493e-15
MK	ENSG00000183172	SMDT1	2.20046766710183	1.58834471822554	0.470286119074847	7.97854352519187e-20	3.06360114280317e-15
MK	ENSG00000169976	SF3B5	2.17496020176284	1.61075322992261	0.433253514537795	1.15185443076756e-19	4.42289064326126e-15
MK	ENSG00000178449	COX14	1.32921221204142	0.866759946912953	0.616867059896442	1.22652714343232e-19	4.70961892535142e-15
MK	ENSG00000126756	UXT	2.31557307935945	1.64599489878018	0.492409424528817	2.14527498075555e-19	8.23742687110514e-15
MK	ENSG00000170275	CRTAP	0.954982107048269	0.619796958704925	0.623678026702452	2.18626342351701e-19	8.39481429362062e-15
MK	ENSG00000234741	GAS5	2.25125404986029	1.52815489828552	0.558938084840818	2.4280266318644e-19	9.32313666103291e-15
MK	ENSG00000162368	CMPK1	0.548480811743455	0.303968817573215	0.851517816325743	3.50980580462083e-19	1.34769523285831e-14
MK	ENSG00000170043	TRAPPC1	3.18234447449182	2.37723248837665	0.420807006633624	4.34970647777879e-19	1.6702002933375e-14
MK	ENSG00000156171	DRAM2	0.907693656949052	0.578018086904431	0.651090838587626	4.40770890521917e-19	1.69247206542606e-14
MK	ENSG00000165732	DDX21	1.76415904497403	1.22961167981539	0.520777856598244	4.67152427740497e-19	1.79377189203796e-14
MK	ENSG00000140105	WARS1	1.25430079499803	0.823399253891168	0.607219317122238	4.72001692323091e-19	1.81239209818221e-14
MK	ENSG00000180992	MRPL14	0.793515266687231	0.43664539559761	0.861795852666615	4.82945713260598e-19	1.85441494977804e-14
MK	ENSG00000110324	IL10RA	1.36468834612905	0.966736585074241	0.497376775506663	5.72853148418361e-19	2.19964151929682e-14
MK	ENSG00000154589	LY96	1.4741069214325	1.14001486932595	0.370788529536119	5.72909225466927e-19	2.19985684394791e-14
MK	ENSG00000147123	NDUFB11	3.04624351270218	2.24682630928014	0.439142672171204	6.82711950092368e-19	2.62147734596467e-14
MK	ENSG00000065978	YBX1	4.85997951852904	3.47701531064774	0.4831008140509	7.70928876322344e-19	2.96021269930254e-14
MK	ENSG00000149781	FERMT3	2.29532696067806	1.54769296468423	0.568580380440208	9.10830675108019e-19	3.49740762627977e-14
MK	ENSG00000054148	PHPT1	1.00766165465738	0.681900151304512	0.563378892335742	9.45919041700788e-19	3.63213993632269e-14
MK	ENSG00000197448	GSTK1	2.30370876937055	1.68203292628598	0.453752398405037	1.02302047386878e-18	3.92819401556134e-14
MK	ENSG00000127922	SEM1	1.71101438379067	1.20413038481618	0.506860270553461	1.08297819831129e-18	4.1584196858757e-14
MK	ENSG00000104408	EIF3E	3.9688069978874	3.04506064453436	0.382234445428092	1.14135973287774e-18	4.38259310230395e-14
MK	ENSG00000096384	HSP90AB1	1.82761350652719	1.38123716449097	0.403999951636654	1.17517368258478e-18	4.51243190638904e-14
MK	ENSG00000145912	NHP2	0.752190872695755	0.465770345551638	0.691480010760419	1.21610953969789e-18	4.66961741053196e-14
MK	ENSG00000168653	NDUFS5	1.97625472506056	1.40878339418816	0.488319103109575	1.29480983524224e-18	4.97181080536316e-14
MK	ENSG00000105048	TNNT1	0.773836637216533	0.459284617590027	0.752640569177433	1.83820116845506e-18	7.05832484663373e-14
MK	ENSG00000143761	ARF1	2.55858970192201	1.84788148632016	0.469476581233581	1.84688415009852e-18	7.0916657595483e-14
MK	ENSG00000111669	TPI1	3.46650192822277	2.67123590930498	0.375973170289163	2.40267848993948e-18	9.22580486566963e-14
MK	ENSG00000187164	SHTN1	1.21374170864007	0.814480687922032	0.575509043625959	2.46574434245724e-18	9.46796512616731e-14
MK	ENSG00000186184	POLR1D	1.9242252846134	1.37407592560267	0.485815993408337	2.50732019619799e-18	9.62760808936105e-14
MK	ENSG00000165637	VDAC2	1.07115117056867	0.715963520994948	0.581204112841407	3.19272923285114e-18	1.22594417083018e-13
MK	ENSG00000111145	ELK3	0.422756244794877	0.234091620110116	0.852752775207849	3.34517178642662e-18	1.28447906255209e-13
MK	ENSG00000180817	PPA1	0.832211461338092	0.517752097406808	0.684688664730923	6.55426048491849e-18	2.516704940999e-13
MK	ENSG00000126860	EVI2A	1.86536412598794	1.36918448378046	0.446140429108836	7.5606123796664e-18	2.90312394154431e-13
MK	ENSG00000119705	SLIRP	1.15205725917423	0.782166896577666	0.558664039208227	7.83445561078402e-18	3.00827426542885e-13
MK	ENSG00000121807	CCR2	0.676776252263317	0.363987875203488	0.894788552281964	8.47607601421145e-18	3.25464366793691e-13
MK	ENSG00000177700	POLR2L	2.91730077804055	2.05859505503031	0.502974071681884	9.16832641009107e-18	3.52045397494677e-13
MK	ENSG00000117450	PRDX1	1.79219988501361	1.3269539165927	0.433613282290103	1.13216686378642e-17	4.34729432356709e-13
MK	ENSG00000090266	NDUFB2	2.7641402519683	2.07159506078065	0.416088795837816	1.20731339216565e-17	4.63584196323767e-13
MK	ENSG00000126247	CAPNS1	2.11512168826375	1.5848976627425	0.41635097942746	1.22660815139936e-17	4.70992997974325e-13
MK	ENSG00000115286	NDUFS7	1.70782836448499	1.19372878743128	0.516687895760369	1.24355747184968e-17	4.77501198040838e-13
MK	ENSG00000184900	SUMO3	1.08633289489845	0.738638705153449	0.556525501290826	1.35888538893469e-17	5.2178481164314e-13
MK	ENSG00000157873	TNFRSF14	0.908329818559447	0.58198243246881	0.642240636500774	1.43984206169621e-17	5.52870554850112e-13
MK	ENSG00000100216	TOMM22	0.910481879772332	0.596029171608996	0.611247362650849	1.57267774853722e-17	6.0387680188332e-13
MK	ENSG00000161929	SCIMP	1.23093772350688	0.871179111386939	0.498716506294878	1.58230647393805e-17	6.07574039862732e-13
MK	ENSG00000114013	CD86	0.935801849900554	0.578133150164925	0.694801281746678	1.61467973853403e-17	6.20004726002296e-13
MK	ENSG00000154723	ATP5PF	2.49596148913224	1.91468194605021	0.382490913279082	1.68928447549581e-17	6.48651452900881e-13
MK	ENSG00000219200	RNASEK	1.20544836464264	0.748429045402774	0.687632400852783	1.97930922599126e-17	7.60015156596124e-13
MK	ENSG00000126067	PSMB2	1.00915420905511	0.692285534291431	0.543707542174963	2.52452359032235e-17	9.69366568211974e-13
MK	ENSG00000150681	RGS18	2.24468547655069	1.61738121321562	0.472853550948582	2.5554815934387e-17	9.81253822248593e-13
MK	ENSG00000166797	CIAO2A	1.21391598517905	0.901472467971814	0.429313240644931	3.06277788462781e-17	1.17604545213939e-12
MK	ENSG00000176783	RUFY1	0.698733068106352	0.369397396346917	0.919567720898878	3.17759060457057e-17	1.22013124034301e-12
MK	ENSG00000082397	EPB41L3	0.510354822945	0.277400111598157	0.87953225807056	3.3909014749565e-17	1.3020383483538e-12
MK	ENSG00000164022	AIMP1	0.971701689059089	0.680645391505433	0.513610110335028	3.93698962511301e-17	1.51172527625089e-12
MK	ENSG00000168961	LGALS9	1.29603589202254	0.922178329205318	0.490988003785078	4.17376932200586e-17	1.60264394426381e-12
MK	ENSG00000075415	SLC25A3	3.6017167226504	2.74886015650624	0.389851202698913	4.93652527339897e-17	1.89552697447974e-12
MK	ENSG00000093072	ADA2	1.34407759657842	1.00694028918994	0.416638295364576	5.2254832532061e-17	2.00648105956608e-12
MK	ENSG00000102898	NUTF2	0.593903786860157	0.321088286867862	0.887259194328325	5.25511710380061e-17	2.01785986551736e-12
MK	ENSG00000173436	MICOS10	2.37916951203632	1.79178341876087	0.409061802508344	6.47760510039067e-17	2.48727080644801e-12
MK	ENSG00000104979	C19orf53	2.13049167736222	1.57872428262309	0.43242718298552	6.76258884470505e-17	2.59669886458984e-12
MK	ENSG00000163479	SSR2	2.11884600190708	1.6382698353959	0.371105736893271	7.33817787416067e-17	2.81771354012021e-12
MK	ENSG00000093010	COMT	1.10125254863563	0.756530325814163	0.541675538278615	9.88793878801108e-17	3.79677073582049e-12
MK	ENSG00000175193	PARL	0.624586578470992	0.371521580613943	0.74945555292786	1.63918736607801e-16	6.29415164826634e-12
MK	ENSG00000074201	CLNS1A	0.733721104546976	0.484943108514511	0.597416276716342	1.81988585419056e-16	6.98799770292092e-12
MK	ENSG00000145416	MARCHF1	1.87722375823507	1.39243696401957	0.430988606545811	2.12025699291182e-16	8.14136280138282e-12
MK	ENSG00000125991	ERGIC3	1.03735460012479	0.691326979188279	0.585469003226585	2.39973358128819e-16	9.2144970054304e-12
MK	ENSG00000242485	MRPL20	1.79544051503807	1.318171937323	0.445799293424651	2.82641502588473e-16	1.08528684163922e-11
MK	ENSG00000168329	CX3CR1	1.38690030239936	0.972749493495114	0.511723853864289	3.02100435925599e-16	1.16000525386712e-11
MK	ENSG00000128789	PSMG2	0.928850150147137	0.647686015811635	0.52015127259407	3.12667663692467e-16	1.20058129504634e-11
MK	ENSG00000120738	EGR1	1.73203332056958	1.13373059239926	0.611388830257506	3.41132098226285e-16	1.30987903076929e-11
MK	ENSG00000139679	LPAR6	0.65864313009277	0.440640978568066	0.57989331888473	3.55035997800461e-16	1.36326722435421e-11
MK	ENSG00000255302	EID1	2.06589892096695	1.5925543861906	0.375427026859524	3.86765052646725e-16	1.4851004491529e-11
MK	ENSG00000110852	CLEC2B	0.840621673553062	0.639535363810531	0.394432516920201	3.9216293592722e-16	1.50582724137334e-11
MK	ENSG00000238142	ENSG00000238142	0.559116442312564	0.285801597113902	0.968134793380948	4.08300137861988e-16	1.56779086936246e-11
MK	ENSG00000178952	TUFM	0.995445992044332	0.656113376136006	0.601397911074694	4.28217267720458e-16	1.64426866459301e-11
MK	ENSG00000111328	CDK2AP1	0.631507196020827	0.410294946835428	0.622137787401926	4.31852593461647e-16	1.65822758837403e-11
MK	ENSG00000099795	NDUFB7	2.48915264883739	1.90055986871303	0.389230235577248	4.52299856601731e-16	1.73674098937933e-11
MK	ENSG00000125868	DSTN	0.879139310418783	0.564603123209163	0.638854686877405	4.71450072039774e-16	1.81027398661832e-11
MK	ENSG00000118418	HMGN3	1.26441770227749	0.949871619828276	0.412668694848206	5.35488193515701e-16	2.05616756546159e-11
MK	ENSG00000160131	VMA21	1.02317068640992	0.710631121734809	0.525874059790376	6.52588863019101e-16	2.50581071622074e-11
MK	ENSG00000105518	TMEM205	1.0144876395626	0.679236182871592	0.578766069188272	6.57223731493274e-16	2.52360768418787e-11
MK	ENSG00000099622	CIRBP	1.91972828969499	1.47732392267368	0.377915941755234	6.74653727494536e-16	2.59053538283352e-11
MK	ENSG00000132963	POMP	2.59018965598477	1.86321930194266	0.475260246912362	7.46635818533485e-16	2.86693221600488e-11
MK	ENSG00000159388	BTG2	1.76280312843849	1.30120454843016	0.438023591556167	7.6530296818393e-16	2.93861033723265e-11
MK	ENSG00000108861	DUSP3	0.589927741872072	0.354932123885597	0.732995100281274	8.08736779583404e-16	3.10538748624435e-11
MK	ENSG00000134287	ARF3	0.819113807362704	0.595969141679448	0.458826281096256	8.99796013994504e-16	3.4550367345361e-11
MK	ENSG00000023734	STRAP	0.602008413103451	0.364545593235159	0.723684387077939	9.06775918541369e-16	3.48183817201515e-11
MK	ENSG00000166002	SMCO4	1.11782161375016	0.806874434354639	0.470273891598994	9.9060288762916e-16	3.80371696791845e-11
MK	ENSG00000162909	CAPN2	0.982630589179509	0.662095667100235	0.569609461666319	1.12223917868107e-15	4.30917399829959e-11
MK	ENSG00000115350	POLE4	1.63820255470858	1.12572258325459	0.541262407728561	1.21103361215684e-15	4.65012686395984e-11
MK	ENSG00000146701	MDH2	1.19616729767146	0.82646409443704	0.533395132640745	1.27259661305802e-15	4.88651647482018e-11
MK	ENSG00000164258	NDUFS4	0.708040277018162	0.456866942528099	0.632057373255607	1.30843559888046e-15	5.02413101258119e-11
MK	ENSG00000143727	ACP1	0.709804035298919	0.460484980920819	0.62426667381895	1.34581124987866e-15	5.16764603728408e-11
MK	ENSG00000165092	ALDH1A1	0.693842151834843	0.428606980460545	0.694952142431701	1.50528420547139e-15	5.77999029216902e-11
MK	ENSG00000240972	MIF	0.737473413814085	0.508278852591058	0.536970833234651	1.59018191607836e-15	6.10598052135767e-11
MK	ENSG00000175354	PTPN2	1.09088521896248	0.765091993946845	0.511794180142359	1.75228356626259e-15	6.72841843773508e-11
MK	ENSG00000100664	EIF5	1.79952555754824	1.39428542102241	0.368090669828121	1.82208431960547e-15	6.99643937042107e-11
MK	ENSG00000078668	VDAC3	0.68713554759941	0.438589033631665	0.647724980262606	1.98394485564645e-15	7.61795145671124e-11
MK	ENSG00000104964	TLE5	0.951371762615563	0.672066709407484	0.501404763567333	2.01559316679287e-15	7.73947464185126e-11
MK	ENSG00000069849	ATP1B3	0.911433239335168	0.629902324748349	0.533008849889468	2.06476936423148e-15	7.92830140477602e-11
MK	ENSG00000137486	ARRB1	0.778997941973107	0.522286647458428	0.576777695950337	2.12387367893666e-15	8.15525015238097e-11
MK	ENSG00000100528	CNIH1	0.695551371820108	0.437896384799013	0.667567533645673	2.21283292650532e-15	8.49683587119512e-11
MK	ENSG00000150867	PIP4K2A	0.820072955155852	0.553909793413406	0.566101213843553	2.35497606940686e-15	9.04263711130846e-11
MK	ENSG00000170315	UBB	2.97830617175536	2.27768760009775	0.386922186046551	2.49176165148271e-15	9.56786638936329e-11
MK	ENSG00000182004	SNRPE	1.375309106491	1.00955779457331	0.446032403249447	3.65476724480545e-15	1.4033575266604e-10
MK	ENSG00000115415	STAT1	1.52522503007101	1.05454230735391	0.532405136054693	3.72189604260836e-15	1.42913364244076e-10
MK	ENSG00000125538	IL1B	0.871735831207281	0.514036136543993	0.762021226397399	3.94718322225685e-15	1.51563941368219e-10
MK	ENSG00000181467	RAP2B	1.03553329512358	0.725088374900054	0.514145191875994	5.34403253648556e-15	2.05200161335973e-10
MK	ENSG00000132205	EMILIN2	1.21789105489083	0.825236973710454	0.561504718380867	5.78474017231439e-15	2.22122453136528e-10
MK	ENSG00000213625	LEPROT	1.36119844396826	1.00632420615475	0.43578223601668	6.02077709584405e-15	2.3118579892622e-10
MK	ENSG00000204264	PSMB8	2.0202066474603	1.56480270061951	0.368522108889433	6.57103831221267e-15	2.52314729112342e-10
MK	ENSG00000178980	SELENOW	1.10978256300905	0.772930172082663	0.521867051085544	7.52729211466836e-15	2.89032962619036e-10
MK	ENSG00000136826	KLF4	0.684370282178181	0.416283190707989	0.71721180977203	8.05917018104168e-15	3.09456016611638e-10
MK	ENSG00000161203	AP2M1	1.43761824546534	1.09003736344833	0.399303036551765	8.43571336686528e-15	3.23914521860893e-10
MK	ENSG00000100129	EIF3L	2.06451259087416	1.59555558472228	0.371742348148535	8.72542391023523e-15	3.35038827305212e-10
MK	ENSG00000180628	PCGF5	0.555562131515336	0.333865719866054	0.734680294763575	9.62447789942518e-15	3.69560702382128e-10
MK	ENSG00000175390	EIF3F	2.42388203372108	1.83657345867853	0.400302885289051	1.04625882512591e-14	4.01742463671849e-10
MK	ENSG00000120675	DNAJC15	1.35902177129609	0.972084471365205	0.483414977546913	1.17936676381836e-14	4.52853249970976e-10
MK	ENSG00000184924	PTRHD1	1.07260535601052	0.753779920419618	0.50890409316202	1.29555619418201e-14	4.97467667442009e-10
MK	ENSG00000103653	CSK	1.39932515510544	1.07700608454355	0.377704833826671	1.36752183990606e-14	5.2510103608713e-10
MK	ENSG00000132341	RAN	1.51069136684381	1.16972447868794	0.369040197054164	1.39114909613098e-14	5.34173429932372e-10
MK	ENSG00000147872	PLIN2	0.671282354074978	0.459788869266987	0.545948177744575	1.40963258577122e-14	5.41270720284433e-10
MK	ENSG00000140307	GTF2A2	1.18857115263593	0.863811366739854	0.460440065427134	1.60104459949685e-14	6.147691053148e-10
MK	ENSG00000134882	UBAC2	0.422664737288715	0.274704151585284	0.62163504011999	1.82153060015358e-14	6.99431319846971e-10
MK	ENSG00000170873	MTSS1	0.662732437849887	0.41205201324564	0.685600074727049	1.91434702245775e-14	7.35070969683328e-10
MK	ENSG00000110717	NDUFS8	1.04405401137573	0.745968451651843	0.485009825140513	2.48532663008011e-14	9.54315719418162e-10
MK	ENSG00000165233	CARD19	0.511191873123838	0.325146587741485	0.652774617188321	2.77095213872561e-14	1.06399020222786e-09
MK	ENSG00000072135	PTPN18	1.17904636794359	0.86542204134574	0.446144685602669	3.05643635441661e-14	1.17361043136889e-09
MK	ENSG00000221963	APOL6	0.607718473769798	0.45465423866253	0.418633345507703	3.29721891574404e-14	1.2660661192674e-09
MK	ENSG00000070190	DAPP1	1.34480314294878	0.952073980542637	0.498249414358172	3.4352265192431e-14	1.31905827885897e-09
MK	ENSG00000100348	TXN2	0.89858511218366	0.674157343463997	0.414569814065622	3.55778288499977e-14	1.36611747218221e-09
MK	ENSG00000197872	CYRIA	0.812126384300733	0.564237886030109	0.525400719559847	3.72618844739698e-14	1.43078184003149e-09
MK	ENSG00000116459	ATP5PB	2.19341342314152	1.66954009473929	0.393727021673185	3.7711361334822e-14	1.44804085253449e-09
MK	ENSG00000164125	GASK1B	0.592646080426295	0.381081633654548	0.637070726841187	3.83923522184736e-14	1.47418954048495e-09
MK	ENSG00000205544	TMEM256	1.07443853773319	0.781210050635986	0.459800541675924	4.13761035041798e-14	1.5887596223535e-09
MK	ENSG00000134308	YWHAQ	0.703755909346101	0.455888827324245	0.626393078515347	6.00046257579939e-14	2.30405761985545e-09
MK	ENSG00000135930	EIF4E2	1.17750479766487	0.840394352149169	0.486594566457411	6.70483602650707e-14	2.57452293745818e-09
MK	ENSG00000175334	BANF1	0.949342070714244	0.717501277578867	0.403946617898816	8.01167493328589e-14	3.07632294088312e-09
MK	ENSG00000166136	NDUFB8	1.80854329443371	1.38029135179275	0.389855311750861	8.81283969071763e-14	3.38395418444176e-09
MK	ENSG00000102172	SMS	0.759916145816545	0.50228975947397	0.597320368711795	1.0089428105213e-13	3.87413860383971e-09
MK	ENSG00000124766	SOX4	0.550590702840295	0.359506789974555	0.614961230109778	1.08508143933784e-13	4.16649571076945e-09
MK	ENSG00000165775	FUNDC2	0.557442980799904	0.346520995346174	0.685881477154046	1.12210386735894e-13	4.30865442988487e-09
MK	ENSG00000156299	TIAM1	0.646889463222416	0.435412409032891	0.571136689597644	1.17105519403774e-13	4.4966177340661e-09
MK	ENSG00000083457	ITGAE	0.80343718718613	0.573866470207046	0.485470154965205	1.18633688036438e-13	4.55529635322315e-09
MK	ENSG00000173193	PARP14	0.919678590718169	0.576302724637222	0.674302915679159	1.26499890145992e-13	4.8573427818258e-09
MK	ENSG00000004779	NDUFAB1	1.16629642347645	0.869565959664223	0.423567137183282	1.52937335631576e-13	5.87248781358124e-09
MK	ENSG00000105677	TMEM147	0.729753706257448	0.465337832397812	0.649131148565041	1.70802680223132e-13	6.55848131520781e-09
MK	ENSG00000179921	GPBAR1	0.729488361158192	0.522348053097962	0.481873530728058	1.8520682687874e-13	7.11157173848984e-09
MK	ENSG00000171490	RSL1D1	1.25835412235158	0.930470975956132	0.43550492406599	1.91329497294546e-13	7.34667003711597e-09
MK	ENSG00000184640	SEPTIN9	1.16951578096468	0.850835086255722	0.458959896275407	1.94308770439534e-13	7.46106816733721e-09
MK	ENSG00000105383	CD33	0.870215538849936	0.611822724497447	0.508259085447637	2.13840867858469e-13	8.21106164402951e-09
MK	ENSG00000149600	COMMD7	0.645405161945518	0.477507288543925	0.434682362305974	2.30284860132634e-13	8.84247805937289e-09
MK	ENSG00000161944	ASGR2	0.837099556011425	0.548064831921337	0.611052649104946	2.31800300027855e-13	8.90066792046957e-09
MK	ENSG00000152234	ATP5F1A	1.9437262546758	1.50500429052872	0.369057450935243	2.54142262862401e-13	9.75855460939047e-09
MK	ENSG00000100353	EIF3D	1.14257238061193	0.875732674491033	0.383723115085561	3.35885816826357e-13	1.28973435944984e-08
MK	ENSG00000115919	KYNU	0.746141424689262	0.526789035085368	0.502223790079795	3.98569002948745e-13	1.53042525752259e-08
MK	ENSG00000152061	RABGAP1L	1.16461084085071	0.791841528174209	0.556564316673579	4.16812503284396e-13	1.60047665011142e-08
MK	ENSG00000111252	SH2B3	0.586834687769521	0.39363401816771	0.576099246236697	4.41882946740342e-13	1.69674213889356e-08
MK	ENSG00000177575	CD163	0.7252747979509	0.468248524734012	0.631253269498659	4.5722882300102e-13	1.75566723455931e-08
MK	ENSG00000182578	CSF1R	1.11442982330975	0.824533903820949	0.434655049756982	4.77527608376337e-13	1.83361051064346e-08
MK	ENSG00000104998	IL27RA	0.615340932496995	0.376674194948226	0.708068762777458	5.26634525632522e-13	2.02217125152376e-08
MK	ENSG00000115232	ITGA4	1.6274045232376	1.26450140605238	0.364004264473733	5.47311593255756e-13	2.10156705578345e-08
MK	ENSG00000182551	ADI1	0.771625285642224	0.576159082538772	0.421433212977537	5.82845576879115e-13	2.23801044610043e-08
MK	ENSG00000023191	RNH1	1.6716824026009	1.26991619564878	0.396567486843	5.89059690318647e-13	2.26187139888554e-08
MK	ENSG00000041357	PSMA4	1.93931153835196	1.47063083149822	0.399109445873404	6.82577245437952e-13	2.62096010703265e-08
MK	ENSG00000177989	ODF3B	0.558242253945974	0.352518354688226	0.663192950908087	7.72227907910288e-13	2.96520072079392e-08
MK	ENSG00000070961	ATP2B1	1.33544334505542	1.02493195277789	0.38179064268739	7.89172057155993e-13	3.03026286506758e-08
MK	ENSG00000273749	CYFIP1	0.470964431144885	0.302621536202724	0.638103445382999	8.78989303676906e-13	3.37514312825858e-08
MK	ENSG00000184060	ADAP2	0.7020640653722	0.476308118174923	0.559707548479948	9.37679139906666e-13	3.60050036141362e-08
MK	ENSG00000159199	ATP5MC1	0.821643173865959	0.625444651767086	0.393629771280896	9.5181914395451e-13	3.65479514895653e-08
MK	ENSG00000130414	NDUFA10	0.800346066341498	0.570285182926412	0.488940401013616	1.00215403544716e-12	3.84807106531e-08
MK	ENSG00000185432	METTL7A	0.79186549227659	0.540628196058005	0.550618635780194	1.03600577400057e-12	3.97805497100739e-08
MK	ENSG00000105223	PLD3	0.863448931694619	0.610219778982618	0.500781910136229	1.03651513185205e-12	3.98001080328551e-08
MK	ENSG00000130303	BST2	1.41019415549442	1.04471886739854	0.432779039497109	1.08425229396845e-12	4.16331195838004e-08
MK	ENSG00000105402	NAPA	0.727276420071796	0.492162610035663	0.563368742328151	1.11015141821532e-12	4.26275941566317e-08
MK	ENSG00000133321	PLAAT4	0.741476587198469	0.533909252908144	0.4738065871546	1.16049963478317e-12	4.45608649764041e-08
MK	ENSG00000140374	ETFA	0.663728112623917	0.443583709077407	0.581385999299532	1.30609757513304e-12	5.01515346899585e-08
MK	ENSG00000136521	NDUFB5	1.22943326302962	0.937400001834592	0.391256720908549	1.33579880703233e-12	5.12920025924273e-08
MK	ENSG00000172270	BSG	1.12365474462054	0.871865353241885	0.366021565274445	1.43698231710101e-12	5.51772470120446e-08
MK	ENSG00000186818	LILRB4	0.507713471496567	0.311418563093527	0.705159597150236	1.50661789064109e-12	5.78511137648367e-08
MK	ENSG00000127824	TUBA4A	1.63408587373319	1.12927915615766	0.533081639021339	1.69837852571797e-12	6.52143386305185e-08
MK	ENSG00000128534	LSM8	1.25465271409869	0.964325287495569	0.379696298225621	2.04751797052812e-12	7.86205950323386e-08
MK	ENSG00000233429	HOTAIRM1	0.71548880417096	0.459159725725624	0.639933087657184	2.12550723982838e-12	8.16152269949302e-08
MK	ENSG00000166275	BORCS7	0.541643211351717	0.400743738024376	0.434662862032089	2.15805480275002e-12	8.28649883159953e-08
MK	ENSG00000127838	PNKD	0.733618636730323	0.504330291094933	0.540661410319377	2.43199664934153e-12	9.33838073414162e-08
MK	ENSG00000167645	YIF1B	0.43533776770156	0.320960323661388	0.439740220576211	2.4447797766888e-12	9.38746538652967e-08
MK	ENSG00000222041	CYTOR	0.79666254201848	0.563122006756612	0.500521210586479	2.47807536119013e-12	9.51531377189787e-08
MK	ENSG00000177000	MTHFR	0.476165446511285	0.327613722378843	0.539467146844599	3.3786686643557e-12	1.2973411937393e-07
MK	ENSG00000162783	IER5	0.591303164929982	0.407529244346283	0.536994408075612	3.5872106569602e-12	1.37741714805958e-07
MK	ENSG00000161642	ZNF385A	0.795088710702779	0.569311867882752	0.481896661198762	3.79113668786758e-12	1.45572066540739e-07
MK	ENSG00000242372	EIF6	1.05410744525664	0.780364598797261	0.433801691739308	3.94421420085668e-12	1.51449936884495e-07
MK	ENSG00000143612	C1orf43	0.9535274387056	0.709483198069077	0.426505935239449	4.35028681948502e-12	1.67042313294586e-07
MK	ENSG00000141574	SECTM1	0.811296723314148	0.574986230018447	0.496702255340647	5.24965810084286e-12	2.01576371756164e-07
MK	ENSG00000107874	CUEDC2	0.535967333871309	0.371331290717325	0.529438183106328	5.31837913982143e-12	2.04215122210863e-07
MK	ENSG00000103769	RAB11A	1.11058781562646	0.833599910355319	0.413896445590153	5.44862681628657e-12	2.09216372491772e-07
MK	ENSG00000163463	KRTCAP2	1.24214141796795	0.932675292589273	0.413382629209509	6.05971965701815e-12	2.32681115390183e-07
MK	ENSG00000173141	MRPL57	1.09195043766558	0.839535003556607	0.379244992299321	6.31293899975228e-12	2.42404231712488e-07
MK	ENSG00000049860	HEXB	0.607924668748906	0.431232470076211	0.495426751224377	7.39781744994779e-12	2.84061394443095e-07
MK	ENSG00000130706	ADRM1	0.755903351522415	0.54255905842534	0.478421600000359	7.57900663446724e-12	2.91018696750273e-07
MK	ENSG00000111843	TMEM14C	0.979850641115355	0.735819719637201	0.413209515204841	8.07645296979226e-12	3.10119641134083e-07
MK	ENSG00000104823	ECH1	0.87216826049514	0.646875459128269	0.431118508077543	8.46806322861291e-12	3.25156691852279e-07
MK	ENSG00000172115	CYCS	0.714227717465408	0.547628172968255	0.383187453970673	9.42337077145404e-12	3.61838590882292e-07
MK	ENSG00000140968	IRF8	0.506042681016743	0.367365847213518	0.462041560774785	1.32441602700365e-11	5.08549266048863e-07
MK	ENSG00000128609	NDUFA5	0.521252735205087	0.372703001003721	0.48395661323867	1.59539287482804e-11	6.12598956076471e-07
MK	ENSG00000175324	LSM1	0.647636112784379	0.448233902112007	0.530931662859732	1.64205083154598e-11	6.30514678297026e-07
MK	ENSG00000184182	UBE2F	0.673776926317004	0.465962713891806	0.532056508055019	1.81233023372097e-11	6.9589856314418e-07
MK	ENSG00000117448	AKR1A1	0.821510078120176	0.604222857525798	0.44319751226151	1.86795242738037e-11	7.17256373065513e-07
MK	ENSG00000140931	CMTM3	1.06061221298874	0.821481894762843	0.368596582340814	1.91658975948541e-11	7.35932135847206e-07
MK	ENSG00000198492	YTHDF2	0.628341442115127	0.470473197655667	0.417436199307544	2.03852538395163e-11	7.82752976929746e-07
MK	ENSG00000257764	ENSG00000257764	2.00300770994889	1.43385292563919	0.482270924055531	2.14802850509011e-11	8.24799985384502e-07
MK	ENSG00000156976	EIF4A2	1.03984977470674	0.803771416923005	0.371517940317103	2.42783611309323e-11	9.32240510705539e-07
MK	ENSG00000156261	CCT8	1.13700143847574	0.87274307338932	0.381605172608935	2.46778627108852e-11	9.4758057237257e-07
MK	ENSG00000128626	MRPS12	0.593861466102613	0.394079929842076	0.591638147382828	2.48660266559248e-11	9.548056915342e-07
MK	ENSG00000175727	MLXIP	0.710979189366207	0.537111197903402	0.404586532550069	2.49467717818914e-11	9.57906142881066e-07
MK	ENSG00000084623	EIF3I	1.00415620244153	0.723998298948627	0.471925493720751	2.64753051819675e-11	1.01659876837719e-06
MK	ENSG00000110880	CORO1C	0.864557304673713	0.666849083427865	0.374601294090373	2.79302337407409e-11	1.07246511517697e-06
MK	ENSG00000108798	ABI3	0.662531779604621	0.435931848761196	0.60388704839813	2.88276029336107e-11	1.10692229744478e-06
MK	ENSG00000112514	CUTA	1.51483625672949	1.14899603065753	0.398788042787173	2.95806304032907e-11	1.13583704622556e-06
MK	ENSG00000130165	ELOF1	0.454413009648407	0.312453071896743	0.540364615078351	3.07516160393869e-11	1.18080055268038e-06
MK	ENSG00000106617	PRKAG2	0.703951194196989	0.537205561696989	0.39000116742094	3.12038166960086e-11	1.19816415349334e-06
MK	ENSG00000115484	CCT4	0.693022590186333	0.49892695789354	0.47407375731388	3.19475807140118e-11	1.22672320425662e-06
MK	ENSG00000120594	PLXDC2	1.63728635201234	1.25629433011847	0.382132158264569	3.39762364882784e-11	1.30461952867691e-06
MK	ENSG00000181924	COA4	0.412648660422377	0.295812705561042	0.480229937478351	3.71865703686695e-11	1.42788992901617e-06
MK	ENSG00000124562	SNRPC	0.765904374874839	0.557633048977947	0.457848211943922	3.84991143377593e-11	1.47828899234128e-06
MK	ENSG00000197345	MRPL21	0.681661978647127	0.519619628436119	0.391600586388601	3.90198769888715e-11	1.49828523661869e-06
MK	ENSG00000122643	NT5C3A	0.652280968964367	0.484099117430165	0.43019107287653	4.20015087643093e-11	1.61277393353195e-06
MK	ENSG00000213619	NDUFS3	0.678179037827161	0.497440771414596	0.447141432997856	4.52366865528314e-11	1.73699829025562e-06
MK	ENSG00000143321	HDGF	0.93751250858996	0.706728588796005	0.407681669006379	4.74556016308976e-11	1.82220019142321e-06
MK	ENSG00000213585	VDAC1	0.719531155477129	0.531042763578343	0.438229114148611	4.96824454408496e-11	1.90770654003774e-06
MK	ENSG00000126581	BECN1	0.535892099341288	0.393099912910369	0.447046502409961	5.5705552380907e-11	2.13898180032207e-06
MK	ENSG00000170860	LSM3	1.06360401422269	0.799106261276201	0.4125018636814	6.14940415188542e-11	2.36124820624096e-06
MK	ENSG00000105202	FBL	0.664040570102875	0.483056523655181	0.459079374597833	6.41887986505982e-11	2.46472149058567e-06
MK	ENSG00000149196	HIKESHI	0.68314130797608	0.4795510161846	0.510499729306443	6.52845700085241e-11	2.50679691918731e-06
MK	ENSG00000143106	PSMA5	0.824225530637003	0.606024676548502	0.443662612640892	8.67745614406008e-11	3.33196961019619e-06
MK	ENSG00000107551	RASSF4	0.784089828768599	0.605640855288851	0.372556415425961	9.4593238094539e-11	3.63219115635411e-06
MK	ENSG00000104518	GSDMD	0.627291692929332	0.455908238931002	0.460392976462062	9.84431975240569e-11	3.78002189852874e-06
MK	ENSG00000266412	NCOA4	2.90689813494837	2.22550064509776	0.385350597703367	1.06205871332412e-10	4.07809304742195e-06
MK	ENSG00000163399	ATP1A1	0.80250015619128	0.515482916401406	0.638577056940586	1.07858716606612e-10	4.14155900026068e-06
MK	ENSG00000005059	MCUB	0.59175844302388	0.415841735706178	0.508973824342471	1.26182527700814e-10	4.84515669865587e-06
MK	ENSG00000054116	TRAPPC3	0.719650928322442	0.528758553828872	0.444688189799561	1.63923504105696e-10	6.29433471065052e-06
MK	ENSG00000103145	HCFC1R1	0.582472568192191	0.374203170677228	0.638368324201553	1.68663117327646e-10	6.47632637914697e-06
MK	ENSG00000180776	ZDHHC20	0.812488375241844	0.586182339983563	0.47099766731358	1.75262668843003e-10	6.72973595823365e-06
MK	ENSG00000108479	GALK1	0.491029640364693	0.356111261627401	0.463482053507573	1.86499487905066e-10	7.16120733657872e-06
MK	ENSG00000185475	TMEM179B	1.06039913935824	0.825121660154563	0.361928645912449	1.89721890844011e-10	7.28494116462833e-06
MK	ENSG00000244509	APOBEC3C	0.552711077690418	0.381149292418908	0.536169330164463	2.02244957567791e-10	7.76580188068805e-06
MK	ENSG00000176393	RNPEP	0.556423443775026	0.410265820078801	0.439624240257881	2.15101125299778e-10	8.25945300926089e-06
MK	ENSG00000167642	SPINT2	1.07472625978513	0.766530950899834	0.487553291045502	2.2181665054176e-10	8.51731574750252e-06
MK	ENSG00000160216	AGPAT3	0.618195816074845	0.447996791903793	0.464575488916366	2.95569239055263e-10	1.1349267641244e-05
MK	ENSG00000124733	MEA1	0.600237826136482	0.412402679988028	0.541480530343864	3.26718970388091e-10	1.25453550249619e-05
MK	ENSG00000144034	TPRKB	0.515697667111485	0.332179702352706	0.634561598203787	3.71741559767262e-10	1.42741324119433e-05
MK	ENSG00000174917	MICOS13	0.925022081629773	0.678482805698184	0.44717555035585	3.79584396501857e-10	1.45752816568783e-05
MK	ENSG00000203747	FCGR3A	2.51332597040571	1.89769244168156	0.405351602076121	3.85787904035906e-10	1.48134839391707e-05
MK	ENSG00000167397	VKORC1	0.583668722347866	0.431588390443978	0.435493701693291	4.05752664914846e-10	1.55800908274003e-05
MK	ENSG00000185187	SIGIRR	0.621967666558143	0.431685216810175	0.526859894632885	4.0942976575569e-10	1.5721284145487e-05
MK	ENSG00000126458	RRAS	0.646193761067285	0.444542876872514	0.539644245588207	4.10926519825564e-10	1.5778756508262e-05
MK	ENSG00000070010	UFD1	0.807710555858267	0.580128561280098	0.477465745112471	4.37791965323587e-10	1.68103358844951e-05
MK	ENSG00000120963	ZNF706	1.39501699588611	1.07578598348187	0.374891601771408	4.79361713775043e-10	1.84065310855341e-05
MK	ENSG00000012061	ERCC1	0.570143012544737	0.410729669964496	0.473134677566644	5.77365312795221e-10	2.21696732807109e-05
MK	ENSG00000183978	COA3	0.795989678737648	0.60585616056239	0.393774407395727	6.69102136048362e-10	2.5692183819985e-05
MK	ENSG00000124228	DDX27	0.452583432129933	0.332948069392837	0.442886597682742	8.34651989234279e-10	3.20489670826178e-05
MK	ENSG00000143198	MGST3	0.689124527399646	0.489701066287369	0.492863369508656	9.10875872585475e-10	3.49758117555371e-05
MK	ENSG00000117362	APH1A	0.78464147962729	0.539581522840193	0.540192658482405	9.52409216790043e-10	3.65706091063041e-05
MK	ENSG00000162910	MRPL55	0.555300550753511	0.426335853469168	0.38127844041202	1.00440662846044e-09	3.85672057196241e-05
MK	ENSG00000166562	SEC11C	0.580758492446809	0.413374307302375	0.490489622883752	1.07449824720096e-09	4.12585836960224e-05
MK	ENSG00000130312	MRPL34	0.690996629664781	0.504908433636179	0.452656898531496	1.17015704168571e-09	4.49316900866479e-05
MK	ENSG00000172725	CORO1B	0.718865019722465	0.544201454666036	0.401580090309731	1.37890590340227e-09	5.29472288788404e-05
MK	ENSG00000104164	BLOC1S6	0.848221142525372	0.6279414819683	0.433810323348642	1.37985650466846e-09	5.29837300662596e-05
MK	ENSG00000125877	ITPA	0.42910906849871	0.302743162229282	0.503250014830276	1.57147057232422e-09	6.03413270361053e-05
MK	ENSG00000067829	IDH3G	0.748602556078869	0.565689065106642	0.404190690640643	1.58687008378535e-09	6.09326374771898e-05
MK	ENSG00000086232	EIF2AK1	0.662511795253878	0.444395935468405	0.576100518685147	2.04780020720476e-09	7.86314323562485e-05
MK	ENSG00000107968	MAP3K8	0.612544436431723	0.467525253405766	0.389770212432044	2.09506899266997e-09	8.04464591805415e-05
MK	ENSG00000175634	RPS6KB2	0.488464763458698	0.337962844993551	0.531389845770017	2.6961512770828e-09	1.03526816737425e-04
MK	ENSG00000163468	CCT3	0.59545445322971	0.427656575238155	0.477538437787934	2.93156216959808e-09	1.12566124188227e-04
MK	ENSG00000167085	PHB	0.439485092416745	0.316379770069281	0.474156875100282	3.03911341000723e-09	1.16695876717457e-04
MK	ENSG00000158062	UBXN11	0.573575266923552	0.397871939805493	0.527678659534748	3.07390572654708e-09	1.18031832087955e-04
MK	ENSG00000109790	KLHL5	0.653144787334092	0.472761182523746	0.466291256309466	3.63518199612696e-09	1.39583718287283e-04
MK	ENSG00000168002	POLR2G	0.723565868342881	0.556414140830989	0.378965270221182	3.83297045756357e-09	1.47178399629526e-04
MK	ENSG00000179271	GADD45GIP1	0.490951370625339	0.375473510410085	0.386869001339033	4.10332464699598e-09	1.57559459795352e-04
MK	ENSG00000170581	STAT2	0.631480321866696	0.474715260311909	0.411675349841947	4.42171189976982e-09	1.69784893527361e-04
MK	ENSG00000170035	UBE2E3	0.680553430155121	0.50441284465149	0.432103418233388	4.4513322442506e-09	1.70922255514734e-04
MK	ENSG00000095380	NANS	0.57565815384834	0.410167097357313	0.489000575806435	4.92092512802424e-09	1.88953683065875e-04
MK	ENSG00000135926	TMBIM1	0.440029672497086	0.332428684697103	0.404555937063749	5.17841229614329e-09	1.9884067534731e-04
MK	ENSG00000104872	PIH1D1	0.448774519930382	0.336845281300532	0.413904676916592	5.26220718931734e-09	2.02058231655407e-04
MK	ENSG00000075426	FOSL2	0.80414117805731	0.615986267764086	0.384550619470297	5.65233314131456e-09	2.17038287960196e-04
MK	ENSG00000089006	SNX5	0.642660712414952	0.481952952562077	0.4151649593645	6.44499043129658e-09	2.47474742580926e-04
MK	ENSG00000132463	GRSF1	0.470000294322411	0.362137537347762	0.376123933186333	7.42170418475287e-09	2.84978597286141e-04
MK	ENSG00000100077	GRK3	0.733893132808435	0.561267557277262	0.38688132749509	7.77657158259205e-09	2.98604795628369e-04
MK	ENSG00000175348	TMEM9B	0.580506996678759	0.413810938023975	0.488341675950033	9.20341017230575e-09	3.53392543796196e-04
MK	ENSG00000101193	GID8	0.463492042161094	0.332977287357069	0.477120795695956	1.05996016885983e-08	4.07003505638798e-04
MK	ENSG00000214941	ZSWIM7	0.574299236573215	0.431197507430351	0.413453805416303	1.09259788448318e-08	4.19535735683852e-04
MK	ENSG00000102103	PQBP1	0.530270926075975	0.404242968397867	0.391506970972364	1.55420007219438e-08	5.96781743721197e-04
MK	ENSG00000089053	ANAPC5	0.721675605665452	0.51756688214367	0.479605183390682	1.87587199790088e-08	7.20297329753981e-04
MK	ENSG00000087460	GNAS	4.78424231931538	3.64729237085785	0.391464610831837	1.97479774908466e-08	7.58282839693529e-04
MK	ENSG00000013583	HEBP1	0.427538122077583	0.31392232914361	0.445645415029095	2.05584854357142e-08	7.89404723760554e-04
MK	ENSG00000170310	STX8	0.47483129725578	0.35978618339108	0.400275244684414	2.2002423415191e-08	8.44849054296502e-04
MK	ENSG00000174780	SRP72	0.763518361557813	0.587298047870993	0.378570009807348	2.31994248801354e-08	8.90811516547441e-04
MK	ENSG00000198019	FCGR1B	0.964473167761204	0.73365468737714	0.394639919248537	2.38080737657636e-08	9.14182416457791e-04
MK	ENSG00000106560	GIMAP2	0.667217371960665	0.480191163760224	0.474547995851371	3.0669543147135e-08	0.00117764911776369
MK	ENSG00000171421	MRPL36	0.51729579121419	0.399820254526621	0.371637894096382	3.32933406772127e-08	0.00127839769532361
MK	ENSG00000084090	STARD7	0.470587544863827	0.34960251358344	0.428747579353524	3.34717697004876e-08	0.00128524901295932
MK	ENSG00000110651	CD81	0.723337499222259	0.561318095740991	0.365850376145523	3.3523783103709e-08	0.00128724622361622
MK	ENSG00000183617	MRPL54	0.833820817340063	0.633763726814709	0.395792301140221	3.47106139732613e-08	0.00133281815534529
MK	ENSG00000055070	SZRD1	0.518294064191547	0.365026686788816	0.505768929176388	3.64146012823194e-08	0.0013982478600385
MK	ENSG00000108100	CCNY	1.10124024667578	0.846910956769652	0.37884704235547	4.4733783458025e-08	0.00171768781722124
MK	ENSG00000170142	UBE2E1	0.477631447753984	0.35764995529173	0.417349567099574	4.5851348541707e-08	0.00176060008130447
MK	ENSG00000091640	SPAG7	0.584117876605216	0.452853754649586	0.367214319209013	5.96884933810782e-08	0.00229191876884664
MK	ENSG00000008324	SS18L2	0.552218842992486	0.367692738992186	0.586739429659239	6.39144356495435e-08	0.00245418650007117
MK	ENSG00000198356	GET3	0.495446908092838	0.360599505837846	0.458333047312356	6.90528739837135e-08	0.00265149225522663
MK	ENSG00000160326	SLC2A6	0.481224645273296	0.3595877131709	0.420366804152484	8.22781244383483e-08	0.0031593154221837
MK	ENSG00000031698	SARS1	0.54053785593911	0.419697603379278	0.365045434012861	1.06383481150298e-07	0.00408491290920915
MK	ENSG00000089127	OAS1	0.577549102105644	0.435649550904589	0.406775550945761	1.23699774414468e-07	0.00474982393796676
MK	ENSG00000189306	RRP7A	0.461360688674714	0.348358589423209	0.405321944988991	1.3515232963876e-07	0.00518957915346912
MK	ENSG00000072506	HSD17B10	0.697333933062097	0.486633108735901	0.519015207207318	1.36311542879372e-07	0.00523409062348211
MK	ENSG00000105700	KXD1	0.579295912492197	0.44717744012637	0.373453078611302	1.5477628095289e-07	0.00594309963602906
MK	ENSG00000241685	ARPC1A	0.580305830492343	0.431647546681934	0.426959635325184	1.80862474054879e-07	0.00694475727875926
MK	ENSG00000168275	COA6	0.503553744728649	0.373931310475742	0.429372488777986	2.96620206986554e-07	0.0113896227078697
MK	ENSG00000037241	RPL26L1	0.510725278707864	0.394384455171846	0.372944779617711	3.90741526550739e-07	0.0150036931364953
MK	ENSG00000170266	GLB1	0.53160582406104	0.370857149560574	0.519493328046947	4.3976098367648e-07	0.0168859422512095
MK	ENSG00000011304	PTBP1	0.59332661745684	0.455550623789712	0.381215120831073	4.77890019440856e-07	0.01835002096649
MK	ENSG00000184221	OLIG1	0.661567653905088	0.513639761560012	0.365131810608036	5.47017278343216e-07	0.0210043694538228
MK	ENSG00000173198	CYSLTR1	0.529838179775169	0.383646895304017	0.465772727254392	6.0401080295652e-07	0.0231928068119245
MK	ENSG00000116898	MRPS15	0.642696840486925	0.466549145112904	0.462109321121747	6.28161523013595e-07	0.024120146160676
MK	ENSG00000171135	JAGN1	0.502156109973508	0.35550868539792	0.49825113140997	6.91620627131743e-07	0.0265568488406047
MK	ENSG00000149761	NUDT22	0.53290488766921	0.378889105902233	0.492102406177771	7.09793902536405e-07	0.0272546662695929
MK	ENSG00000100804	PSMB5	0.520174567219946	0.401130279578943	0.374924990603279	9.71445344478032e-07	0.0373015583372675
MK	ENSG00000055950	MRPL43	0.575950714037719	0.447669465531911	0.363511442072253	1.6458448386186e-06	0.0631971501132771
MK	ENSG00000085871	MGST2	0.465800497560304	0.357647045085112	0.381175658725174	2.01889167415209e-06	0.0775214025040918
MK	ENSG00000179950	PUF60	0.468230476315502	0.361130851250508	0.374697165685122	2.16204213962606e-06	0.0830180940773613
MK	ENSG00000105856	HBP1	0.528232187754617	0.405680119054715	0.380829611700286	2.7192547803907e-06	0.104413945057442
MK	ENSG00000168175	MAPK1IP1L	0.613233248124579	0.45660717385124	0.425482392565149	2.73720681531262e-06	0.105103267294374
MK	ENSG00000074842	MYDGF	0.55046914204248	0.409984818964168	0.425091201898384	3.34252279168039e-05	1
DC	ENSG00000070031	SCT	0.680626247975347	3.70910876539637e-04	10.8415744999227	0	0
DC	ENSG00000239961	LILRA4	4.0200885122817	0.00496639062087357	9.66081381286563	0	0
DC	ENSG00000163687	DNASE1L3	1.59862959304321	0.0020932707169304	9.57686108228517	0	0
DC	ENSG00000242258	LINC00996	0.817584247077674	0.00121730895453238	9.39152821665577	0	0
DC	ENSG00000105492	SIGLEC6	0.647397956266481	0.00121087440882005	9.06245976365518	0	0
DC	ENSG00000103056	SMPD3	1.65829958632564	0.00318836705290974	9.02267122491512	0	0
DC	ENSG00000186810	CXCR3	1.68554830780109	0.00367103278005232	8.84281626333569	0	0
DC	ENSG00000154928	EPHB1	0.477109931678287	0.00108959354643988	8.77438784448625	0	0
DC	ENSG00000269404	SPIB	3.67013292741083	0.00867516809893736	8.72472488810525	0	0
DC	ENSG00000228590	MIR4432HG	0.726429504572282	0.0017219168062002	8.72066354880031	0	0
DC	ENSG00000198178	CLEC4C	0.944845034263965	0.00225173747365215	8.71289528370423	0	0
DC	ENSG00000105426	PTPRS	1.71106464038255	0.0057032207121912	8.22890168200264	0	0
DC	ENSG00000115718	PROC	0.570892626422938	0.00218753480186111	8.02776964935428	0	0
DC	ENSG00000167483	NIBAN3	1.41065959646622	0.00550005060293614	8.00270928850868	0	0
DC	ENSG00000106537	TSPAN13	1.36784903210053	0.00609998536363119	7.8088875140441	0	0
DC	ENSG00000107317	PTGDS	15.3886313324356	0.00685809094060779	11.1317702683468	4.45560615042321e-275	1.7108636496395e-270
DC	ENSG00000095585	BLNK	1.42954285245701	0.00653955804159958	7.77214501362788	6.03166517399116e-248	2.31603879350913e-243
DC	ENSG00000230138	LINC02812	1.3294651378551	0.0119095751752725	6.80258018417494	1.04624227068742e-212	4.01736107098556e-208
DC	ENSG00000136425	CIB2	0.900456491907009	0.00182104943639688	8.94974267173366	4.53129429223559e-206	1.73992638233262e-201
DC	ENSG00000198467	TPM2	3.73281333154953	0.0204122300725494	7.5146857467412	7.68404445964089e-203	2.95051939161291e-198
DC	ENSG00000135916	ITM2C	7.05692566736972	0.0636810458639691	6.79203197338359	6.87162606476817e-198	2.63856697634968e-193
DC	ENSG00000108551	RASD1	0.519831833423045	0.00367046609716331	7.14593789742075	3.92734145017979e-195	1.50802057004004e-190
DC	ENSG00000170476	MZB1	4.62980093760655	0.0922567977538726	5.64915113751265	2.39622015202164e-185	9.20100613973269e-181
DC	ENSG00000099958	DERL3	1.66764458477912	0.0200964461676209	6.37472763883053	2.53979900449458e-181	9.75232021745827e-177
DC	ENSG00000100453	GZMB	17.4761109259872	0.104391590073368	7.38723486676591	6.42792245288061e-179	2.4681936634571e-174
DC	ENSG00000137078	SIT1	1.12522051278584	0.0260551142207334	5.43249736884291	1.84533506197519e-159	7.08571757097232e-155
DC	ENSG00000144218	AFF3	0.849537308855637	0.0130191192193416	6.02797355270197	5.00644628950522e-142	1.92237524624421e-137
DC	ENSG00000166963	MAP1A	0.866577848341548	0.00950793499985638	6.51005350790075	6.35847956925744e-135	2.44152898500347e-130
DC	ENSG00000132386	SERPINF1	5.32681430529522	0.0442318146337002	6.91204474788953	5.41934626939438e-126	2.08092058052206e-121
DC	ENSG00000235162	C12orf75	5.21522029648581	0.0749449934362843	6.12075228001026	3.93181163177744e-108	1.5097370303699e-103
DC	ENSG00000100721	TCL1A	2.06478432693692	0.0229207073815231	6.49319571595899	1.3688534287567e-106	5.25612339573996e-102
DC	ENSG00000132465	JCHAIN	12.2277638290127	0.350532575300524	5.1244682613175	8.77694229444832e-97	3.37017030222226e-92
DC	ENSG00000076604	TRAF4	0.928997848068151	0.0144160741119783	6.00992501656604	2.53000457444471e-94	9.7147115649528e-90
DC	ENSG00000196628	TCF4	6.45851906723384	0.11746852407937	5.78085725340196	4.47794620638084e-90	1.71944178432611e-85
DC	ENSG00000171631	P2RY6	1.05078306444363	0.028990164724255	5.17975751259034	5.5813584137336e-82	2.14313000370543e-77
DC	ENSG00000185291	IL3RA	2.68021645410801	0.0551082770704784	5.60393668430091	4.19306113389218e-76	1.61005161419192e-71
DC	ENSG00000124225	PMEPA1	0.568153164130067	0.0117341507363297	5.59749457230348	1.37786133041911e-73	5.29071193654329e-69
DC	ENSG00000171611	PTCRA	1.93013807217233	0.0472947080189074	5.35088147988692	2.49786935710228e-73	9.59131875740133e-69
DC	ENSG00000100600	LGMN	0.742527444967432	0.0216645277995245	5.09903765409245	2.19625230923403e-66	8.43316961699684e-62
DC	ENSG00000046653	GPM6B	0.42076183298583	0.00934732464526876	5.49230653292808	2.94387879445658e-61	1.13039057949544e-56
DC	ENSG00000122378	PRXL2A	0.844660339506191	0.0218678415443736	5.27148857983145	4.04917835439735e-60	1.55480350452149e-55
DC	ENSG00000167664	TMIGD2	0.386302443737381	0.0170184728808387	4.50455731349811	2.39589135563685e-59	9.19974362737437e-55
DC	ENSG00000211899	IGHM	3.07423202120642	0.153714918978106	4.32189695415471	5.66887814792657e-56	2.17673583124085e-51
DC	ENSG00000110987	BCL7A	0.577461061290739	0.0121017585317162	5.57643505874362	2.93008859511394e-53	1.12509541875185e-48
DC	ENSG00000166428	PLD4	2.37084137641324	0.057326946780299	5.37004188734024	4.56524595007822e-46	1.75296313991104e-41
DC	ENSG00000198087	CD2AP	1.04030371939928	0.0663220489287626	3.97137240063177	8.99571284345388e-46	3.45417381762942e-41
DC	ENSG00000169432	SCN9A	0.442144424350228	0.0408081378797763	3.43758891054847	6.23749011711025e-43	2.39507145516799e-38
DC	ENSG00000247774	PCED1B-AS1	2.11620975819523	0.241126392769433	3.13362115756255	8.57513584555773e-43	3.29268066197726e-38
DC	ENSG00000179639	FCER1A	1.15659483183181	0.0435366490088024	4.73150938205515	2.36129561795373e-40	9.06690291381875e-36
DC	ENSG00000091490	SEL1L3	0.366552399580603	0.0172288756109007	4.41111899322622	3.14720571716417e-38	1.2084640512767e-33
DC	ENSG00000119866	BCL11A	3.33875205181047	0.233969548882054	3.83491627696465	7.05558748594662e-37	2.70920448285378e-32
DC	ENSG00000173511	VEGFB	1.0895619086849	0.04167170729943	4.70853615339589	4.61683146711214e-35	1.77277094674172e-30
DC	ENSG00000136840	ST6GALNAC4	0.597051902411163	0.0262111782706328	4.50960223840578	3.07339675451262e-33	1.18012288579776e-28
DC	ENSG00000168792	ABHD15	0.785529789379051	0.0274271723303349	4.83998819050657	5.06888316868348e-31	1.94634975911108e-26
DC	ENSG00000183087	GAS6	1.43755997258413	0.0767515157373907	4.22728309188108	6.17360732244993e-30	2.37054173967432e-25
DC	ENSG00000112137	PHACTR1	1.32109808204143	0.156768129187031	3.07503338447028	1.92122168859145e-28	7.37710703985344e-24
DC	ENSG00000066827	ZFAT	0.95346946255698	0.0313248118471893	4.92780898393729	5.40375118682123e-28	2.07493238071561e-23
DC	ENSG00000169508	GPR183	1.58159976312876	0.0971460387375778	4.02508558073748	1.08676477960307e-27	4.17295940071985e-23
DC	ENSG00000182372	CLN8	1.86904689447951	0.106162094535425	4.13796212182043	1.59878995784074e-27	6.13903368011689e-23
DC	ENSG00000196735	HLA-DQA1	4.44958906950848	0.486118181370314	3.19429310712059	1.98853123061839e-27	7.6355622193285e-23
DC	ENSG00000135541	AHI1	0.561617213899246	0.0629089860296751	3.15824914175347	1.30405515431315e-26	5.00731098153164e-22
DC	ENSG00000162144	CYB561A3	2.31864612750924	0.198125617888025	3.54879531256159	4.6911186587916e-26	1.8012957426028e-21
DC	ENSG00000163644	PPM1K	1.89976667299671	0.133378113927262	3.83222838080926	5.00276970083887e-26	1.92096350972811e-21
DC	ENSG00000151131	NOPCHAP1	1.34579382664193	0.122159076937957	3.46162443734854	3.37408680660199e-25	1.29558185199903e-20
DC	ENSG00000196839	ADA	0.426383590614759	0.0382640972350761	3.47808864933498	3.69651057401627e-24	1.41938613021077e-19
DC	ENSG00000104814	MAP4K1	0.324081361786212	0.0308778011624464	3.39171412664591	3.84037838185209e-24	1.47462849106356e-19
DC	ENSG00000188042	ARL4C	0.860700289344353	0.106457567355975	3.01523244885303	2.1830180385762e-23	8.38235266452489e-19
DC	ENSG00000211592	IGKC	10.7321182007801	1.59595313003398	2.74944466105546	3.34726634991107e-23	1.28528333303885e-18
DC	ENSG00000124813	RUNX2	0.504131376330711	0.0472830699207178	3.41440413547282	8.85367673036223e-23	3.39963479092449e-18
DC	ENSG00000117632	STMN1	1.48618506893373	0.565848761107595	1.39312537122005	7.9361343309763e-22	3.04731686040828e-17
DC	ENSG00000186818	LILRB4	2.45193808914384	0.316630903883555	2.95304857406165	2.36285062543214e-21	9.07287383153435e-17
DC	ENSG00000167641	PPP1R14A	1.1590645848192	0.0375919642416852	4.94639284696441	2.49060939542269e-21	9.56344195654403e-17
DC	ENSG00000185507	IRF7	3.99797550521002	0.343051415466006	3.5427729087017	7.18447549537318e-21	2.75869490071339e-16
DC	ENSG00000137103	TMEM8B	0.477574901730578	0.034445359065333	3.79334549764454	7.21071329206477e-21	2.76876968988703e-16
DC	ENSG00000111371	SLC38A1	0.824545919397297	0.118171128753183	2.80272223708637	1.18689934020808e-20	4.55745608653097e-16
DC	ENSG00000166411	IDH3A	0.837825925931469	0.0981298933023258	3.09388593147644	2.00926708510269e-20	7.7151837533773e-16
DC	ENSG00000046651	OFD1	2.07961430855035	0.329385694749509	2.65846618150416	2.76852218457653e-19	1.0630571484337e-14
DC	ENSG00000176533	GNG7	1.29298928901389	0.188691557318251	2.77660854549772	3.21169213087511e-19	1.23322554441342e-14
DC	ENSG00000100814	CCNB1IP1	0.438928090300279	0.0618838130329267	2.82635060429369	6.6821736841354e-19	2.56582105123431e-14
DC	ENSG00000140968	IRF8	4.18072055835399	0.364560245508259	3.51952246372939	1.54384403018165e-18	5.92805230709148e-14
DC	ENSG00000102445	RUBCNL	0.530016113408117	0.0685970317959775	2.94981816354439	7.21247055613668e-18	2.76944444414536e-13
DC	ENSG00000102409	BEX4	0.59075532542459	0.104720975434272	2.49601028899106	1.06410912498414e-17	4.08596621811411e-13
DC	ENSG00000126602	TRAP1	0.432574396862919	0.0376634652501606	3.5217106306361	2.26336109789773e-17	8.69085394370769e-13
DC	ENSG00000145247	OCIAD2	0.563836084933718	0.0795610524320349	2.82514154652042	2.70560741234329e-17	1.03889913419158e-12
DC	ENSG00000170634	ACYP2	0.644100594553845	0.116518547210939	2.46672640489789	4.20669900627043e-17	1.61528828442772e-12
DC	ENSG00000204272	NBDY	1.83804827621403	0.314708835459372	2.54608507139129	4.51476100965142e-17	1.73357793248595e-12
DC	ENSG00000223865	HLA-DPB1	16.693418435137	2.88897277498678	2.53065090286612	7.74840418228097e-17	2.97523223791225e-12
DC	ENSG00000019582	CD74	60.5446469574663	11.5227537142404	2.39351387590614	1.35866289694997e-16	5.21699379170848e-12
DC	ENSG00000168209	DDIT4	0.592798530720884	0.0970244534073137	2.61112156621745	2.31175835829046e-16	8.8766897441637e-12
DC	ENSG00000026751	SLAMF7	0.465931873059588	0.0811328442886219	2.52176105322212	3.48568744804673e-16	1.33843426630098e-11
DC	ENSG00000100316	RPL3	50.0064142392978	13.0040504260897	1.94315210331994	3.6352809733338e-16	1.39587518814071e-11
DC	ENSG00000237541	HLA-DQA2	1.34522688704939	0.0850235677877078	3.98384291008083	1.20141603956222e-15	4.61319730871101e-11
DC	ENSG00000186468	RPS23	65.731785542158	24.8216189599817	1.40499395846524	3.07177684320495e-15	1.17950087225384e-10
DC	ENSG00000051108	HERPUD1	7.00417259453435	0.983310535114678	2.83249562961359	3.20932552576338e-15	1.23231681538262e-10
DC	ENSG00000103365	GGA2	0.831210664238242	0.104011039762728	2.99847749922586	3.47097831730269e-15	1.33278625427789e-10
DC	ENSG00000198755	RPL10A	38.0525787262934	10.9724760101928	1.79410510886126	4.01094942306479e-15	1.54012435946842e-10
DC	ENSG00000173457	PPP1R14B	3.78485912473197	0.234823739328871	4.01058943392859	8.25278344453379e-15	3.16890378703208e-10
DC	ENSG00000152492	CCDC50	3.55099701775942	0.287649102606873	3.62584227424331	9.18604893853205e-15	3.52725907141754e-10
DC	ENSG00000171604	CXXC5	0.680456483463488	0.100754991521406	2.75565158813932	1.06416544854053e-14	4.08618248930591e-10
DC	ENSG00000164687	FABP5	1.49526532259347	0.255007111614941	2.55179211506058	1.61518628156269e-14	6.20199228394442e-10
DC	ENSG00000204287	HLA-DRA	30.3534081858586	7.51533702527593	2.0139488080132	1.83245279615203e-14	7.03625224666456e-10
DC	ENSG00000089220	PEBP1	1.58858982085472	0.325026537281149	2.28911724506701	2.03615198303037e-14	7.81841638444001e-10
DC	ENSG00000148303	RPL7A	36.3033532111335	15.2665151306913	1.2497320335366	2.79748705602164e-14	1.07417907977119e-09
DC	ENSG00000145425	RPS3A	75.8354838457396	25.2383336990665	1.58725638847106	2.80126285420649e-14	1.07562891075821e-09
DC	ENSG00000147403	RPL10	117.476123455598	39.3993561131362	1.57612360704611	2.98969309811623e-14	1.14798235581467e-09
DC	ENSG00000231500	RPS18	77.0531038957279	24.5964301615998	1.64740413021938	3.11629399989498e-14	1.19659457007968e-09
DC	ENSG00000179344	HLA-DQB1	7.16772484374714	1.6857508142683	2.08812396142166	4.36637304778637e-14	1.67659992288901e-09
DC	ENSG00000145287	PLAC8	12.1809417876846	2.58297777683244	2.23751854557003	5.46377947813085e-14	2.09798204401268e-09
DC	ENSG00000149273	RPS3	45.4779047116426	17.4188477415542	1.38451659427512	6.58491746405962e-14	2.52847660784961e-09
DC	ENSG00000114942	EEF1B2	17.3217518222491	5.06323779005097	1.77445269758881	9.99845942928521e-14	3.83920845165693e-09
DC	ENSG00000119523	ALG2	0.633066067616841	0.105774390828045	2.58136569208159	1.10709891683325e-13	4.2510384208563e-09
DC	ENSG00000198034	RPS4X	51.0690028767326	17.4508030051106	1.54915446657216	1.12700580876099e-13	4.32747690448046e-09
DC	ENSG00000198242	RPL23A	32.2409033912177	11.8452087834862	1.44458854107162	1.1866931069596e-13	4.55666419210346e-09
DC	ENSG00000177954	RPS27	72.484775032767	26.0688374767463	1.47535174976659	1.56044757420781e-13	5.99180659544314e-09
DC	ENSG00000168028	RPSA	21.3206266604123	6.6938123585417	1.6713498277545	1.61077851953928e-13	6.18506735932693e-09
DC	ENSG00000083845	RPS5	23.4921547860779	7.29575257642603	1.68705033987711	2.36989412163493e-13	9.0999194482538e-09
DC	ENSG00000172183	ISG20	1.54409969866227	0.443683017660908	1.79916466786352	2.67702303022339e-13	1.02792330314518e-08
DC	ENSG00000126457	PRMT1	1.13175995389883	0.199086146065229	2.50710325931077	3.01122745109176e-13	1.15625111667021e-08
DC	ENSG00000142937	RPS8	66.5526704606405	28.9629342360462	1.20028878687153	3.73753763883751e-13	1.43513970256083e-08
DC	ENSG00000112306	RPS12	68.6054482371956	29.0219173954212	1.24118031391278	4.26457940747178e-13	1.63751320088101e-08
DC	ENSG00000171863	RPS7	39.0766602087558	17.1729766311856	1.18616704215137	5.42859512000665e-13	2.08447195418015e-08
DC	ENSG00000137154	RPS6	56.1078542952947	21.1573636299874	1.40704287382722	8.13167644276318e-13	3.1224011204922e-08
DC	ENSG00000224078	SNHG14	0.783899319476766	0.138648260614192	2.49923885550857	8.3718828578772e-13	3.21463557976769e-08
DC	ENSG00000122406	RPL5	27.2416755256408	10.3146698959894	1.40111778954881	1.12534851518944e-12	4.3211132286244e-08
DC	ENSG00000089157	RPLP0	26.9562635896607	8.58631914824507	1.65050883528688	1.87974638639255e-12	7.21785017447013e-08
DC	ENSG00000106803	SEC61B	10.8207097139885	2.49790927795696	2.11500214096037	2.05343428202562e-12	7.88477695612197e-08
DC	ENSG00000167085	PHB	2.00907105196016	0.318661072783268	2.65643388945133	2.67856882295233e-12	1.02851685663724e-07
DC	ENSG00000162889	MAPKAPK2	1.92663809971499	0.367934744628048	2.38856377710225	2.70657942598465e-12	1.03927236798959e-07
DC	ENSG00000156508	EEF1A1	102.74823163801	46.1764505939831	1.15388437635556	3.22135812527413e-12	1.23693709294276e-07
DC	ENSG00000118181	RPS25	31.2784421183955	14.1292851153876	1.14648018530497	3.32176723451875e-12	1.27549218271051e-07
DC	ENSG00000156482	RPL30	44.9110107131776	22.7921464784069	0.978532391461849	3.41371621365954e-12	1.31079875172099e-07
DC	ENSG00000111716	LDHB	3.33312209864089	0.748642305713132	2.15452568486792	4.32774608695677e-12	1.66176794246966e-07
DC	ENSG00000157601	MX1	1.36013935934705	0.326789262604628	2.05732199063041	4.67330659719756e-12	1.79445626719192e-07
DC	ENSG00000231389	HLA-DPA1	12.7626091444624	2.71566330628079	2.23254677154935	4.82883679139199e-12	1.8541767511587e-07
DC	ENSG00000148362	PAXX	1.95830316680186	0.471270627456687	2.0549764557839	6.06354347063704e-12	2.32827942185521e-07
DC	ENSG00000226950	DANCR	0.998534807658422	0.179064506558052	2.4793333185792	6.23905421479149e-12	2.39567203739564e-07
DC	ENSG00000089009	RPL6	41.7610403584997	19.0731108851741	1.13061748203038	6.85915168810247e-12	2.63377706519759e-07
DC	ENSG00000105640	RPL18A	52.8110584924563	21.0459254757105	1.32729910535176	8.39844575409984e-12	3.22483520065926e-07
DC	ENSG00000142676	RPL11	57.6312607655927	26.8621543904993	1.10127656506748	8.43546371236797e-12	3.23904935627505e-07
DC	ENSG00000134419	RPS15A	53.3900006066557	24.0376553468152	1.15127338417525	1.10904016700052e-11	4.25849243324861e-07
DC	ENSG00000114391	RPL24	23.500159971203	10.9936232441029	1.09600363399822	1.29226764637754e-11	4.96204930856049e-07
DC	ENSG00000125656	CLPP	1.16284255711905	0.261143816389905	2.15473932883997	1.606409572337e-11	6.16829147585961e-07
DC	ENSG00000166562	SEC11C	1.57293222249321	0.41969588449838	1.9060402850317	1.61246463744637e-11	6.19154171486656e-07
DC	ENSG00000196531	NACA	32.8698958246484	14.553505481182	1.17540018926118	2.7255107258829e-11	1.04654160852451e-06
DC	ENSG00000109475	RPL34	56.9890706707751	26.8090411059133	1.08796564807295	3.07151559178776e-11	1.17940055693466e-06
DC	ENSG00000063177	RPL18	35.7400039858987	16.1598160874369	1.14512901619921	3.26304563679583e-11	1.25294426361686e-06
DC	ENSG00000144713	RPL32	61.2543848271372	27.8799544987439	1.13558491486528	3.34400144654197e-11	1.28402967544318e-06
DC	ENSG00000174748	RPL15	43.1723364866159	17.1104420441281	1.3352301415741	3.46089509109007e-11	1.32891449707676e-06
DC	ENSG00000161981	SNRNP25	1.50725482093179	0.241272962478595	2.64318518533311	3.75958239665105e-11	1.44360444866607e-06
DC	ENSG00000204257	HLA-DMA	4.416116339458	1.02800786525954	2.10292687680245	4.47542732368972e-11	1.71847458375038e-06
DC	ENSG00000143947	RPS27A	54.0607025064287	25.0098262077879	1.11208522715794	5.28884665924869e-11	2.03081134021831e-06
DC	ENSG00000108298	RPL19	60.817395204578	25.6334756636663	1.24645491930801	5.474184197541e-11	2.10197724817179e-06
DC	ENSG00000138443	ABI2	0.622998467032367	0.0528529926867153	3.55917154478901	5.60007540902628e-11	2.15031695555791e-06
DC	ENSG00000166441	RPL27A	39.7061147837389	16.1712818093527	1.29592716312719	5.9216966130882e-11	2.27381306549361e-06
DC	ENSG00000196262	PPIA	12.7966798240372	4.46709986094903	1.51835913160681	5.9844688624635e-11	2.29791635380873e-06
DC	ENSG00000142534	RPS11	29.3973171358282	12.4001732908505	1.24532421529596	6.35855470267946e-11	2.44155783473486e-06
DC	ENSG00000142541	RPL13A	76.2986534573433	28.3201562727906	1.42982836980363	8.1256709795054e-11	3.12009514271048e-06
DC	ENSG00000162244	RPL29	36.7769255763872	17.509773254878	1.07064047895912	8.44800892847045e-11	3.24386646835408e-06
DC	ENSG00000105193	RPS16	41.1910886477644	16.4109559295998	1.32767297846353	9.43718253487788e-11	3.62368934974241e-06
DC	ENSG00000233927	RPS28	57.8613209044402	25.6710762302843	1.17245547812989	9.65855147627363e-11	3.70869059585955e-06
DC	ENSG00000105372	RPS19	47.4680384969761	21.8417538013414	1.11986773180358	1.11175372789832e-10	4.26891196438396e-06
DC	ENSG00000163682	RPL9	40.0969599553127	17.1894490549688	1.22196955429706	1.35953258171049e-10	5.22033320725196e-06
DC	ENSG00000128590	DNAJB9	0.652466712361716	0.0961300672107189	2.76284465237025	1.36645726731498e-10	5.24692261503607e-06
DC	ENSG00000124614	RPS10	19.9024577666751	9.20350863154804	1.1126907347428	1.60260690668935e-10	6.15369000030577e-06
DC	ENSG00000155660	PDIA4	0.694492118885341	0.167744519366221	2.04969269182524	1.6263732754112e-10	6.24494810292393e-06
DC	ENSG00000110700	RPS13	49.0665632447805	24.6613128898855	0.992490618387798	1.83685300496677e-10	7.05314816847139e-06
DC	ENSG00000114902	SPCS1	6.12452269337637	1.65503037366785	1.88773971986038	1.969659380053e-10	7.56309808752752e-06
DC	ENSG00000138035	PNPT1	0.462973281675477	0.0997135312278401	2.21506773932333	2.78950409027653e-10	1.07111378058438e-05
DC	ENSG00000229117	RPL41	68.8261456782305	38.2768281536148	0.84648543562774	3.03688817706907e-10	1.16610432223098e-05
DC	ENSG00000198856	OSTC	2.88515220114953	0.649445002997062	2.15136816362818	3.36632990634652e-10	1.29260335743893e-05
DC	ENSG00000173486	FKBP2	0.497358428262854	0.100059660710851	2.3134254593713	3.40877848822691e-10	1.30890276390937e-05
DC	ENSG00000181163	NPM1	6.78891466427874	2.12250194599321	1.67741507446375	3.44411173228144e-10	1.32247002296143e-05
DC	ENSG00000197958	RPL12	45.0680273142477	21.8556672799852	1.04409687678794	3.79179092677785e-10	1.45597188006416e-05
DC	ENSG00000126246	IGFLR1	1.21775014667671	0.227105255993278	2.42278515650232	3.98914325989603e-10	1.53175122893488e-05
DC	ENSG00000180879	SSR4	6.81992422782464	2.33248515905018	1.54788780875889	4.75281060504909e-10	1.82498421612675e-05
DC	ENSG00000110108	TMEM109	1.08219693127749	0.13945806692819	2.95605976113074	4.81816906625964e-10	1.85008055806238e-05
DC	ENSG00000243678	NME2	0.892770729347102	0.185613679470415	2.26598668829901	5.00037910524827e-10	1.92004556883323e-05
DC	ENSG00000161970	RPL26	47.6218401556643	24.1048100851677	0.982302305666963	6.51896284149298e-10	2.50315135187648e-05
DC	ENSG00000136942	RPL35	28.3106343051621	11.7007131391511	1.27474761109375	6.64388439587292e-10	2.55111873032728e-05
DC	ENSG00000122026	RPL21	55.661550436099	26.2097043946028	1.08658001271124	7.17342286869128e-10	2.75445091312008e-05
DC	ENSG00000213741	RPS29	33.2015223392982	16.2750332943471	1.02858889804675	8.59589953466114e-10	3.30065350331919e-05
DC	ENSG00000174444	RPL4	16.7374730745531	6.50058643424456	1.36443995642764	1.01568962941028e-09	3.90004503900959e-05
DC	ENSG00000182774	RPS17	15.325577902438	4.47889384379703	1.77472709883709	1.24200575232995e-09	4.76905368779653e-05
DC	ENSG00000181061	HIGD1A	1.37175052219085	0.239234675721386	2.51951970466465	1.44432034134657e-09	5.54590124670258e-05
DC	ENSG00000135486	HNRNPA1	11.5378929840024	4.53403105984708	1.34751360808399	1.53486070833045e-09	5.89355814784725e-05
DC	ENSG00000131469	RPL27	23.2748533413434	12.2481397703005	0.926209425719645	1.67050271737277e-09	6.41439633416797e-05
DC	ENSG00000136247	ZDHHC4	0.624207542281961	0.160706007541456	1.95760192829379	1.75912321342995e-09	6.75468131492834e-05
DC	ENSG00000183741	CBX6	1.64231524858758	0.38540791421092	2.09127298216933	2.00315384411544e-09	7.69171013063448e-05
DC	ENSG00000136717	BIN1	0.522506617585571	0.0730656497996488	2.83818408966445	2.27604289673066e-09	8.73954951486638e-05
DC	ENSG00000126453	BCL2L12	0.390916632366031	0.0922602200522445	2.08308032988242	2.59068283005365e-09	9.94770393084001e-05
DC	ENSG00000198168	SVIP	1.60489465405048	0.477210866466809	1.74977980153499	2.98974930630419e-09	1.14800393863468e-04
DC	ENSG00000142875	PRKACB	0.364941843388317	0.0757066585305754	2.26917447807597	3.12964780423985e-09	1.20172216387202e-04
DC	ENSG00000176014	TUBB6	0.450285386454463	0.0978802463168307	2.20175002017305	3.75274929320038e-09	1.44098067360308e-04
DC	ENSG00000173992	CCS	1.04260797302825	0.294001194529841	1.82630287579071	4.12597528889039e-09	1.58429199142813e-04
DC	ENSG00000076043	REXO2	0.508033816573174	0.119652972229526	2.08606829674187	4.40738519807129e-09	1.69234776835542e-04
DC	ENSG00000156136	DCK	0.815283864145886	0.197114589822527	2.0482678976781	4.61625027752692e-09	1.77254778156479e-04
DC	ENSG00000008988	RPS20	27.8057512519105	12.183102254735	1.19050177428448	4.67177510643125e-09	1.79386820536747e-04
DC	ENSG00000196126	HLA-DRB1	11.5556493014091	3.98666740942864	1.53534316819782	5.72726923372438e-09	2.19915684036549e-04
DC	ENSG00000169413	RNASE6	4.22674880817031	1.20333384132883	1.81251143142991	5.74914061476368e-09	2.20755501325696e-04
DC	ENSG00000125691	RPL23	20.7072492566752	9.71250043962279	1.0922212552768	6.42547405384863e-09	2.4672535271968e-04
DC	ENSG00000147604	RPL7	41.1669690297391	18.1535340047232	1.18123680284225	6.66611923856477e-09	2.5596564652241e-04
DC	ENSG00000119655	NPC2	9.31888227102205	4.09777538911419	1.18531601672929	8.0420411696415e-09	3.08798296831895e-04
DC	ENSG00000115268	RPS15	45.6263658171275	23.5014581063077	0.957117477321809	1.01297900467554e-08	3.88963678215315e-04
DC	ENSG00000145592	RPL37	39.899218019953	22.6229946872157	0.818570554812554	1.03021615648319e-08	3.95582399766415e-04
DC	ENSG00000164587	RPS14	63.6380484337452	33.6421508986627	0.919619646988503	1.1614742870839e-08	4.45982896754475e-04
DC	ENSG00000132432	SEC61G	4.21301985855644	1.58521233391321	1.4101786187217	1.23182827205852e-08	4.72997419905032e-04
DC	ENSG00000127920	GNG11	1.4369947029746	0.597290661954256	1.26654967180145	1.32306903155113e-08	5.08032046735002e-04
DC	ENSG00000106628	POLD2	0.722449582863409	0.0702433930958603	3.36246246984876	1.3355416358891e-08	5.12821277348697e-04
DC	ENSG00000177600	RPLP2	50.9719596290973	24.4443499750544	1.06020277740017	1.33967644743496e-08	5.14408962286078e-04
DC	ENSG00000074695	LMAN1	0.615030889175801	0.155805105125299	1.98091636420846	1.3772164649206e-08	5.28823578200212e-04
DC	ENSG00000197756	RPL37A	34.292124955942	15.8330651653637	1.1149367278118	1.4638187210974e-08	5.62077112526981e-04
DC	ENSG00000204628	RACK1	26.4076768613862	11.9656129255754	1.14206309092275	1.49807825598693e-08	5.7523208873386e-04
DC	ENSG00000135272	MDFIC	0.903743339677801	0.134591633852952	2.74732437431527	1.66810719786025e-08	6.40519801834381e-04
DC	ENSG00000125354	SEPTIN6	2.44594726720251	0.686428453937836	1.83321203876598	1.74432435767125e-08	6.69785666858608e-04
DC	ENSG00000169100	SLC25A6	11.8249232386449	5.48956502319532	1.10706707434871	1.75861109739745e-08	6.75271489178671e-04
DC	ENSG00000132254	ARFIP2	0.38694891280085	0.0802859667552084	2.26892336099189	2.0443256686727e-08	7.84980170256944e-04
DC	ENSG00000012061	ERCC1	1.21093414244196	0.417607711545101	1.53590014704128	2.07924825600126e-08	7.98389745339364e-04
DC	ENSG00000182899	RPL35A	34.0003814351649	19.0520048267555	0.835608112091981	2.34582952592517e-08	9.00751621364745e-04
DC	ENSG00000169567	HINT1	8.48696178903213	3.58940126257435	1.24150496958611	2.39266379855267e-08	9.18735045368255e-04
DC	ENSG00000188846	RPL14	24.0752590286802	12.0477997751502	0.998781621408444	2.39349029633632e-08	9.1905240398722e-04
DC	ENSG00000166598	HSP90B1	6.31048330091892	1.25628103317744	2.32859126632358	2.45330466326797e-08	9.42019924601635e-04
DC	ENSG00000139725	RHOF	0.758171897029027	0.229974746677337	1.72104953267182	2.63188841074858e-08	0.00101059251195924
DC	ENSG00000130255	RPL36	22.6268901138566	11.622229319402	0.961151485247275	3.04051843964809e-08	0.00116749827045607
DC	ENSG00000170889	RPS9	47.1200117175727	24.8506966708365	0.923053600691557	3.21506378917722e-08	0.00123452019376827
DC	ENSG00000090263	MRPS33	1.31014959740917	0.305653719736954	2.09976152347821	3.36796397899802e-08	0.00129323080865566
DC	ENSG00000258315	C17orf49	0.821654808541104	0.119027255301909	2.78724045492152	3.67771656958018e-08	0.0014121696083874
DC	ENSG00000089248	ERP29	6.26394810256412	2.6034725456945	1.26663506659771	3.7278374766533e-08	0.00143141503428533
DC	ENSG00000203875	SNHG5	13.8749153198405	4.42001095873111	1.65035711488827	3.82391598612026e-08	0.00146830726035046
DC	ENSG00000119669	IRF2BPL	0.393932697493191	0.162092669083753	1.28113032556553	4.64296828385325e-08	0.00178280696163397
DC	ENSG00000145741	BTF3	13.8450219864739	6.31052544091724	1.13353530458169	5.08722922322414e-08	0.00195339427713361
DC	ENSG00000117419	ERI3	0.464434868728278	0.079788079364052	2.54123116692475	5.15228595951182e-08	0.00197837476273335
DC	ENSG00000101444	AHCY	0.439237852219001	0.13839247912413	1.66623684438821	5.45839432498878e-08	0.00209591425290919
DC	ENSG00000166794	PPIB	6.29798525277494	1.78639657186053	1.817837991586	5.5274761272036e-08	0.00212244028332364
DC	ENSG00000165609	NUDT5	1.22246890622729	0.397153505192424	1.62202912898364	6.08982414114847e-08	0.00233837067371819
DC	ENSG00000147155	EBP	0.395359361746219	0.126185073446626	1.6476233241137	6.72717387533992e-08	0.00258310022465302
DC	ENSG00000175567	UCP2	5.99389009195725	2.12287903115813	1.49747046592455	7.28023312460977e-08	0.00279546391518766
DC	ENSG00000171858	RPS21	20.2416133938795	10.3839569827791	0.962967975330807	7.67831636166362e-08	0.0029483199165516
DC	ENSG00000140319	SRP14	9.44200440913136	4.90298509457847	0.945432780901864	8.06777236678758e-08	0.00309786323339909
DC	ENSG00000242574	HLA-DMB	2.54402882543769	0.824902161470319	1.62482009534386	1.02203764140431e-07	0.00392442013546428
DC	ENSG00000179218	CALR	2.26965633675085	0.706323216949321	1.6840734423322	1.07683494198804e-07	0.00413483081024569
DC	ENSG00000071082	RPL31	20.4761490664557	10.13063951976	1.01521916387281	1.10990557703928e-07	0.00426181543471542
DC	ENSG00000145050	MANF	0.619078631636181	0.157965438781653	1.97051371746083	1.18984294453112e-07	0.00456875893841058
DC	ENSG00000148341	SH3GLB2	0.356243857346518	0.10736538641601	1.73033618116904	1.19173466621784e-07	0.00457602277134326
DC	ENSG00000149806	FAU	34.0854916992255	20.4108844618254	0.739819094931647	1.25693791780699e-07	0.00482639021679527
DC	ENSG00000143870	PDIA6	1.61134189573972	0.540054784224702	1.57708496899877	1.34380114558882e-07	0.00515992763883194
DC	ENSG00000116288	PARK7	6.07770413301063	1.97786018633985	1.6195859986219	1.53842741800972e-07	0.00590725359967374
DC	ENSG00000137818	RPLP1	103.994329776661	58.4358632897593	0.831578910889069	1.61415573640421e-07	0.00619803519664487
DC	ENSG00000125457	MIF4GD	0.882490439809595	0.288853505489927	1.61124264632236	1.80104273277578e-07	0.00691564388531245
DC	ENSG00000135972	MRPS9	0.478875820677987	0.10330532194494	2.21273701413912	2.45409663405278e-07	0.00942324025543587
DC	ENSG00000148803	FUOM	1.06857347320015	0.339333106755834	1.654912011153	2.55194242814432e-07	0.00979894853558857
DC	ENSG00000153071	DAB2	0.661021649340152	0.170993690796209	1.95075442813648	2.67034945274158e-07	0.0102536078286371
DC	ENSG00000110031	LPXN	0.716118113241221	0.23652337075269	1.59821481606307	2.85197117061527e-07	0.0109509989009285
DC	ENSG00000214160	ALG3	0.559303931100353	0.151455087041642	1.8847424345405	2.98882222805524e-07	0.0114764795912865
DC	ENSG00000163938	GNL3	0.419922298181005	0.123564752611448	1.76485513153982	3.12576569683533e-07	0.0120023151227083
DC	ENSG00000234741	GAS5	4.21276202052598	1.56201844032305	1.43135493493402	3.36984082600224e-07	0.0129395148036834
DC	ENSG00000161016	RPL8	32.093184645934	18.5770191045	0.788747933767696	3.67970598759719e-07	0.0141293350511757
DC	ENSG00000198502	HLA-DRB5	2.38834940009879	0.759042303948066	1.65376170983391	3.82158251624074e-07	0.0146741125458612
DC	ENSG00000101158	NELFCD	0.606249346979657	0.198695095974512	1.6093550225521	4.52975025544351e-07	0.017393335030852
DC	ENSG00000165283	STOML2	1.5521482774669	0.316898164759429	2.29217517562464	5.13144290261387e-07	0.0197037144574567
DC	ENSG00000087087	SRRT	0.432944297954631	0.165467597292551	1.38763269283854	5.43298159785967e-07	0.0208615627394615
DC	ENSG00000100823	APEX1	2.0166213081179	0.486925878878219	2.05016610908395	5.59546099796545e-07	0.0214854511399877
DC	ENSG00000136908	DPM2	0.522017581616947	0.19016569831266	1.45684135838279	6.54885729029921e-07	0.0251463022232909
DC	ENSG00000167658	EEF2	7.77967361431049	3.63726239092313	1.09685662506332	7.32476358361507e-07	0.0281256272083652
DC	ENSG00000054277	OPN3	0.565667229411466	0.108741657864543	2.37904886568709	7.36593224172989e-07	0.0282837066217944
DC	ENSG00000104979	C19orf53	3.58959390270654	1.6046703035838	1.16154372766143	7.68072337747643e-07	0.029492441624834
DC	ENSG00000214113	LYRM4	0.785120357013825	0.127765062783842	2.61942044571018	7.88337458437646e-07	0.0302705817290887
DC	ENSG00000108107	RPL28	62.6076041848578	39.8730438848824	0.650924150398645	8.02241068554277e-07	0.0308044525503471
DC	ENSG00000214022	REPIN1	0.439304603723967	0.134920085549965	1.7031164800843	8.19306838466811e-07	0.0314597439834486
DC	ENSG00000131871	SELENOS	1.44019551961986	0.52974954624493	1.44288233194082	8.9787529574246e-07	0.034476615605919
DC	ENSG00000099622	CIRBP	3.76476685640335	1.49622378809231	1.33123455154727	9.10434848493359e-07	0.034958877312448
DC	ENSG00000100055	CYTH4	3.01384319652814	0.920555231974621	1.71102816982728	9.24701102275446e-07	0.0355066729251726
DC	ENSG00000254536	ENSG00000254536	0.48702019974153	0.0962067837721367	2.33977108044159	1.06979683478893e-06	0.0410780588622253
DC	ENSG00000170540	ARL6IP1	1.26277647603959	0.557614997743878	1.17925802048832	1.0842167085882e-06	0.0416317531763698
DC	ENSG00000163811	WDR43	0.49519013716299	0.167916529286131	1.56023832770556	1.12136113340535e-06	0.0430580248004985
DC	ENSG00000120708	TGFBI	1.74066715271714	0.511508521509933	1.76681017982011	1.13074187681876e-06	0.0434182265860869
DC	ENSG00000231721	LINC-PINT	1.35139338349819	0.303174495558866	2.15622739918442	1.31795466537312e-06	0.0506068232409971
DC	ENSG00000115364	MRPL19	0.522142609769356	0.179466268081847	1.54073119042412	1.35100815051877e-06	0.0518760109636196
DC	ENSG00000100373	UPK3A	0.505077162150455	0.108551090503142	2.21812959021803	1.39113412367765e-06	0.0534167680809745
DC	ENSG00000123395	ATG101	1.0451410239102	0.256169667783712	2.02852605638546	1.41944045238937e-06	0.0545036744908471
DC	ENSG00000117395	EBNA1BP2	0.416065517520087	0.160878372852918	1.37084033114041	1.4282276340977e-06	0.0548410846940837
DC	ENSG00000125991	ERGIC3	2.0128018923776	0.707428086862779	1.50854977941566	1.50031359267574e-06	0.0576090413315629
DC	ENSG00000178035	IMPDH2	0.475378359283647	0.169783619470681	1.48537895272628	1.51010935349872e-06	0.057985178955644
DC	ENSG00000244038	DDOST	0.813252557053314	0.376078772022584	1.11266857849406	1.52143668951813e-06	0.0584201260041172
DC	ENSG00000198918	RPL39	48.2083587483274	30.8930508214073	0.642000963744089	1.75740370974168e-06	0.0674807876466612
DC	ENSG00000116898	MRPS15	1.60923838539567	0.473420421296339	1.76518421218792	1.87994016056925e-06	0.072185942285538
DC	ENSG00000152133	GPATCH11	0.357869642913467	0.168084528350959	1.09024723396519	1.94523638317945e-06	0.0746931866413246
DC	ENSG00000132182	NUP210	0.487707864583421	0.167161655281419	1.54477328707579	2.00291386158536e-06	0.0769078864571546
DC	ENSG00000171421	MRPL36	1.34787482766293	0.403878453375729	1.73869343832123	2.00523096912372e-06	0.0769968587524125
DC	ENSG00000166275	BORCS7	1.02835929995889	0.407047565743909	1.33707512164427	2.0143587473937e-06	0.0773473471824234
DC	ENSG00000163882	POLR2H	0.543251447752486	0.122326800564751	2.15087959577356	2.16297969682302e-06	0.0830540943986103
DC	ENSG00000265681	RPL17	5.82377810189935	2.91240516560052	0.999744313724009	2.30575795538865e-06	0.0885364939710136
DC	ENSG00000132341	RAN	2.76769843701681	1.18475603365202	1.22409675006396	2.67128065010894e-06	0.102571834402883
DC	ENSG00000139146	SINHCAF	1.06039166383241	0.239788341884697	2.14476380964669	2.75501745662199e-06	0.105787160299371
DC	ENSG00000048052	HDAC9	0.353560873271189	0.116940734842426	1.59618106587243	2.79638488101535e-06	0.107375586661227
DC	ENSG00000138326	RPS24	49.7186770725053	32.5950959384867	0.609132987705853	2.81913877185326e-06	0.108249290561621
DC	ENSG00000081189	MEF2C	2.58039233230906	1.1342382930106	1.18586666591458	2.84740370045327e-06	0.109334607290004
DC	ENSG00000166295	ANAPC16	2.95688607465972	1.42212871276122	1.05602661416033	2.85138968286597e-06	0.109487661042687
DC	ENSG00000100129	EIF3L	5.17467287070635	1.61233505520979	1.6823160843104	2.87384751025976e-06	0.110349996698954
DC	ENSG00000115806	GORASP2	0.47838178868214	0.155154666200207	1.62445538336013	2.88209874155148e-06	0.110666827478094
DC	ENSG00000204387	SNHG32	0.828356333570691	0.2857963378896	1.53526407426526	2.96357392153663e-06	0.113795311439164
DC	ENSG00000118363	SPCS2	2.26675466855311	0.928784948597017	1.28721175832412	3.07664949338549e-06	0.118137187247016
DC	ENSG00000166347	CYB5A	0.331208262145145	0.121137997757152	1.45108719103422	3.16772973597576e-06	0.121634486401997
DC	ENSG00000169592	INO80E	0.439219261047373	0.14383380070293	1.61053857557713	3.23563489803001e-06	0.124241908814556
DC	ENSG00000100353	EIF3D	2.77434829064709	0.885669184791654	1.64730908545913	3.27803287612867e-06	0.125869906377589
DC	ENSG00000213977	TAX1BP3	1.101939819675	0.201519304102692	2.45105548573024	3.30240189160721e-06	0.126805627833934
DC	ENSG00000130598	TNNI2	1.24526138527525	0.288777565193805	2.10841803113185	3.40652821476563e-06	0.130803870390571
DC	ENSG00000103202	NME4	0.59753694337208	0.160327299867121	1.89800780950985	3.42030799899687e-06	0.131332986545482
DC	ENSG00000089063	TMEM230	1.39411726709535	0.576529676286731	1.27388514337639	3.5991961729482e-06	0.138201934648865
DC	ENSG00000239672	NME1	0.482240699060004	0.130197656370963	1.88904993395491	3.72118511887125e-06	0.142886066194418
DC	ENSG00000128463	EMC4	1.19604050134874	0.373365271887568	1.67960659573047	3.77595259832914e-06	0.144989027870642
DC	ENSG00000198721	ECI2	0.465056494511351	0.0919025747974319	2.33922879714972	3.81141032525594e-06	0.146350533669177
DC	ENSG00000196683	TOMM7	9.42813423514576	5.06285443683671	0.897021293800094	4.0427400892776e-06	0.155233133948081
DC	ENSG00000086598	TMED2	1.3733523049021	0.562939867626722	1.28664903712169	4.54213099858162e-06	0.174408746083537
DC	ENSG00000173141	MRPL57	2.36429711698019	0.849699087046605	1.47638742790039	4.80106296691754e-06	0.1843512158037
DC	ENSG00000105402	NAPA	1.21128979235725	0.503606789905676	1.2661744212084	4.80494485023538e-06	0.184500272359338
DC	ENSG00000242125	SNHG3	0.540743473307885	0.247503557283515	1.12749508647997	4.92644642055372e-06	0.189165689656422
DC	ENSG00000103550	KNOP1	0.403896487121085	0.110010097126402	1.87634965267442	5.01223206200475e-06	0.192459686716858
DC	ENSG00000105202	FBL	1.45736131272017	0.490679670612982	1.57050519302038	5.28340182148352e-06	0.202872063141324
DC	ENSG00000158850	B4GALT3	0.393147917445428	0.108562555352262	1.85654562775266	5.30606162806501e-06	0.20374215439444
DC	ENSG00000116251	RPL22	16.9017139853709	10.1135245390316	0.740883695512257	5.59305205653584e-06	0.214762012866863
DC	ENSG00000115541	HSPE1	1.02493657725057	0.340260527194119	1.5908229364438	5.6237276951095e-06	0.215939896036815
DC	ENSG00000135521	LTV1	0.329879204911589	0.105991103246581	1.63799466349443	5.97663902549198e-06	0.229490985300841
DC	ENSG00000171865	RNASEH1	0.750351559168088	0.14522507348705	2.36927613415921	7.16025394350021e-06	0.274939430922521
DC	ENSG00000160208	RRP1B	0.41245082367771	0.131122474358687	1.65330713342885	7.58796616316375e-06	0.291362724733162
DC	ENSG00000116221	MRPL37	0.630020228683292	0.197105181481002	1.67643244909369	7.62664956119558e-06	0.292848089850788
DC	ENSG00000166557	TMED3	0.628235021540349	0.162116626006557	1.9542723143536	7.65146267182569e-06	0.293800863672763
DC	ENSG00000167792	NDUFV1	0.965518129276933	0.360002999959521	1.42329441972974	7.77308813218938e-06	0.298471038099808
DC	ENSG00000125743	SNRPD2	3.3923833910742	1.51105166769325	1.16674623395567	7.98038619256873e-06	0.306430869022254
DC	ENSG00000176209	SMIM19	0.618447415835586	0.265435933796509	1.22028724271833	8.35677935032239e-06	0.320883613493679
DC	ENSG00000137309	HMGA1	1.9012964337187	0.45200924136628	2.07255930799955	8.52225852490234e-06	0.3272376828392
DC	ENSG00000145912	NHP2	1.44207171273239	0.479429244116276	1.58875309212395	8.7494895561663e-06	0.335962899977674
DC	ENSG00000156976	EIF4A2	2.21569606432979	0.813317547103463	1.44586934975824	8.85210111943938e-06	0.339902978784233
DC	ENSG00000108561	C1QBP	0.930371211910411	0.318324282747216	1.54730924243919	9.94048922157809e-06	0.381694905130156
DC	ENSG00000128739	SNRPN	1.07428438187772	0.20945006550334	2.35869771000283	1.0037905409616e-05	0.385435491918435
DC	ENSG00000071462	BUD23	0.711975065810656	0.221775648665669	1.68272575334357	1.04990206716357e-05	0.403141395749468
DC	ENSG00000104529	EEF1D	11.7907705654911	7.24410692135406	0.702778260841644	1.08875627007598e-05	0.418060632583773
DC	ENSG00000175061	SNHG29	10.3463958370845	5.1452614270184	1.00781200660097	1.17793236486633e-05	0.452302469461372
DC	ENSG00000139597	N4BP2L1	1.08537279925478	0.20987779291328	2.3705692297532	1.25446040560066e-05	0.481687706542543
DC	ENSG00000197728	RPS26	20.0923535025012	13.3218734111271	0.59284958483041	1.54198584396428e-05	0.592091724365402
DC	ENSG00000136448	NMT1	0.94293641709526	0.380817282978535	1.30806153690101	1.55438041712319e-05	0.596850992566964
DC	ENSG00000223745	CCDC18-AS1	1.08837146273725	0.434877836432377	1.32348894574266	1.55723385529994e-05	0.597946655758071
DC	ENSG00000138629	UBL7	0.666359022565228	0.236938381675273	1.49178776573606	1.5829118550565e-05	0.607806494104595
DC	ENSG00000143799	PARP1	0.969417922829829	0.246324209929468	1.97656032581992	1.61127286945021e-05	0.618696556411492
DC	ENSG00000163738	MTHFD2L	0.397286115798489	0.149474737535939	1.41027669789981	1.64996560575679e-05	0.633553793298493
DC	ENSG00000228474	OST4	7.21157870892946	4.12564981461851	0.805693748472353	1.65115450818501e-05	0.63401030805288
DC	ENSG00000133112	TPT1	76.4866365523957	56.0544766473787	0.448378112976493	1.6811759147296e-05	0.645537927737871
DC	ENSG00000233276	GPX1	19.5451827843239	11.7429127135588	0.735022777513695	1.6891967947434e-05	0.648617785245569
DC	ENSG00000198960	ARMCX6	0.381844283339026	0.123760467689568	1.62543387118808	1.68942667148118e-05	0.648706053315343
DC	ENSG00000170348	TMED10	1.39237426606685	0.590137755664787	1.23842338872209	1.79788562438105e-05	0.690352122049835
DC	ENSG00000164163	ABCE1	0.517022540073237	0.14071918413322	1.87740815409145	1.86878318760937e-05	0.717575368378246
DC	ENSG00000134809	TIMM10	0.475247385065533	0.203678308291163	1.22238634713049	1.96321802806428e-05	0.753836458416121
DC	ENSG00000104522	GFUS	0.513691340169988	0.185641946825554	1.46837902064579	1.98252492017113e-05	0.761249918847311
DC	ENSG00000133313	CNDP2	0.701813284471401	0.327767589688234	1.09841405152765	2.05871321756073e-05	0.79050470127897
DC	ENSG00000166226	CCT2	0.580864402126351	0.274571670966212	1.08101863543009	2.05913102306e-05	0.790665130234579
DC	ENSG00000143436	MRPL9	0.522262170266124	0.178716978868643	1.54709750376171	2.18893468725515e-05	0.840507141212233
DC	ENSG00000113387	SUB1	6.17945345281767	3.77479512976522	0.71108089646665	2.24972234180995e-05	0.863848384808185
DC	ENSG00000152234	ATP5F1A	3.42803549612046	1.52472060431129	1.16883714624897	2.28007335575113e-05	0.875502567141319
DC	ENSG00000184640	SEPTIN9	2.00458298519077	0.865842148811397	1.21112620590232	2.36751728915214e-05	0.909079288688638
DC	ENSG00000172809	RPL38	14.7955630956123	9.44145218898405	0.648083921684363	2.42001381846273e-05	0.929236906013318
DC	ENSG00000174917	MICOS13	1.41765784356003	0.690525126540674	1.037743558602	2.55735157047454e-05	0.981971856030815
DC	ENSG00000163468	CCT3	1.04993282585663	0.435516702511053	1.2694970741548	2.6495425772344e-05	1
DC	ENSG00000139372	TDG	0.845338308593829	0.459245021195279	0.880264749929699	2.65483657322365e-05	1
DC	ENSG00000099800	TIMM13	1.9234140039712	0.677746883175587	1.50485084951908	2.72689253901448e-05	1
DC	ENSG00000132965	ALOX5AP	7.5469319392769	5.02920265893065	0.585560573513671	2.93627849586347e-05	1
DC	ENSG00000118640	VAMP8	6.67403234474542	3.4894205048497	0.935571213320968	3.23971751352318e-05	1
DC	ENSG00000147677	EIF3H	5.65324343346701	2.30293551579797	1.29560480702804	3.24440000279203e-05	1
DC	ENSG00000138760	SCARB2	1.04738393796947	0.312581018738684	1.74448830631919	3.33460036484223e-05	1
DC	ENSG00000090615	GOLGA3	1.33895841671661	0.217318441488135	2.62322864548412	3.52165387668388e-05	1
DC	ENSG00000215845	TSTD1	1.73771507563421	0.643767472070895	1.43257996205531	3.5960992736022e-05	1
DC	ENSG00000154518	ATP5MC3	3.72488622251756	1.92076828685769	0.955512869767572	4.14649926546673e-05	1
DC	ENSG00000221983	UBA52	30.6611596721994	20.1386618340837	0.6064444410199	4.15245670770108e-05	1
DC	ENSG00000109861	CTSC	4.87827625576565	1.77127011056883	1.46158722672248	4.21517068890289e-05	1
DC	ENSG00000100442	FKBP3	0.920371660940897	0.411751644821558	1.16044214929958	4.29075630771046e-05	1
DC	ENSG00000114686	MRPL3	0.60555202644131	0.243829642827673	1.31237738766848	4.32415746961682e-05	1
DC	ENSG00000163683	SMIM14	1.36625185935727	0.592464232730929	1.20542349353105	4.55302421600695e-05	1
DC	ENSG00000124802	EEF1E1	0.423527279629771	0.158061326289892	1.42197047838611	4.80900048284161e-05	1
DC	ENSG00000100445	SDR39U1	0.305037023575344	0.125978685502403	1.27580469610381	4.87038418307122e-05	1
DC	ENSG00000174780	SRP72	1.3055744679198	0.595370101404525	1.13282607053803	5.3175019608293e-05	1
DC	ENSG00000004779	NDUFAB1	1.86934221670043	0.883749418348495	1.08082143901973	5.3704503054865e-05	1
DC	ENSG00000078177	N4BP2	0.622699988003572	0.328362653871936	0.923247199024291	5.70951941914863e-05	1
DC	ENSG00000173786	CNP	0.338163366878617	0.123107223729321	1.45780496227699	5.80255547722691e-05	1
DC	ENSG00000143727	ACP1	1.37448194116948	0.472193675644829	1.54143732793373	5.84876554686228e-05	1
DC	ENSG00000187778	MCRS1	0.540096411801874	0.223589100806889	1.27236710008053	5.90009804856153e-05	1
DC	ENSG00000184924	PTRHD1	1.85535384831038	0.76894237905151	1.27074696164616	5.96397052979599e-05	1
DC	ENSG00000140750	ARHGAP17	0.463054618132321	0.183265382517932	1.33724807488324	6.36464302621061e-05	1
DC	ENSG00000245910	SNHG6	3.18065373782397	1.68335575198076	0.917983220451156	6.44179808210757e-05	1
DC	ENSG00000114023	FAM162A	0.4632636221602	0.208668251349288	1.15062228630083	6.56060764482824e-05	1
DC	ENSG00000151366	NDUFC2	2.8115056447484	1.52391340504114	0.883562018066535	6.72510129253996e-05	1
DC	ENSG00000050130	JKAMP	0.692979895197365	0.32839768683297	1.07736953225676	6.88120760645866e-05	1
DC	ENSG00000129993	CBFA2T3	0.625459850985672	0.199385377309852	1.6493576709963	7.00298673805086e-05	1
DC	ENSG00000269893	SNHG8	0.877091610848915	0.468538007147773	0.904561455748807	7.19429894095454e-05	1
DC	ENSG00000127184	COX7C	8.80222112168175	5.62143383563429	0.646929454729119	7.80256393788945e-05	1
DC	ENSG00000103024	NME3	0.934266258020089	0.414428470674374	1.17271064685453	8.22060548174789e-05	1
DC	ENSG00000005022	SLC25A5	3.80845107140725	1.76357724512298	1.11069959343331	8.35472973794442e-05	1
DC	ENSG00000111481	COPZ1	1.41376851783714	0.539079415525962	1.39097619390663	8.47937553142955e-05	1
DC	ENSG00000142192	APP	1.58495092458523	0.710360158479101	1.15781559681693	8.48126918476783e-05	1
DC	ENSG00000091483	FH	0.37831973938649	0.115817564807818	1.70775198507488	8.54313011835964e-05	1
DC	ENSG00000049618	ARID1B	1.57797346355769	0.792517483217295	0.993558276980375	8.56663149622164e-05	1
DC	ENSG00000181610	MRPS23	0.516203953101672	0.246155273045755	1.06837254489097	8.66896823006838e-05	1
DC	ENSG00000110917	MLEC	1.22088945854887	0.471423668228744	1.37283648486648	8.87214188159617e-05	1
DC	ENSG00000100567	PSMA3	1.23346519802248	0.545302067035512	1.17758948156024	8.90687882822133e-05	1
DC	ENSG00000159322	ADPGK	1.24328806965196	0.697351029463692	0.834203645868687	8.94046474533972e-05	1
DC	ENSG00000144426	NBEAL1	0.412162191381737	0.239244706698371	0.784725163737552	9.16835950715994e-05	1
DC	ENSG00000055950	MRPL43	0.971173346180376	0.453543823536327	1.09848686995445	9.42889898399429e-05	1
DC	ENSG00000115758	ODC1	0.248314976255413	0.138209106112891	0.845318602309647	9.92497942679949e-05	1
DC	ENSG00000115165	CYTIP	1.26957334964779	0.481531712835163	1.39864102947471	9.92975390356887e-05	1
DC	ENSG00000176485	PLAAT3	1.18085794283262	0.285240604836272	2.04958414563117	9.97568511362003e-05	1
DC	ENSG00000182004	SNRPE	2.06451571920742	1.02754048041637	1.00660817258297	1.0238725304779e-04	1
DC	ENSG00000180233	ZNRF2	1.2050478651333	0.170932117944619	2.81759504389212	1.02680068406377e-04	1
DC	ENSG00000167797	CDK2AP2	1.24448115608313	0.371791114187209	1.74298018986494	1.05650369310855e-04	1
DC	ENSG00000118418	HMGN3	1.83467139683415	0.965400063562321	0.926322862011145	1.06985764368776e-04	1
DC	ENSG00000034713	GABARAPL2	3.52431931401273	1.80057356810322	0.968888096142495	1.13417496241628e-04	1
DC	ENSG00000086062	B4GALT1	1.58298876867377	0.533869798000152	1.56809117906875	1.15140360456388e-04	1
DC	ENSG00000067167	TRAM1	1.61264344218568	0.780409763373893	1.04712375966165	1.17623265806033e-04	1
DC	ENSG00000125863	MKKS	0.534325429533897	0.178415734291552	1.58247582872436	1.21374192250107e-04	1
DC	ENSG00000213619	NDUFS3	1.11894095721136	0.506044555141764	1.14479759311988	1.26454666561268e-04	1
DC	ENSG00000198931	APRT	2.9403530529638	1.62777343111175	0.853089486548505	1.27227670203476e-04	1
DC	ENSG00000147419	CCDC25	0.405992080363484	0.212707427331692	0.932581174917201	1.27716294561793e-04	1
DC	ENSG00000127540	UQCR11	7.62903901871489	4.26899929583386	0.83760341681604	1.2818414712792e-04	1
DC	ENSG00000180096	SEPTIN1	0.619543571447268	0.251731001415383	1.29932284863593	1.29446676170944e-04	1
DC	ENSG00000143256	PFDN2	1.14276879176288	0.548621081067277	1.05865157819058	1.31417071296931e-04	1
DC	ENSG00000100216	TOMM22	1.44484833299719	0.611653711139679	1.24013105496836	1.35551810952047e-04	1
DC	ENSG00000110090	CPT1A	0.402755228163944	0.154361904247152	1.38358657012242	1.38209336941901e-04	1
DC	ENSG00000102317	RBM3	3.67620773631444	1.89689647974289	0.954577345202755	1.4268509663893e-04	1
DC	ENSG00000180992	MRPL14	1.26984135589765	0.45474443552641	1.48152037957723	1.4465497039971e-04	1
DC	ENSG00000129128	SPCS3	2.43805924025928	1.23277620244298	0.983822263767023	1.45211879736995e-04	1
DC	ENSG00000129103	SUMF2	0.58628595410498	0.252902547921737	1.21302292208737	1.45676433998789e-04	1
DC	ENSG00000166710	B2M	87.1675859504239	65.6397679478646	0.409221617027042	1.52198246301205e-04	1
DC	ENSG00000095906	NUBP2	0.494091442897204	0.248848231485609	0.989511936054197	1.52385055481577e-04	1
DC	ENSG00000165775	FUNDC2	1.0695237721549	0.356568086274303	1.58471906036068	1.5360326326507e-04	1
DC	ENSG00000138382	METTL5	0.646117274038448	0.336213568535921	0.942418097774497	1.55579207669639e-04	1
DC	ENSG00000084623	EIF3I	1.88791073217449	0.736769394334759	1.3575055123149	1.63816500204474e-04	1
DC	ENSG00000070814	TCOF1	1.13382679223762	0.155773011180093	2.86368306280645	1.64199388238701e-04	1
DC	ENSG00000254999	BRK1	4.51641280184583	2.58858963898164	0.803011077580198	1.69793433831703e-04	1
DC	ENSG00000129824	RPS4Y1	3.57840775019169	1.78727368640298	1.00155721593532	1.70347983002474e-04	1
DC	ENSG00000183291	SELENOF	1.64360487787762	0.745992710764418	1.13963007842707	1.7156277221312e-04	1
DC	ENSG00000069275	NUCKS1	2.12221327763831	1.07798789725436	0.9772286703206	1.77989902356535e-04	1
DC	ENSG00000171135	JAGN1	0.660355304222115	0.363051898885784	0.863066676881489	1.78818648774923e-04	1
DC	ENSG00000173726	TOMM20	1.94976583717827	1.01459191051933	0.942401306882853	1.79284600961858e-04	1
DC	ENSG00000182670	TTC3	0.809509528810779	0.45366826508233	0.835410318638775	1.80063465920209e-04	1
DC	ENSG00000177200	CHD9	1.68026744250467	0.660424485045694	1.34722536633259	1.82603998754656e-04	1
DC	ENSG00000116649	SRM	0.405856097013998	0.125734982312289	1.69058219075165	1.85260666355428e-04	1
DC	ENSG00000125835	SNRPB	1.98626058396064	1.06796349024048	0.895192579709101	1.94906671389163e-04	1
DC	ENSG00000197894	ADH5	0.799871180366453	0.380937999177226	1.07021146575934	1.99310511221515e-04	1
DC	ENSG00000101361	NOP56	0.662663087659891	0.297051600885835	1.15756199556645	2.07488048502128e-04	1
DC	ENSG00000117592	PRDX6	2.17770142187174	1.16205084359176	0.906132971179096	2.0840020397214e-04	1
DC	ENSG00000131143	COX4I1	14.1471312916121	10.0951392092109	0.48684873261879	2.19907795458933e-04	1
DC	ENSG00000176155	CCDC57	0.646870884270288	0.288319388236902	1.16580992322888	2.23651624422166e-04	1
DC	ENSG00000161813	LARP4	0.278830291592454	0.142264841556371	0.970808134085696	2.36998527543389e-04	1
DC	ENSG00000110063	DCPS	0.483845239387306	0.138039944941875	1.80945986372766	2.38774712438993e-04	1
DC	ENSG00000167642	SPINT2	1.42801880227775	0.782325122905747	0.868174774734814	2.3975277277347e-04	1
DC	ENSG00000147123	NDUFB11	4.0987648228315	2.2874104606431	0.841473942970022	2.52228546692511e-04	1
DC	ENSG00000100219	XBP1	0.888937346751235	0.337410820769746	1.39757549834122	2.5267959412123e-04	1
DC	ENSG00000176978	DPP7	0.894535422160878	0.357539752867776	1.32303495571469	2.57477196687573e-04	1
DC	ENSG00000164062	APEH	0.456903513083375	0.221179794202606	1.04666994059406	2.60195865585502e-04	1
DC	ENSG00000168003	SLC3A2	0.912329575464255	0.489852369947489	0.897208066271234	2.63063441244417e-04	1
DC	ENSG00000185808	PIGP	0.324155804729663	0.138655283102866	1.22518482020115	2.70194173568144e-04	1
DC	ENSG00000135624	CCT7	0.838971958304422	0.366882077936848	1.19330615985741	2.74014153336209e-04	1
DC	ENSG00000162302	RPS6KA4	0.479832977381508	0.204240007605962	1.23226681625744	2.79146763510755e-04	1
DC	ENSG00000139343	SNRPF	1.80302896723446	0.870248353917891	1.05092348991747	2.79373881041951e-04	1
DC	ENSG00000132334	PTPRE	3.82006786594574	2.16273254376806	0.820743004714517	2.8200683362236e-04	1
DC	ENSG00000188243	COMMD6	7.20889888692493	4.32200348984107	0.738078676763074	2.82105194124452e-04	1
DC	ENSG00000182484	WASH6P	0.684194326339212	0.421507368583539	0.698848288780723	2.92694540527893e-04	1
DC	ENSG00000165629	ATP5F1C	2.1563177316225	1.17197036265547	0.879633687004479	2.96304436889575e-04	1
DC	ENSG00000204220	PFDN6	0.630040753230515	0.211456513873344	1.57508414720338	2.98804908085141e-04	1
DC	ENSG00000175857	GAPT	1.60178866478397	0.727869344952279	1.13793240536311	3.01151793330217e-04	1
DC	ENSG00000118939	UCHL3	0.512312589951415	0.241772930567862	1.08337161979066	3.01221526590996e-04	1
DC	ENSG00000107672	NSMCE4A	0.598382782438902	0.176839193597275	1.75863060385152	3.05362067071319e-04	1
DC	ENSG00000111678	C12orf57	1.13519701511451	0.425435914144797	1.4159289691453	3.10803976726375e-04	1
DC	ENSG00000002586	CD99	2.76552610119775	1.22450628029521	1.17535378508758	3.12650016035231e-04	1
DC	ENSG00000096384	HSP90AB1	3.15823348750254	1.40180380473376	1.17183338815737	3.2039387492019e-04	1
DC	ENSG00000099956	SMARCB1	0.487408574768262	0.179390334160862	1.44202947436752	3.31862658889595e-04	1
DC	ENSG00000109180	OCIAD1	2.59121869342778	0.959675871806886	1.43301165462367	3.38959598553879e-04	1
DC	ENSG00000109113	RAB34	0.579729932236595	0.253108414989523	1.19562550289792	3.39495302925609e-04	1
DC	ENSG00000145734	BDP1	0.980944406599474	0.721686010978417	0.442800086293933	3.47111957254557e-04	1
DC	ENSG00000057663	ATG5	0.536524867635939	0.266262178882386	1.0107975246708	3.47959486598936e-04	1
DC	ENSG00000125351	UPF3B	0.440467093586173	0.173567581101268	1.343536735502	3.48573826247849e-04	1
DC	ENSG00000182247	UBE2E2	0.401865862294188	0.166170743350755	1.27404763040348	3.56552659512276e-04	1
DC	ENSG00000132424	PNISR	4.25442348920326	2.15790786677056	0.979330378258187	3.56574711969381e-04	1
DC	ENSG00000115053	NCL	3.17939166037038	1.61542597615958	0.976836105646292	3.56781186738978e-04	1
DC	ENSG00000137478	FCHSD2	1.05185536460244	0.310089660172699	1.76217901472908	3.66396793745307e-04	1
DC	ENSG00000106263	EIF3B	1.23498263641261	0.333681070251794	1.88794900820047	3.7202821209892e-04	1
DC	ENSG00000185721	DRG1	0.522178492201307	0.18856842970664	1.46945487734242	3.7374536567623e-04	1
DC	ENSG00000187514	PTMA	20.1827678223094	14.3245837805602	0.494630815966232	3.75361774537654e-04	1
DC	ENSG00000124766	SOX4	1.00111913669982	0.368646661039306	1.4413030750244	3.76897935212878e-04	1
DC	ENSG00000162521	RBBP4	1.34451450584865	0.707272787628268	0.92674666071714	3.83209615064228e-04	1
DC	ENSG00000110871	COQ5	0.283284009141444	0.144164773085499	0.974530483962018	3.92341991584562e-04	1
DC	ENSG00000140740	UQCRC2	1.19527625278368	0.672974459005349	0.828720435818366	3.97789155268992e-04	1
DC	ENSG00000156261	CCT8	1.69922214327808	0.885554525762026	0.940221426649377	3.99871050966087e-04	1
DC	ENSG00000115355	CCDC88A	2.33866828997444	1.31667754010024	0.828785181726391	4.01900784752962e-04	1
DC	ENSG00000281649	EBLN3P	1.09426088706058	0.301524907819068	1.85960765008433	4.06960517485127e-04	1
DC	ENSG00000224032	EPB41L4A-AS1	0.629160542565335	0.236547542585146	1.41129802257499	4.23779434878048e-04	1
DC	ENSG00000174851	YIF1A	0.676940127450271	0.264203765733811	1.3573772093748	4.29495001988851e-04	1
DC	ENSG00000104964	TLE5	1.59475527673847	0.685469059378728	1.21817159973683	4.32868478904574e-04	1
DC	ENSG00000171960	PPIH	0.444345232070274	0.159983668383215	1.47375636983837	4.3900081922305e-04	1
DC	ENSG00000061794	MRPS35	0.567088019906718	0.237266840634289	1.25706218884582	4.89972755662346e-04	1
DC	ENSG00000111615	KRR1	0.881466479786948	0.306082147920078	1.52598680520855	5.00890418925713e-04	1
DC	ENSG00000123836	PFKFB2	0.456505149015733	0.328767109959878	0.473565154512687	5.06137442441151e-04	1
DC	ENSG00000169136	ATF5	0.507156655173937	0.22499502006607	1.17253837901052	5.10985935242327e-04	1
DC	ENSG00000112667	DNPH1	0.336856587271776	0.17027023486406	0.984308253803919	5.35003454187599e-04	1
DC	ENSG00000170855	TRIAP1	0.400951360844459	0.136516342999702	1.55435356172636	5.43997129799316e-04	1
DC	ENSG00000126067	PSMB2	1.15219259317877	0.709145029177798	0.700229276418536	5.48243335407336e-04	1
DC	ENSG00000130638	ATXN10	0.638297700943522	0.247915879345863	1.36437877047916	5.57171003225175e-04	1
DC	ENSG00000147905	ZCCHC7	0.349602669564082	0.200291664928796	0.803613816167868	5.99025964177566e-04	1
DC	ENSG00000109689	STIM2	1.17673187332277	0.263755432224774	2.1575129170204	6.16506212587033e-04	1
DC	ENSG00000081870	HSPB11	0.893048282366149	0.335518337713747	1.41234655739372	6.19102708296003e-04	1
DC	ENSG00000080824	HSP90AA1	5.1162487811634	3.26873342331638	0.646354692918959	6.26747615184389e-04	1
DC	ENSG00000139370	SLC15A4	0.525549910139661	0.315873260630239	0.734481964846706	6.3404111013083e-04	1
DC	ENSG00000151465	CDC123	1.13261920146414	0.45069197490145	1.32944922685261	6.70726207512172e-04	1
DC	ENSG00000136710	CCDC115	0.726425919977432	0.304836284629002	1.25278104420995	6.79050711264245e-04	1
DC	ENSG00000227507	LTB	6.2088554763494	1.14277076386675	2.44179131784869	7.0421222171902e-04	1
DC	ENSG00000197157	SND1	0.619724210930266	0.292607823969163	1.08265798569807	7.14900422266044e-04	1
DC	ENSG00000127922	SEM1	2.36988630271007	1.22988740945458	0.946291596772551	7.32133867756402e-04	1
DC	ENSG00000164405	UQCRQ	2.50338852769593	1.7648567732898	0.504331109180723	7.69198503299541e-04	1
DC	ENSG00000163479	SSR2	2.96396040817296	1.6620685236311	0.834546313967417	7.76871461535233e-04	1
DC	ENSG00000137106	GRHPR	0.784862492140065	0.410212941547296	0.936066908857411	7.94184270945114e-04	1
DC	ENSG00000164258	NDUFS4	1.07894499533098	0.46950493989889	1.20040907564076	8.03516172729633e-04	1
DC	ENSG00000158417	EIF5B	1.2603983790865	0.780358769005302	0.691670345202043	8.13909785888141e-04	1
DC	ENSG00000213722	DDAH2	0.699162647460771	0.447619789252642	0.643354292166258	8.33510261992573e-04	1
DC	ENSG00000131558	EXOC4	1.02064722648948	0.257067702604322	1.98926403371526	8.44220596168537e-04	1
DC	ENSG00000120697	ALG5	0.484811836369107	0.225754117451268	1.10267262095021	8.52978374168243e-04	1
DC	ENSG00000125534	PPDPF	1.83256440917147	1.14533296865894	0.678096829275839	8.80077216113147e-04	1
DC	ENSG00000136104	RNASEH2B	1.13890133491147	0.456969164279068	1.31747404678956	9.03626352610489e-04	1
DC	ENSG00000168234	TTC39C	0.287020703148817	0.205850163081791	0.479560212370433	9.09159459307359e-04	1
DC	ENSG00000177733	HNRNPA0	0.954508202911228	0.649989671363284	0.554340802772447	9.17196596544454e-04	1
DC	ENSG00000161526	SAP30BP	1.13039914534291	0.404554844977429	1.48242507468271	9.17611918732231e-04	1
DC	ENSG00000116604	MEF2D	0.667393536293376	0.205280727083067	1.70093952866029	9.30724988962493e-04	1
DC	ENSG00000198818	SFT2D1	1.56758947472936	0.942030796727181	0.734701661305729	9.60139493552506e-04	1
DC	ENSG00000173113	TRMT112	2.14028301821632	1.27540456683351	0.746846630429339	9.8608259046547e-04	1
DC	ENSG00000062485	CS	0.441549338977567	0.244563951585613	0.852362886328342	9.90630526119836e-04	1
DC	ENSG00000147454	SLC25A37	4.79860208546614	3.05593291045334	0.651001314411793	0.00100583608511624	1
DC	ENSG00000127884	ECHS1	0.596564306670637	0.300460487443615	0.989502382267924	0.00102627702770615	1
DC	ENSG00000170854	RIOX2	0.382039764650567	0.140956328463121	1.43847455764952	0.00103186529009367	1
DC	ENSG00000110880	CORO1C	1.18484212581468	0.676717059332448	0.808070177196594	0.00104494326132804	1
DC	ENSG00000232112	TMA7	8.34491203418223	5.79832980223699	0.525259447312024	0.00107802125770939	1
DC	ENSG00000181924	COA4	0.781792419617387	0.301137060306552	1.37636532765407	0.00110966221294835	1
DC	ENSG00000167315	ACAA2	0.372335839230066	0.190209092906861	0.969018274065314	0.00113757122503999	1
DC	ENSG00000131116	ZNF428	0.450485939752812	0.232468435827831	0.954447235550135	0.00116446571709224	1
DC	ENSG00000160783	PMF1	0.673936712872078	0.336822536702804	1.00062444717324	0.0012128716003202	1
DC	ENSG00000105258	POLR2I	1.35450565512494	0.591521227649014	1.19526456893517	0.00121697568393434	1
DC	ENSG00000065000	AP3D1	0.512438661676481	0.341963965982426	0.583535015034276	0.00125108157012242	1
DC	ENSG00000155366	RHOC	0.729168989789962	0.39738522129092	0.875714987598483	0.00126222849883977	1
DC	ENSG00000100220	RTCB	0.610645367856824	0.265401598883305	1.20215771636331	0.001280432409945	1
DC	ENSG00000144136	SLC20A1	0.448572064268587	0.251545477293713	0.834520525807273	0.00131152833089547	1
DC	ENSG00000167526	RPL13	44.381394772164	24.1496741738128	0.877951283338156	0.00132841846137395	1
DC	ENSG00000023697	DERA	0.369410593128427	0.185953294480381	0.990284929301702	0.00135536959331605	1
DC	ENSG00000172053	QARS1	0.920759421070963	0.485281454293807	0.924002527081051	0.00136897565464499	1
DC	ENSG00000184203	PPP1R2	1.3575907405229	0.78967982152249	0.781708898947996	0.00139126649253943	1
DC	ENSG00000151092	NGLY1	0.425299461886004	0.276149417939164	0.623029943046208	0.00147995658744685	1
DC	ENSG00000167272	POP5	0.40038238180261	0.193341868512704	1.05022440258003	0.0014890499120596	1
DC	ENSG00000168394	TAP1	0.758292269695844	0.426158339587443	0.83136445069454	0.00150466951281365	1
DC	ENSG00000163029	SMC6	0.419891796952958	0.202975381632522	1.04871284660626	0.00154349893410897	1
DC	ENSG00000148444	COMMD3	1.30961635414126	0.502455598757468	1.38207622477512	0.00154949368056434	1
DC	ENSG00000198783	ZNF830	0.402704347544234	0.220995203025723	0.865705993041527	0.0016360846897163	1
DC	ENSG00000104442	ARMC1	0.29750266181641	0.175412604044696	0.762150162077948	0.00165149052113432	1
DC	ENSG00000104886	PLEKHJ1	0.937626964435756	0.463043010674606	1.01786785230699	0.00166304798071009	1
DC	ENSG00000214194	SMIM30	0.59256617005448	0.311100245343293	0.929596731728806	0.00167865456164429	1
DC	ENSG00000115866	DARS1	0.594856450841117	0.438929274737654	0.438553068032017	0.00170029839614326	1
DC	ENSG00000060688	SNRNP40	0.439091741607176	0.188613277215203	1.21909116420852	0.00171657672455827	1
DC	ENSG00000084072	PPIE	0.405290944738318	0.172911805661043	1.22892156891347	0.00176243171099435	1
DC	ENSG00000165512	ZNF22	0.620188043602841	0.303003936161614	1.03336917788768	0.00180504291327447	1
DC	ENSG00000168259	DNAJC7	2.20318250978804	1.22261492443179	0.849618928366748	0.00184389801620717	1
DC	ENSG00000166902	MRPL16	0.72788846487544	0.326343245518314	1.15732722219784	0.00184534418563245	1
DC	ENSG00000159884	CCDC107	0.450659543202252	0.224672242373994	1.00421604704364	0.00184822045120566	1
DC	ENSG00000114779	ABHD14B	0.2722870697591	0.170342534183929	0.676689755968285	0.00186862592736471	1
DC	ENSG00000087302	RTRAF	1.87229035519086	1.20917956197575	0.630775686438134	0.00188284674449107	1
DC	ENSG00000204308	RNF5	0.443112894779813	0.210860610687511	1.07138468939341	0.00188898281739208	1
DC	ENSG00000239713	APOBEC3G	0.43179326561652	0.197674516911829	1.127213843896	0.00189649935839736	1
DC	ENSG00000143621	ILF2	1.04339504473438	0.477879207049241	1.12656758576947	0.001915580977574	1
DC	ENSG00000078668	VDAC3	0.848329282431914	0.451675196077037	0.909338671616279	0.00197545725668501	1
DC	ENSG00000189241	TSPYL1	0.576033461033498	0.207509798755	1.47297315526037	0.00198878938110791	1
DC	ENSG00000196843	ARID5A	0.52866418968506	0.243771217099558	1.11682381359803	0.00199427434116232	1
DC	ENSG00000170035	UBE2E3	1.20892240251426	0.51251914502198	1.23804384259195	0.00204252923721657	1
DC	ENSG00000124596	OARD1	0.644470783420396	0.282568279060152	1.1895154379058	0.00207839999078209	1
DC	ENSG00000185624	P4HB	1.84151245741534	0.958793837413047	0.941598615478315	0.00209034060239578	1
DC	ENSG00000133872	SARAF	2.42327561055714	1.47703650760403	0.714253013291532	0.00209416297629758	1
DC	ENSG00000227500	SCAMP4	0.431509336287023	0.181341799256455	1.25068027000148	0.00215533988123473	1
DC	ENSG00000131876	SNRPA1	0.509358290367783	0.244231210300319	1.06043325294873	0.00215976447731262	1
DC	ENSG00000100243	CYB5R3	0.743132478704726	0.469878136023613	0.661332784841817	0.00217349162891092	1
DC	ENSG00000085871	MGST2	0.868725611092666	0.362403137810272	1.26130512378059	0.00218348146826513	1
DC	ENSG00000137288	UQCC2	0.587156822665146	0.267700970134373	1.13312351439977	0.00220474768035646	1
DC	ENSG00000115233	PSMD14	0.71178835268231	0.180108003585298	1.98258603284638	0.00223161004242956	1
DC	ENSG00000169062	UPF3A	0.685512889279186	0.384897561099768	0.832709262818712	0.00223586348763782	1
DC	ENSG00000164919	COX6C	3.2212745845669	1.85696551917037	0.79468461566412	0.002269507680019	1
DC	ENSG00000130312	MRPL34	1.00976011977597	0.514147647936105	0.973757981542915	0.00227340464731774	1
DC	ENSG00000072042	RDH11	0.437054158388617	0.231748923260027	0.915249429184055	0.00228417757802663	1
DC	ENSG00000165898	ISCA2	0.675637327183379	0.307096338025705	1.13755772646304	0.00229818075833704	1
DC	ENSG00000178449	COX14	1.49563482345016	0.891484804198836	0.746475855813157	0.00231547407757666	1
DC	ENSG00000148908	RGS10	2.10807018067198	1.49257987764266	0.498114755619186	0.00232843254891268	1
DC	ENSG00000257727	CNPY2	0.784762882797613	0.512533209382866	0.614611321032038	0.0023730575942462	1
DC	ENSG00000100591	AHSA1	0.411687558816753	0.231558246006102	0.830174717447042	0.0024086960857248	1
DC	ENSG00000106554	CHCHD3	0.474374592455884	0.221119668734819	1.10119938158114	0.00244048631240118	1
DC	ENSG00000130826	DKC1	0.224363666843162	0.169830136856262	0.401746574647667	0.00244998773232196	1
DC	ENSG00000170310	STX8	0.676058991886136	0.36548640755401	0.887331386068387	0.00250464354960422	1
DC	ENSG00000173875	ZNF791	0.461758860589073	0.252404667292994	0.871401057142095	0.00260527546006783	1
DC	ENSG00000131368	MRPS25	0.359302966467865	0.168044914342045	1.09635396448903	0.00264755400375491	1
DC	ENSG00000240972	MIF	1.12751849865901	0.519665496023745	1.11749592590523	0.00264775881742259	1
DC	ENSG00000146701	MDH2	1.40251153730185	0.846023489371909	0.72924301410136	0.00269701467549998	1
DC	ENSG00000163584	RPL22L1	1.22810949561326	0.717405991637784	0.775577494471816	0.00275394319132945	1
DC	ENSG00000018189	RUFY3	0.500071492934308	0.171131579915643	1.5470283517596	0.00280870870876775	1
DC	ENSG00000123136	DDX39A	0.39331301154663	0.223988486159045	0.812253339881422	0.00281436420573567	1
DC	ENSG00000148335	NTMT1	0.733322842840628	0.185933293523144	1.97966335495285	0.00283299797542287	1
DC	ENSG00000198763	MT-ND2	31.9746308404456	19.2186634472975	0.734419694659682	0.00283545891619459	1
DC	ENSG00000166797	CIAO2A	1.49113846186395	0.917712556196453	0.700299975517764	0.0028607126207683	1
DC	ENSG00000110955	ATP5F1B	2.8364482768013	1.5405074447387	0.880679901978218	0.00288049786815795	1
DC	ENSG00000126756	UXT	2.7281076856002	1.68130992900969	0.698314900111665	0.00299440258883831	1
DC	ENSG00000178057	NDUFAF3	1.01531654046513	0.6223975719765	0.70602124241237	0.00299734972613884	1
DC	ENSG00000106268	NUDT1	0.754313831447356	0.42076037753134	0.842166025817966	0.00306169214015391	1
DC	ENSG00000172428	COPS9	3.5903214173004	2.24025533456349	0.680449830839365	0.00312073645423944	1
DC	ENSG00000174173	TRMT10C	0.420970037442164	0.214637918836159	0.971812581898036	0.00314005742032165	1
DC	ENSG00000130165	ELOF1	0.597150112783622	0.319784509142405	0.900993590506415	0.00316333485956153	1
DC	ENSG00000152240	HAUS1	0.411483091402197	0.237179261843887	0.794855277868179	0.00318318661310472	1
DC	ENSG00000183155	RABIF	0.473750203694992	0.358045478435317	0.403983715356648	0.0032196256528474	1
DC	ENSG00000068120	COASY	0.393328281943021	0.20265298061662	0.956722531122569	0.0032977389686771	1
DC	ENSG00000107937	GTPBP4	0.60101884154686	0.192571836384889	1.64201349461096	0.00334211801865349	1
DC	ENSG00000168374	ARF4	0.787822252310799	0.446733052993945	0.81845716588335	0.00337806081339853	1
DC	ENSG00000142168	SOD1	1.88412818186036	0.732914406188161	1.36218049099501	0.00340782135959688	1
DC	ENSG00000172270	BSG	1.18928106135469	0.88539763424389	0.425692282036675	0.00340976594767984	1
DC	ENSG00000006625	GGCT	0.692013494357421	0.209008044846945	1.72724169730046	0.0034198062566937	1
DC	ENSG00000196230	TUBB	1.28042589627853	0.944715713442707	0.438671600588397	0.0035058354650844	1
DC	ENSG00000185475	TMEM179B	1.23592265107328	0.837444532476513	0.561522913618529	0.00353912042786144	1
DC	ENSG00000174891	RSRC1	0.680224527360977	0.522198689742175	0.381412189546159	0.00365074315255227	1
DC	ENSG00000150316	CWC15	1.23140069603559	0.822758298536626	0.581759711230984	0.00368507057565371	1
DC	ENSG00000112304	ACOT13	0.433989291211439	0.190999750851638	1.18408868791884	0.00380185335821726	1
DC	ENSG00000171953	ATPAF2	0.230592190840763	0.166564123141877	0.46926596919897	0.00380328871595077	1
DC	ENSG00000100380	ST13	1.60560084802117	1.03840409543425	0.628745305387105	0.00391746486143669	1
DC	ENSG00000146376	ARHGAP18	0.522635686320371	0.310966598386195	0.749046011729339	0.00400862220249394	1
DC	ENSG00000180817	PPA1	1.22534897215311	0.533775189372208	1.19888852513666	0.00402929129576006	1
DC	ENSG00000114503	NCBP2	0.498849665283603	0.261838692179351	0.929926804887495	0.00406471189840432	1
DC	ENSG00000089053	ANAPC5	1.45680243399825	0.526613921135142	1.46798767294979	0.00412660210368919	1
DC	ENSG00000157020	SEC13	0.996106061310496	0.373759720492572	1.41418826231007	0.0041536939814793	1
DC	ENSG00000159199	ATP5MC1	0.898616581733258	0.635916387928371	0.498868595068981	0.00423665282758554	1
DC	ENSG00000129197	RPAIN	0.912751078069659	0.343168798014496	1.41130308322509	0.00425824963519122	1
DC	ENSG00000168438	CDC40	1.33618758185127	0.840990152029684	0.667961744248094	0.00427023576776321	1
DC	ENSG00000110711	AIP	0.895544634930238	0.559988719765499	0.677367573238573	0.00427369544026429	1
DC	ENSG00000100592	DAAM1	0.526956657997829	0.323382395078928	0.704443164870886	0.00437735275177877	1
DC	ENSG00000102007	PLP2	5.69147593565504	3.04388244157954	0.902890185043498	0.00437869699065516	1
DC	ENSG00000118705	RPN2	1.02218038971333	0.569131524102322	0.844815821516958	0.00441559399466827	1
DC	ENSG00000111726	CMAS	0.409271382682555	0.206622307432317	0.986061773949957	0.00442269219636869	1
DC	ENSG00000183172	SMDT1	2.41973876747616	1.62107452652616	0.577900885854017	0.00445819940070663	1
DC	ENSG00000125375	DMAC2L	0.527947366853394	0.255499708171548	1.0470724654813	0.00446684680549206	1
DC	ENSG00000110200	ANAPC15	0.975672880847909	0.680170140647883	0.520501855273386	0.00450032479286514	1
DC	ENSG00000137547	MRPL15	0.536894153782556	0.205059590515448	1.38859447630489	0.00450269501130846	1
DC	ENSG00000089737	DDX24	1.13705193918852	0.753226486038073	0.594142520255094	0.00451875789585323	1
DC	ENSG00000197111	PCBP2	3.11672189120365	2.02879371681668	0.619407244750537	0.00454539528814856	1
DC	ENSG00000116752	BCAS2	0.417110952350913	0.231409888642228	0.849980679272834	0.00455708821099892	1
DC	ENSG00000171566	PLRG1	0.285641349650876	0.173739953677826	0.717275282084721	0.00456678862333868	1
DC	ENSG00000123562	MORF4L2	0.612144765541828	0.237105367006283	1.36834455550483	0.0045707616323489	1
DC	ENSG00000044574	HSPA5	2.11566214316442	1.19286800692633	0.826674842310339	0.00458917729088973	1
DC	ENSG00000132963	POMP	2.48078535387912	1.9031326057568	0.382420824994441	0.0046139662331905	1
DC	ENSG00000100804	PSMB5	0.947289503784164	0.40641149515543	1.22086419050232	0.00479224611903975	1
DC	ENSG00000171530	TBCA	2.95345105055508	1.87952711646706	0.652031971746668	0.00486111772768432	1
DC	ENSG00000167862	MRPL58	0.433730583842418	0.18948053801868	1.19474950271681	0.00489444590199791	1
DC	ENSG00000127022	CANX	2.39757491107165	1.38754730499725	0.789038934834059	0.00496181167326965	1
DC	ENSG00000144381	HSPD1	0.927905359058352	0.695668769366695	0.415577111064104	0.00497117078044971	1
DC	ENSG00000115484	CCT4	1.06978016812021	0.508438899578618	1.07316804675938	0.00499546774476653	1
DC	ENSG00000128626	MRPS12	0.741570561390838	0.404547429457003	0.874275118230213	0.00510810119460372	1
DC	ENSG00000090273	NUDC	1.06976867164933	0.556636103307917	0.94249247012213	0.00513020607607397	1
DC	ENSG00000103429	BFAR	0.891808105764115	0.329675233880632	1.43568780074129	0.0051409530408226	1
DC	ENSG00000134375	TIMM17A	0.521073648046928	0.236400890360988	1.14025182686681	0.00514995102393178	1
DC	ENSG00000130816	DNMT1	0.682892284373732	0.350895014928685	0.960618581874209	0.00515595385155053	1
DC	ENSG00000140391	TSPAN3	0.346885168991129	0.215974299043932	0.68359851799674	0.00523151269832327	1
DC	ENSG00000134153	EMC7	0.78392041652263	0.393697359459555	0.993620163271929	0.005232301434192	1
DC	ENSG00000129559	NEDD8	3.4690975917898	2.24968753886497	0.624835788594402	0.00526104039520181	1
DC	ENSG00000102103	PQBP1	0.715267391271447	0.41058729365736	0.800793689773267	0.00529038153858288	1
DC	ENSG00000186184	POLR1D	2.23789049264794	1.40316331483399	0.673456507541238	0.00536505585866164	1
DC	ENSG00000150459	SAP18	2.3786125182411	1.59140782325712	0.579816676056113	0.00538714247636893	1
DC	ENSG00000163875	MEAF6	0.942580188954584	0.530469968790677	0.829344280330154	0.00544517072014428	1
DC	ENSG00000116750	UCHL5	0.635055341985401	0.191269611607769	1.73127464076956	0.00545595196214889	1
DC	ENSG00000140497	SCAMP2	0.936290924300707	0.664632860380097	0.494399249988471	0.0054827451892559	1
DC	ENSG00000136045	PWP1	0.360549226278991	0.190740896178857	0.918582045343115	0.00549609840187939	1
DC	ENSG00000170445	HARS1	0.441977547172043	0.214337833986535	1.04408655059158	0.00557404609056455	1
DC	ENSG00000113013	HSPA9	0.865408949261575	0.553768682228643	0.644098573859237	0.00566755304580896	1
DC	ENSG00000241343	RPL36A	5.53889825843022	3.48614611485479	0.66796600010484	0.00569695930673767	1
DC	ENSG00000166595	CIAO2B	1.5410191014817	0.844523909804341	0.867674570993081	0.00576268797068193	1
DC	ENSG00000100412	ACO2	1.14595419584157	0.287239073839194	1.99622545927606	0.00582078365067732	1
DC	ENSG00000047579	DTNBP1	0.375159975212857	0.194829839918727	0.945291263002788	0.00583389616149083	1
DC	ENSG00000184900	SUMO3	1.10956005632568	0.757515356145082	0.550640717405846	0.00583660804255442	1
DC	ENSG00000110876	SELPLG	1.59729953250899	1.05743570282316	0.595064935311099	0.00602279389605263	1
DC	ENSG00000112110	MRPL18	0.835467189521204	0.351071446793348	1.25081850758288	0.00606590831018569	1
DC	ENSG00000146540	C7orf50	0.647538640940704	0.291596403687073	1.15099335938057	0.0061126346239925	1
DC	ENSG00000054148	PHPT1	1.11108316225133	0.699355819678587	0.667868238649435	0.00617609178483829	1
DC	ENSG00000175324	LSM1	1.58443767879394	0.456455918996632	1.79542346718595	0.00626367279989992	1
DC	ENSG00000179583	CIITA	0.427939542885443	0.226619744208965	0.917133433220835	0.00629644638519298	1
DC	ENSG00000167283	ATP5MG	8.67064833320916	6.74687692091175	0.361920028699424	0.00634384207848198	1
DC	ENSG00000165678	GHITM	1.71593170307793	1.1357242487423	0.595379538035869	0.00635342108243053	1
DC	ENSG00000156467	UQCRB	7.06906544201219	5.04769736589186	0.485894081436971	0.00657046488476622	1
DC	ENSG00000129667	RHBDF2	0.452911057707975	0.289873226609742	0.643805674090046	0.00658818523934931	1
DC	ENSG00000102898	NUTF2	0.955825475227018	0.334930661779732	1.51288476367305	0.00662059399273863	1
DC	ENSG00000160799	CCDC12	1.2407133382992	0.820385749046036	0.596795489194853	0.00671089588295006	1
DC	ENSG00000120438	TCP1	0.70269910018381	0.439263210564025	0.677821376141841	0.00678931050855543	1
DC	ENSG00000161091	MFSD12	0.401023035321157	0.242785999263351	0.723999881352363	0.0069944940839688	1
DC	ENSG00000278311	GGNBP2	1.57533315158359	1.05211594193687	0.582363265459613	0.00708053532337824	1
DC	ENSG00000175354	PTPN2	1.78172783347056	0.780893178188283	1.19007986148795	0.00708713926848306	1
DC	ENSG00000083099	LYRM2	0.716684851173329	0.356439995962793	1.00767963000242	0.00711523797773612	1
DC	ENSG00000180822	PSMG4	0.442975041983224	0.203325515594738	1.12343414471555	0.00713122966616708	1
DC	ENSG00000107020	PLGRKT	0.346188913250537	0.216795848630891	0.675222391777057	0.00721837879048337	1
DC	ENSG00000122884	P4HA1	0.337998815068894	0.204867377778103	0.722327914892379	0.0072259203277474	1
DC	ENSG00000266472	MRPS21	1.54046243913105	1.00239459970343	0.619912958361273	0.00722682808980789	1
DC	ENSG00000121691	CAT	2.10586680934927	1.19343432221201	0.819295019152239	0.00722782919985863	1
DC	ENSG00000115956	PLEK	5.03235540824429	2.76920203080972	0.861763504344302	0.00738235188823833	1
DC	ENSG00000111361	EIF2B1	0.298854345497467	0.192860656687391	0.631883654882682	0.00755125048754039	1
DC	ENSG00000133706	LARS1	0.739107213374163	0.447466927400256	0.724002598232677	0.00758359157489216	1
DC	ENSG00000128534	LSM8	1.5445863376838	0.979324667777891	0.657361385948521	0.00768298114072912	1
DC	ENSG00000158985	CDC42SE2	1.53113468587293	0.772237391608052	0.987484878580438	0.00774837945683616	1
DC	ENSG00000219200	RNASEK	1.57981814532993	0.77227162012068	1.03257823720467	0.00793320732613152	1
DC	ENSG00000161057	PSMC2	0.447714569621352	0.275253604562924	0.701817810871745	0.00796708231966322	1
DC	ENSG00000184182	UBE2F	0.683820114112966	0.477255972138374	0.518853608414897	0.00836944214328199	1
DC	ENSG00000121073	SLC35B1	0.445578509892908	0.222542326484847	1.00159989777675	0.00839804930800937	1
DC	ENSG00000114850	SSR3	2.46296804659354	1.29730484137118	0.924880386439065	0.00842751787610497	1
DC	ENSG00000205220	PSMB10	1.66460796210865	1.08708342968736	0.614719776735601	0.00847139954631944	1
DC	ENSG00000075415	SLC25A3	4.07218106978127	2.79399673571127	0.543471377147872	0.00858413459626256	1
DC	ENSG00000100142	POLR2F	1.25681866679698	0.638393063600983	0.97725963212205	0.00862681139803226	1
DC	ENSG00000178982	EIF3K	6.2180001531083	4.28743414518841	0.536336140483706	0.00864580258641676	1
DC	ENSG00000100632	ERH	2.67699543995976	1.19296520971973	1.16606271093952	0.00873109423451526	1
DC	ENSG00000100897	DCAF11	0.504883343618732	0.307020289155201	0.717616084936297	0.00888404057369833	1
DC	ENSG00000127526	SLC35E1	0.709530134407361	0.235530771067789	1.59094840422763	0.00907730437702126	1
DC	ENSG00000110801	PSMD9	0.685666457495571	0.472190458903558	0.538138057200928	0.00907910757747028	1
DC	ENSG00000130517	PGPEP1	0.653941834843265	0.248440059869626	1.39626449969595	0.00910661138456396	1
DC	ENSG00000134049	IER3IP1	0.583191111117973	0.28217045575637	1.04740178998898	0.00911527251983169	1
DC	ENSG00000111605	CPSF6	0.357019845282446	0.24651066869321	0.534354183931091	0.00912741204373189	1
DC	ENSG00000136279	DBNL	3.46385479845882	1.2409098216295	1.48098017797168	0.00912872309946653	1
DC	ENSG00000089280	FUS	2.6260291181902	1.97912047831096	0.408023474703473	0.00916502949815971	1
DC	ENSG00000196187	TMEM63A	0.572596215201144	0.419110174551926	0.450188588749431	0.00924815747597752	1
DC	ENSG00000122644	ARL4A	0.374727116891735	0.213633468130111	0.810702701725854	0.00930018192128591	1
DC	ENSG00000149761	NUDT22	0.712720162193673	0.386772796649678	0.881849409851712	0.00944893859196403	1
DC	ENSG00000188976	NOC2L	0.682776524293522	0.238753602203828	1.51589095542724	0.00972178177109467	1
DC	ENSG00000163807	KIAA1143	0.730605467510814	0.327360389958445	1.15821278143266	0.00974669057653123	1
DC	ENSG00000137692	DCUN1D5	0.344525475691557	0.222342149701552	0.631829197995392	0.00989705958828434	1
DC	ENSG00000154723	ATP5PF	3.02120231292598	1.94486875648846	0.635449993833192	0.00990292693664247	1
DC	ENSG00000204392	LSM2	0.85684831195047	0.498669146148641	0.780956883538413	0.0099658979185369	1
Mono_Classical	ENSG00000038427	VCAN	25.8871781667924	9.5798541116694	1.43416212182957	0	0
Mono_Classical	ENSG00000100097	LGALS1	26.5496003720082	12.3557928531093	1.10350255629967	0	0
Mono_Classical	ENSG00000089157	RPLP0	14.5530628173639	7.32408394150266	0.990602581575451	0	0
Mono_Classical	ENSG00000167526	RPL13	38.9581586004065	20.9298759636217	0.896361726687732	0	0
Mono_Classical	ENSG00000111640	GAPDH	34.649118829675	20.550796799756	0.753624331831273	0	0
Mono_Classical	ENSG00000138326	RPS24	47.5144702148318	29.3399867570812	0.695498723671565	3.1538081530532e-293	1.21099925460937e-288
Mono_Classical	ENSG00000142937	RPS8	43.7090299030576	25.8166369744935	0.759630279661436	1.6290067372321e-281	6.25506006962383e-277
Mono_Classical	ENSG00000149273	RPS3	26.7445643990435	15.4437972632195	0.79221818534784	2.29117762769618e-270	8.7976638548278e-266
Mono_Classical	ENSG00000108298	RPL19	39.1771089020051	22.7460073081063	0.784397611128576	3.84039180727905e-263	1.47463364615901e-258
Mono_Classical	ENSG00000145592	RPL37	32.0926742053323	20.5789163419496	0.641076997083542	3.01887382653628e-262	1.1591871719134e-257
Mono_Classical	ENSG00000156508	EEF1A1	67.0400044859615	41.7365440558363	0.68371110075324	5.09942331567365e-257	1.95807656475237e-252
Mono_Classical	ENSG00000140988	RPS2	25.9068318220522	12.4130284235553	1.06147746267762	2.20490764398711e-255	8.4664043713817e-251
Mono_Classical	ENSG00000108107	RPL28	57.316522300531	36.0765509370148	0.667889658490681	2.97286297058192e-255	1.14151992344405e-250
Mono_Classical	ENSG00000204628	RACK1	18.4103954734145	10.5836975804347	0.798676873915029	3.81482642463012e-252	1.46481705052947e-247
Mono_Classical	ENSG00000198034	RPS4X	26.6530398991282	15.52228177483	0.779959438999463	4.58134532617725e-250	1.75914497834554e-245
Mono_Classical	ENSG00000162244	RPL29	26.3486299231832	15.612656535601	0.755011909861267	9.00087758512868e-246	3.45615697513771e-241
Mono_Classical	ENSG00000148303	RPL7A	22.7316075932517	13.6806247167612	0.732565604591627	5.06096182727699e-243	1.94330812243782e-238
Mono_Classical	ENSG00000137818	RPLP1	87.3354638748503	52.173118098956	0.743260942933648	1.04415003530944e-239	4.00932730558118e-235
Mono_Classical	ENSG00000196531	NACA	21.229888758509	13.1334584863787	0.692849934811991	8.78189344827901e-238	3.37207144627017e-233
Mono_Classical	ENSG00000161016	RPL8	27.7614515792294	16.5833811586373	0.743344819354358	3.9228082349466e-235	1.5062799060548e-230
Mono_Classical	ENSG00000089009	RPL6	27.9553985456362	17.1781010583184	0.702556349336529	9.82924521769349e-231	3.77423357868995e-226
Mono_Classical	ENSG00000115268	RPS15	34.6189989862448	21.1080110009697	0.713773369014932	1.61694280821711e-224	6.20873699499205e-220
Mono_Classical	ENSG00000142534	RPS11	19.0775468044298	10.9753733504805	0.797605649158389	3.13577742757399e-222	1.20407581663986e-217
Mono_Classical	ENSG00000145425	RPS3A	36.1106059498871	22.9971984811438	0.650964506713388	2.62511307504622e-221	1.00799091855625e-216
Mono_Classical	ENSG00000110700	RPS13	35.1402283441904	22.4175549859367	0.648494629737684	2.84560548673258e-215	1.09265559479558e-210
Mono_Classical	ENSG00000100316	RPL3	19.0744676540208	11.782808700689	0.694959314329382	8.78853404332387e-212	3.3746213019555e-207
Mono_Classical	ENSG00000231500	RPS18	35.6407414916193	22.3234703944084	0.674966026697003	1.38479622675347e-211	5.31734055148799e-207
Mono_Classical	ENSG00000124614	RPS10	13.5496007320969	8.27490065700683	0.71143644302467	1.00281272143993e-210	3.85060028778503e-206
Mono_Classical	ENSG00000170889	RPS9	35.5790145286658	22.5442014125079	0.658270145215112	6.37394122769733e-210	2.44746595261122e-205
Mono_Classical	ENSG00000144713	RPL32	39.8889932698426	25.3271384538424	0.655306627052031	6.38096701510966e-209	2.45016371446181e-204
Mono_Classical	ENSG00000161970	RPL26	34.4884783148632	21.879156881873	0.6565573316303	7.09114472359221e-208	2.72285775096494e-203
Mono_Classical	ENSG00000122406	RPL5	15.2069741523144	9.28613514148299	0.711582935810774	2.144958586491e-206	8.23621198040813e-202
Mono_Classical	ENSG00000197756	RPL37A	23.4460792439664	14.205460492341	0.722901089614372	3.14514973482634e-202	1.20767459517862e-197
Mono_Classical	ENSG00000174748	RPL15	24.5881050999858	15.5390257244405	0.662064505301729	4.58571330774806e-201	1.7608221959091e-196
Mono_Classical	ENSG00000142541	RPL13A	40.2431994172071	25.8366221286221	0.639327542037834	8.18515985185933e-201	3.14293767991694e-196
Mono_Classical	ENSG00000133112	TPT1	70.4272472151156	52.9321495291466	0.411989451539806	1.09395594546634e-200	4.20057203940163e-196
Mono_Classical	ENSG00000105640	RPL18A	30.5039436318953	19.0542219441793	0.678885071561797	1.72950057607089e-199	6.640936311997e-195
Mono_Classical	ENSG00000186468	RPS23	34.6690183163419	22.7748473853754	0.606205599407124	4.18175693571413e-199	1.60571102817551e-194
Mono_Classical	ENSG00000221983	UBA52	27.9655999061012	18.4362691868501	0.601106541089164	6.24025873550107e-196	2.3961345492577e-191
Mono_Classical	ENSG00000142676	RPL11	36.792822053993	24.7620418101387	0.571294056872784	1.18203695839723e-193	4.5387855128537e-189
Mono_Classical	ENSG00000063177	RPL18	23.0331698084118	14.7003597549185	0.64786150557307	5.65425778965015e-193	2.17112190606986e-188
Mono_Classical	ENSG00000174444	RPL4	9.73175233309813	5.81804232257831	0.742165813902735	9.31438679298073e-193	3.57653824076874e-188
Mono_Classical	ENSG00000112306	RPS12	40.5476408443025	26.5977918871679	0.608311497443933	2.48316470022525e-191	9.53485581592492e-187
Mono_Classical	ENSG00000137154	RPS6	30.2980094149858	19.2471010560002	0.654581843953921	1.95830413251442e-188	7.51949620802886e-184
Mono_Classical	ENSG00000135218	CD36	3.75349020130279	1.90475499885208	0.978627275305142	2.75777808255591e-188	1.05893162813982e-183
Mono_Classical	ENSG00000169100	SLC25A6	8.36326462470412	4.87301681916686	0.779251010475672	5.84095096599309e-187	2.24280835192203e-182
Mono_Classical	ENSG00000071082	RPL31	14.793758773513	9.13039786729123	0.696239022816993	1.16175240603303e-186	4.46089688868561e-182
Mono_Classical	ENSG00000171863	RPS7	23.5418302636933	15.8335653599995	0.572240333037622	4.93519529258112e-184	1.8950162884453e-179
Mono_Classical	ENSG00000164587	RPS14	45.6371258816357	31.0808499629177	0.554181979532069	8.86014405426928e-183	3.40211811395832e-178
Mono_Classical	ENSG00000168028	RPSA	9.73807893609305	6.0678670051772	0.682447729920929	9.62435248003251e-183	3.69555886528288e-178
Mono_Classical	ENSG00000116251	RPL22	14.5472264277898	9.15201880723878	0.668582193366891	4.23674762116643e-182	1.62682635157549e-177
Mono_Classical	ENSG00000090382	LYZ	82.3766629865394	54.685378507775	0.591080540677841	2.48678024136836e-181	9.54873877080623e-177
Mono_Classical	ENSG00000177600	RPLP2	34.4516649332925	22.3126382396261	0.626712597726774	2.74651547714945e-180	1.05460701291585e-175
Mono_Classical	ENSG00000147604	RPL7	25.2423350649562	16.6580185049525	0.599628574021113	1.27753812461851e-175	4.90549089091015e-171
Mono_Classical	ENSG00000026025	VIM	43.0868271984709	25.5409224025783	0.754436237590803	9.79909494417708e-174	3.76265647666511e-169
Mono_Classical	ENSG00000105372	RPS19	30.1859877724682	20.0763547709075	0.588381665642966	1.62094041280203e-173	6.22408699707723e-169
Mono_Classical	ENSG00000135486	HNRNPA1	6.99177837621842	4.01217272440491	0.801275739906696	1.65508913337169e-172	6.35521125432061e-168
Mono_Classical	ENSG00000182899	RPL35A	25.8594267060707	17.5912784056419	0.555829960328028	5.48537353767213e-172	2.10627373099535e-167
Mono_Classical	ENSG00000147403	RPL10	54.0491146672939	36.4135728771668	0.569794682520169	9.30744604987128e-172	3.57387313422957e-167
Mono_Classical	ENSG00000198755	RPL10A	15.7700705696873	9.99986502448808	0.657208589058655	1.14792562564546e-171	4.40780481735343e-167
Mono_Classical	ENSG00000014914	MTMR11	0.713416077342604	0.242346597999614	1.55767189788025	8.23606995751229e-170	3.16248614228557e-165
Mono_Classical	ENSG00000156482	RPL30	30.0526872252605	21.2554097387243	0.499663928410221	8.46397984095842e-170	3.24999897933121e-165
Mono_Classical	ENSG00000198242	RPL23A	16.4596931832737	10.890302974981	0.595893352185758	4.70693573354286e-168	1.80736918296579e-163
Mono_Classical	ENSG00000170458	CD14	6.85447415802051	4.1357889341825	0.728883432645208	8.63199505502271e-168	3.31451346122762e-163
Mono_Classical	ENSG00000171858	RPS21	14.585757079123	9.48450896190471	0.620915283252282	9.24257804232719e-168	3.54896511669279e-163
Mono_Classical	ENSG00000134419	RPS15A	32.1485517378796	22.3368890350621	0.525325478156254	3.23865846643995e-166	1.24358007794361e-161
Mono_Classical	ENSG00000008394	MGST1	1.54646922675524	0.65385695463787	1.24193117088735	3.65133484823676e-166	1.40203955502595e-161
Mono_Classical	ENSG00000105193	RPS16	22.8340799756061	15.0693735228238	0.599569221017967	1.1960420069141e-164	4.59256209814878e-160
Mono_Classical	ENSG00000169385	RNASE2	1.26739167268576	0.532986881682498	1.24969051182107	3.40928946204488e-164	1.30909896763599e-159
Mono_Classical	ENSG00000114391	RPL24	15.2490063701514	10.0913748350959	0.595592500662477	3.63604341925329e-159	1.39616795212488e-154
Mono_Classical	ENSG00000083845	RPS5	10.2978790377352	6.68456071653195	0.623442568768415	3.87436325433588e-159	1.48767800239989e-154
Mono_Classical	ENSG00000138061	CYP1B1	2.61008006711559	1.19971042707049	1.12140783778806	3.56812082282661e-157	1.37008703354896e-152
Mono_Classical	ENSG00000182718	ANXA2	5.90770285241448	3.48625777995505	0.760918013992236	1.09637540029613e-156	4.20986226205709e-152
Mono_Classical	ENSG00000109475	RPL34	35.150053118492	25.0600046221294	0.488140188735141	2.22213684335414e-156	8.53256105111122e-152
Mono_Classical	ENSG00000166441	RPL27A	22.2539228818465	14.9010498333971	0.578645696802047	2.46141710971836e-156	9.45134941789655e-152
Mono_Classical	ENSG00000155465	SLC7A7	2.49641364489924	1.33545025620343	0.902530763862138	1.30209576819994e-155	4.99978733073412e-151
Mono_Classical	ENSG00000163682	RPL9	23.3870320493088	15.8915302473047	0.557450733707731	6.81569367591771e-153	2.61709005767888e-148
Mono_Classical	ENSG00000233927	RPS28	34.0500165486783	23.920522160991	0.509406616938459	2.14892595537471e-151	8.25144588344782e-147
Mono_Classical	ENSG00000197958	RPL12	30.2142011023663	20.0787975594144	0.589553921536936	2.25082376082942e-151	8.64271307683282e-147
Mono_Classical	ENSG00000136942	RPL35	16.5958151513097	10.6704674202175	0.637196118427194	3.60767268968462e-151	1.3852741593851e-146
Mono_Classical	ENSG00000114942	EEF1B2	7.28923637498674	4.61091156202912	0.660715689913946	3.58258589701079e-150	1.3756413327342e-145
Mono_Classical	ENSG00000161944	ASGR2	1.11771283608107	0.44171560512469	1.33935987054943	6.55380880267162e-150	2.51653150404985e-145
Mono_Classical	ENSG00000143947	RPS27A	32.731341209263	23.3945148690936	0.484502407986795	1.11862750709498e-148	4.29530590174329e-144
Mono_Classical	ENSG00000241343	RPL36A	5.21389142795797	3.10942628654533	0.745712124669348	2.63350770235977e-148	1.0112142875521e-143
Mono_Classical	ENSG00000197747	S100A10	14.0570348854164	8.88214498474279	0.662312286282586	7.63363479786411e-148	2.93116308968386e-143
Mono_Classical	ENSG00000105373	NOP53	1.63716031796441	0.813789503116286	1.0084680271432	1.38860735001476e-144	5.33197450258666e-140
Mono_Classical	ENSG00000177954	RPS27	33.4872505402427	24.5805193970509	0.446096528096956	8.93395003452113e-144	3.43045813425542e-139
Mono_Classical	ENSG00000101347	SAMHD1	5.89293471069841	3.55536978411037	0.728986663955838	1.05392974544815e-141	4.0468794365718e-137
Mono_Classical	ENSG00000164125	GASK1B	0.773381451912898	0.308715945966282	1.32490016077424	5.17064153547094e-140	1.98542293679013e-135
Mono_Classical	ENSG00000121552	CSTA	7.81273988160044	5.08571445624104	0.619378119313651	6.88451237971904e-140	2.64351506356452e-135
Mono_Classical	ENSG00000198734	F5	0.572730956457477	0.228385367442457	1.32638736333968	2.67284045393084e-138	1.02631727750036e-133
Mono_Classical	ENSG00000085265	FCN1	23.3559237854489	16.238916080692	0.524333170118482	2.96281266978393e-138	1.13766080894363e-133
Mono_Classical	ENSG00000175390	EIF3F	2.98226852288138	1.62309878494923	0.877659355667984	1.24010948192501e-137	4.76177238869567e-133
Mono_Classical	ENSG00000162444	RBP7	4.25803261882972	2.27990002309497	0.901216440137489	1.62886776967145e-137	6.25452646198443e-133
Mono_Classical	ENSG00000125691	RPL23	13.4559962857099	8.91875975438339	0.59333420490818	5.49766709275752e-137	2.11099421027703e-132
Mono_Classical	ENSG00000198918	RPL39	39.115863145453	29.1260655241725	0.42544297126545	1.85004326933726e-134	7.10379614560123e-130
Mono_Classical	ENSG00000188404	SELL	5.68110226331723	3.68219407225315	0.625605205805402	8.36682934438396e-134	3.21269513165655e-129
Mono_Classical	ENSG00000118181	RPS25	18.5806840566383	13.1994492019346	0.493325887386256	1.18554580463171e-133	4.55225878062483e-129
Mono_Classical	ENSG00000131469	RPL27	16.2051430716121	11.4070838519757	0.506521734944464	7.2326103804583e-133	2.77717773388838e-128
Mono_Classical	ENSG00000213203	GIMAP1	1.45732332272656	0.78319753233087	0.895872865727634	5.94567350268583e-132	2.2830197115613e-127
Mono_Classical	ENSG00000213741	RPS29	21.4543960856765	15.1827342616015	0.498841662217959	6.21805812471256e-130	2.38760995872713e-125
Mono_Classical	ENSG00000147677	EIF3H	3.48870417771704	2.05106000559646	0.766321570609951	3.72030450928096e-129	1.4285225254737e-124
Mono_Classical	ENSG00000188846	RPL14	15.8290368386324	11.2492243109118	0.4927479494042	5.16723615995984e-128	1.98411534070138e-123
Mono_Classical	ENSG00000162909	CAPN2	1.20125409725567	0.5647185341894	1.08893746498868	7.70880040052354e-128	2.96002517779303e-123
Mono_Classical	ENSG00000090013	BLVRB	3.63620624876925	2.21528209123744	0.714943611314254	1.31443326622893e-127	5.04716085566586e-123
Mono_Classical	ENSG00000167658	EEF2	5.23231882571811	3.29719606999605	0.666210772188205	7.4805721130803e-127	2.87239007998057e-122
Mono_Classical	ENSG00000184009	ACTG1	25.4160836903244	18.5613941157549	0.453436672707497	2.57649976013047e-126	9.89324377894897e-122
Mono_Classical	ENSG00000122026	RPL21	33.3839173268275	24.7173395654193	0.433629784907655	4.71308942467211e-126	1.8097320772856e-121
Mono_Classical	ENSG00000135390	ATP5MC2	8.99989862876408	6.06547863043112	0.56928725785866	1.10213290084144e-125	4.23196991265095e-121
Mono_Classical	ENSG00000084234	APLP2	5.47150749410679	3.50544665736381	0.642340093585709	8.23358468778766e-124	3.16153184841671e-119
Mono_Classical	ENSG00000169442	CD52	11.7960437293724	7.79881605413226	0.596976046998744	8.86360660051654e-124	3.40344766246634e-119
Mono_Classical	ENSG00000141505	ASGR1	2.51789678689293	1.5384969830711	0.710697531001715	7.43465514552284e-123	2.85475888277786e-118
Mono_Classical	ENSG00000110077	MS4A6A	8.41016143975417	5.52700063284331	0.605636716686662	2.348221834812e-122	9.01670220131111e-118
Mono_Classical	ENSG00000182287	AP1S2	4.69037226587642	2.85300094244496	0.7172222077393	2.73271436432284e-119	1.04930766161268e-114
Mono_Classical	ENSG00000265681	RPL17	4.20746672893992	2.63474491156517	0.675288572278556	3.49029911483609e-119	1.34020505411476e-114
Mono_Classical	ENSG00000008988	RPS20	16.4856277505395	11.2810895109222	0.547302416125253	5.76886142558771e-119	2.21512741019717e-114
Mono_Classical	ENSG00000145741	BTF3	8.46008958964334	5.85894517477504	0.530031991150894	8.83449609887749e-119	3.39226981204698e-114
Mono_Classical	ENSG00000178982	EIF3K	6.01206095932482	3.9109871723128	0.620326833374397	3.41997290992063e-118	1.31320119795133e-113
Mono_Classical	ENSG00000145416	MARCHF1	2.0812703489037	1.27328307098566	0.708911188861096	7.10309051218594e-118	2.72744469486916e-113
Mono_Classical	ENSG00000121807	CCR2	0.720169548459294	0.306713280251488	1.23144596350476	3.85850337582902e-117	1.48158812625083e-112
Mono_Classical	ENSG00000130255	RPL36	15.4414731724775	10.811697264765	0.514217376444445	6.57562728452189e-115	2.52490936471072e-110
Mono_Classical	ENSG00000075415	SLC25A3	4.09424143843874	2.50957347369511	0.706153995933226	3.79577534356679e-114	1.45750181642277e-109
Mono_Classical	ENSG00000067225	PKM	4.18285818827932	2.61987526046067	0.674990964345522	7.33494325488853e-114	2.8164715110121e-109
Mono_Classical	ENSG00000175061	SNHG29	6.64342831076094	4.83035439218045	0.459798889687913	3.32056150819046e-113	1.27502920791497e-108
Mono_Classical	ENSG00000229117	RPL41	47.3647474894255	36.3631547435394	0.381336324944293	1.00574387997648e-112	3.86185535033368e-108
Mono_Classical	ENSG00000104408	EIF3E	4.38073134825795	2.81288109591435	0.639123173608269	2.29045903856277e-112	8.79490461627332e-108
Mono_Classical	ENSG00000249437	NAIP	1.97020340783356	1.18001599236697	0.739538172071751	7.11690880582296e-112	2.7327506432599e-107
Mono_Classical	ENSG00000172809	RPL38	12.4992807425895	8.78063297114766	0.50944823051909	7.47963455962564e-112	2.87203007820505e-107
Mono_Classical	ENSG00000103811	CTSH	2.61413747882394	1.61630529760789	0.693635286324535	7.88322644948167e-112	3.02700129207197e-107
Mono_Classical	ENSG00000121316	PLBD1	9.09478522623548	5.24003257775561	0.795463787814455	2.38164475912066e-110	9.1450395460715e-106
Mono_Classical	ENSG00000111275	ALDH2	4.88406821647958	3.05022257323419	0.679168831533168	4.13968693399381e-110	1.58955698891494e-105
Mono_Classical	ENSG00000152234	ATP5F1A	2.27840087818571	1.36385023109046	0.740336381547721	2.90214446039132e-109	1.11436542990106e-104
Mono_Classical	ENSG00000187193	MT1X	1.71417704915049	0.544613932827614	1.65421032986564	6.33575669749596e-109	2.4328038567045e-104
Mono_Classical	ENSG00000137801	THBS1	1.87648412897413	1.06089446656267	0.822750938179497	1.82119291019179e-108	6.99301653655443e-104
Mono_Classical	ENSG00000107551	RASSF4	0.977231501330184	0.535562734985751	0.867644790104731	8.39190012368892e-105	3.22232180949407e-100
Mono_Classical	ENSG00000234741	GAS5	2.18385056420524	1.43300286447805	0.607832645927281	1.15705079626837e-104	4.44284364751127e-100
Mono_Classical	ENSG00000070756	PABPC1	10.078580581146	7.07485395020163	0.510520199828638	1.4127020359439e-104	5.42449327761737e-100
Mono_Classical	ENSG00000124942	AHNAK	6.3257602899538	4.21126995607171	0.586983527115121	2.45277090824173e-103	9.41814973346659e-99
Mono_Classical	ENSG00000117091	CD48	4.80949068923183	3.24316779126184	0.56848045875653	7.04803969736209e-101	2.70630628299309e-96
Mono_Classical	ENSG00000144895	EIF2A	0.752949395457108	0.361222940514223	1.05966338861807	3.38914680726841e-100	1.30136459105492e-95
Mono_Classical	ENSG00000105048	TNNT1	0.922691209870173	0.378315981083186	1.28625619175289	4.75317084262326e-100	1.82512254015048e-95
Mono_Classical	ENSG00000130811	EIF3G	2.54143336886747	1.60571951575337	0.662422499355476	1.06617440723693e-98	4.09389648890836e-94
Mono_Classical	ENSG00000146066	HIGD2A	3.6522393058438	2.39304189228485	0.609935645460576	1.15128549009144e-98	4.42070602485311e-94
Mono_Classical	ENSG00000115355	CCDC88A	2.0151811965773	1.1650349315507	0.7905363533917	2.0338376488992e-98	7.80952980424314e-94
Mono_Classical	ENSG00000034510	TMSB10	54.7544421089247	39.9631259287793	0.454306576553965	2.83746305862254e-98	1.08952906524988e-93
Mono_Classical	ENSG00000131143	COX4I1	12.9717138789799	9.47010663509623	0.453916531393803	4.78482839163943e-98	1.83727840582171e-93
Mono_Classical	ENSG00000203875	SNHG5	6.79324680301021	3.9253465166184	0.791281253197456	7.92577725057825e-97	3.04333994867704e-92
Mono_Classical	ENSG00000101439	CST3	16.2864090004762	12.3448063817677	0.399764329120943	1.06706380435145e-96	4.0973115959487e-92
Mono_Classical	ENSG00000163931	TKT	15.1706489079043	11.1676467833741	0.44195757959623	1.74793867693056e-95	6.71173493167795e-91
Mono_Classical	ENSG00000149806	FAU	25.0750215885521	19.4218556458643	0.368569894437328	2.31081002030984e-95	8.87304831598573e-91
Mono_Classical	ENSG00000102524	TNFSF13B	3.67064291844045	2.55667646057974	0.521763171753996	3.8055975804837e-95	1.46127335895413e-90
Mono_Classical	ENSG00000042493	CAPG	3.34070511644476	2.17981839025558	0.615944698731985	2.82797067086482e-94	1.08588417819867e-89
Mono_Classical	ENSG00000105383	CD33	1.009092664003	0.541623047515949	0.897697625935115	4.3610514483667e-94	1.67455653514384e-89
Mono_Classical	ENSG00000100129	EIF3L	2.30960791357499	1.46969458348695	0.652131575447068	4.83115466192791e-94	1.85506676708708e-89
Mono_Classical	ENSG00000173660	UQCRH	4.76927035248617	3.2343464705693	0.560294334281177	2.6763074596503e-93	1.02764853835652e-88
Mono_Classical	ENSG00000125652	ALKBH7	1.05741536787321	0.585723672581246	0.852250090657206	3.8133678977603e-93	1.464257005382e-88
Mono_Classical	ENSG00000245910	SNHG6	2.41227702070727	1.52658984808286	0.660083090286262	5.14624044831579e-93	1.9760534073443e-88
Mono_Classical	ENSG00000183172	SMDT1	2.31889353323463	1.46881663493069	0.658782280366078	2.29657627997128e-92	8.81839359983373e-88
Mono_Classical	ENSG00000179144	GIMAP7	3.04818083687597	2.06167551244012	0.56413121044759	2.9860899627542e-92	1.14659882389836e-87
Mono_Classical	ENSG00000124766	SOX4	0.670253667694396	0.303825801519097	1.14146281709296	3.80692331378388e-92	1.46178241402673e-87
Mono_Classical	ENSG00000089248	ERP29	3.52846840845442	2.41058660391796	0.549657831486995	7.86528985019747e-92	3.02011399667882e-87
Mono_Classical	ENSG00000101160	CTSZ	3.79891974323017	2.49358754898222	0.607366377240976	4.94680438610974e-91	1.89947394817842e-86
Mono_Classical	ENSG00000128487	SPECC1	0.705672769070748	0.355079302308128	0.990858071842089	9.85989471581182e-91	3.78600237297742e-86
Mono_Classical	ENSG00000087086	FTL	167.755825046277	128.947097213179	0.379583566190005	2.48921988992948e-90	9.55810653335123e-86
Mono_Classical	ENSG00000178695	KCTD12	2.22847355237287	1.38601343282441	0.685114599372378	3.27905193687662e-90	1.25909036272189e-85
Mono_Classical	ENSG00000141504	SAT2	1.59463901281935	0.973991894304718	0.711248198997889	1.32153374174366e-89	5.07442526154732e-85
Mono_Classical	ENSG00000117450	PRDX1	1.87057104610581	1.23869147285083	0.594661869015931	1.17927977351089e-88	4.52819847432713e-84
Mono_Classical	ENSG00000196154	S100A4	48.3279250961612	36.0588262315879	0.422504619978468	2.73005427543062e-87	1.04828624067985e-82
Mono_Classical	ENSG00000085871	MGST2	0.612446093972874	0.308602418737107	0.988833497785251	7.21674199842545e-87	2.77108459255541e-82
Mono_Classical	ENSG00000197043	ANXA6	1.15661562380061	0.721612858302643	0.680612544501371	1.02587198338605e-85	3.93914324180574e-81
Mono_Classical	ENSG00000184924	PTRHD1	1.17352246443992	0.682808513437308	0.781292507772891	3.88704073552789e-85	1.492545901628e-80
Mono_Classical	ENSG00000169554	ZEB2	4.83355273343804	3.41069791857986	0.503016998514875	1.53465420205348e-84	5.89276520504496e-80
Mono_Classical	ENSG00000149100	EIF3M	2.13439137658775	1.39921921651863	0.609202734727781	6.91558466617388e-84	2.65544620011745e-79
Mono_Classical	ENSG00000177575	CD163	0.735702545124492	0.426788615098025	0.785600890576044	1.75329825135414e-83	6.73231462554963e-79
Mono_Classical	ENSG00000105755	ETHE1	1.01516866117982	0.627601116197702	0.693799614907181	2.78168084757922e-82	1.06810981185347e-77
Mono_Classical	ENSG00000112799	LY86	1.7260982452631	1.13322567174089	0.607079391941885	2.84046503381052e-82	1.09068176368257e-77
Mono_Classical	ENSG00000084754	HADHA	1.89199389946733	1.23015147151686	0.62107146784718	1.37582976062722e-81	5.28291111485641e-77
Mono_Classical	ENSG00000214212	C19orf38	2.85050442885814	1.92249173572822	0.568239846558069	5.12706138267989e-81	1.96868902972142e-76
Mono_Classical	ENSG00000110955	ATP5F1B	2.17506607233941	1.40400984731929	0.631506172287274	7.59989012414569e-81	2.91820580986946e-76
Mono_Classical	ENSG00000196262	PPIA	5.80705183365067	4.19808558756859	0.468074332005362	7.72351188002144e-81	2.96567409169063e-76
Mono_Classical	ENSG00000106565	TMEM176B	4.85684988895977	3.4440360128249	0.495920669097754	8.95846238082211e-81	3.43987038498808e-76
Mono_Classical	ENSG00000197006	METTL9	3.42248840198708	2.43354644510901	0.491985343302485	1.30036991487238e-80	4.99316039912698e-76
Mono_Classical	ENSG00000089289	IGBP1	1.29148794139756	0.802192823245094	0.687013208732816	1.49576367975504e-78	5.74343337752339e-74
Mono_Classical	ENSG00000102007	PLP2	4.05458222873663	2.82847931864156	0.519526649109436	2.30886152280285e-78	8.86556647525837e-74
Mono_Classical	ENSG00000124299	PEPD	0.552701810672638	0.23488630309008	1.23453875086537	3.18417332052945e-78	1.2226588716169e-73
Mono_Classical	ENSG00000166401	SERPINB8	0.517824098799913	0.272368434698531	0.926902591447571	9.29693886152077e-78	3.56983858404674e-73
Mono_Classical	ENSG00000118418	HMGN3	1.42752724007021	0.865737521953989	0.721516681516684	1.69365267034356e-77	6.5032875235852e-73
Mono_Classical	ENSG00000082014	SMARCD3	0.480254399822563	0.249741258849626	0.943364647734379	2.96151280192115e-77	1.13716168568168e-72
Mono_Classical	ENSG00000120802	TMPO	1.16120614794815	0.805670324329752	0.527362593285416	1.26023931912906e-76	4.83906693759178e-72
Mono_Classical	ENSG00000100596	SPTLC2	1.25876207375161	0.855089682797695	0.557857971716297	4.61335970613732e-76	1.77143785996261e-71
Mono_Classical	ENSG00000021355	SERPINB1	9.60095535111161	7.36391978562004	0.382704057903498	6.35068833624767e-76	2.43853730735238e-71
Mono_Classical	ENSG00000163171	CDC42EP3	3.37667247587564	2.38064611851771	0.504249069436579	8.14878145065087e-76	3.12896910142092e-71
Mono_Classical	ENSG00000182774	RPS17	5.83962512935125	4.21391287611439	0.470715272959059	2.05635506424034e-75	7.89599217567006e-71
Mono_Classical	ENSG00000246705	H2AJ	2.2008134579066	1.55721244391266	0.499071088198312	3.18296254901693e-75	1.22219395957152e-70
Mono_Classical	ENSG00000143162	CREG1	0.90110872304875	0.563795473749502	0.676529288809851	3.37182196089731e-75	1.29471219654535e-70
Mono_Classical	ENSG00000164733	CTSB	2.48432350269059	1.82731722399899	0.443125941172337	8.71160581481392e-75	3.34508240077225e-70
Mono_Classical	ENSG00000156467	UQCRB	6.51505260307826	4.72870850699564	0.46233061516832	1.99028615167944e-74	7.64230076521872e-70
Mono_Classical	ENSG00000127184	COX7C	7.16429283300336	5.28965761917893	0.437649962369337	7.92196586619167e-74	3.04187645330028e-69
Mono_Classical	ENSG00000137752	CASP1	2.19887246570057	1.55299110107991	0.501714367661003	1.59655474335144e-73	6.13045090352086e-69
Mono_Classical	ENSG00000196743	GM2A	0.512816344738283	0.238537061460676	1.10422881006844	1.62628136639064e-73	6.2445951906668e-69
Mono_Classical	ENSG00000139278	GLIPR1	3.33294792849955	2.38564910626464	0.482416918516813	2.55533269146227e-73	9.81196646867684e-69
Mono_Classical	ENSG00000074800	ENO1	4.14359862904285	2.86379516814053	0.532955954614447	3.45035971686914e-73	1.32486912408341e-68
Mono_Classical	ENSG00000125148	MT2A	5.31920657697504	2.51151780551761	1.08265156352626	5.79262246948945e-73	2.22425117583456e-68
Mono_Classical	ENSG00000156261	CCT8	1.25360164787299	0.80659833682749	0.636156645280872	1.56271056384927e-72	6.00049602306842e-68
Mono_Classical	ENSG00000172053	QARS1	0.71992763398251	0.434657299214437	0.727973524316026	2.29992761449372e-72	8.831262054133e-68
Mono_Classical	ENSG00000186184	POLR1D	1.89431103535863	1.29693592740115	0.546566024969067	6.23141993171057e-72	2.39274062537823e-67
Mono_Classical	ENSG00000121064	SCPEP1	1.43129261256491	0.979719011920706	0.546878704032632	6.32406115006969e-72	2.42831300040376e-67
Mono_Classical	ENSG00000105967	TFEC	0.732016000242936	0.451087780284931	0.698466978174525	9.19303035245632e-72	3.52993979473618e-67
Mono_Classical	ENSG00000123384	LRP1	1.30356839873859	0.901042383795738	0.532799408486779	2.45162906394019e-71	9.41376527971754e-67
Mono_Classical	ENSG00000158473	CD1D	0.798416217440993	0.498249675157373	0.680272160539677	2.88589369770244e-71	1.10812546204378e-66
Mono_Classical	ENSG00000104823	ECH1	0.972408874014199	0.590298813310239	0.720117617671892	3.63110487107929e-71	1.39427164839703e-66
Mono_Classical	ENSG00000161671	EMC10	0.818524155375545	0.527577802327574	0.633641127621006	7.50979523870315e-71	2.88361117575723e-66
Mono_Classical	ENSG00000167283	ATP5MG	8.36515660907588	6.39402881835137	0.387667303604813	8.26276524148898e-71	3.17273659742694e-66
Mono_Classical	ENSG00000126247	CAPNS1	2.21208631399959	1.48260937621614	0.577269139260441	1.75804519713396e-70	6.75054194795499e-66
Mono_Classical	ENSG00000023191	RNH1	1.73073767945859	1.19561187918071	0.533637941816481	1.92187648781566e-70	7.37962133791455e-66
Mono_Classical	ENSG00000171490	RSL1D1	1.32861944202195	0.864928619076642	0.61927495112141	3.49402355981274e-70	1.3416351664969e-65
Mono_Classical	ENSG00000136521	NDUFB5	1.33204668291476	0.870132101775648	0.614338294115454	2.86489745848342e-69	1.10006332610846e-64
Mono_Classical	ENSG00000137309	HMGA1	0.627007384883856	0.418117822983848	0.584572893144172	4.94436863948457e-69	1.89853867018928e-64
Mono_Classical	ENSG00000100353	EIF3D	1.2599692331119	0.80901786085547	0.639145046531532	2.85848983435994e-68	1.09760292659753e-63
Mono_Classical	ENSG00000241837	ATP5PO	2.66711313924637	1.81102574054736	0.558471973668866	3.19435204886883e-68	1.22656729972465e-63
Mono_Classical	ENSG00000130303	BST2	1.43366531169056	0.98384553079238	0.543204539721614	4.01321977360647e-68	1.54099612866941e-63
Mono_Classical	ENSG00000010810	FYN	1.19539385434812	0.806593510635858	0.567572326990299	6.79170309469203e-68	2.60787815429984e-63
Mono_Classical	ENSG00000187164	SHTN1	1.14887984735831	0.768082830190051	0.580894120385433	8.32893645946188e-68	3.19814502170417e-63
Mono_Classical	ENSG00000089327	FXYD5	4.790784460192	3.54107562840965	0.436074250982053	1.29500977744489e-67	4.97257854343289e-63
Mono_Classical	ENSG00000114573	ATP6V1A	0.945835289672341	0.655584079611832	0.528808150551892	4.66529700272296e-67	1.79138074310556e-62
Mono_Classical	ENSG00000120594	PLXDC2	1.64169762940366	1.19729153273713	0.45541395165481	3.01147552296517e-66	1.15634637130817e-61
Mono_Classical	ENSG00000057252	SOAT1	0.48004222503587	0.259531567400478	0.887251284983872	5.25781159544635e-66	2.01889449641949e-61
Mono_Classical	ENSG00000005059	MCUB	0.656793632568156	0.374604751035235	0.810070943553467	7.04786059570673e-66	2.70623751153947e-61
Mono_Classical	ENSG00000182362	YBEY	0.524485869107196	0.322304227831475	0.702480790601711	1.91312465869768e-65	7.34601606446736e-61
Mono_Classical	ENSG00000198624	CCDC69	1.18408912822896	0.823947842541233	0.52315275886863	2.29066016262172e-65	8.79567689243486e-61
Mono_Classical	ENSG00000105223	PLD3	0.894941391737072	0.564659177591424	0.664412871210345	1.03529612657123e-64	3.9753300668082e-60
Mono_Classical	ENSG00000130741	EIF2S3	2.47071237767653	1.76083277916313	0.488669165008794	1.16897344346065e-64	4.4886242282002e-60
Mono_Classical	ENSG00000187116	LILRA5	1.825710144271	1.28408388048719	0.507718289490527	1.62665145343597e-64	6.24601625090343e-60
Mono_Classical	ENSG00000198951	NAGA	0.689604395640734	0.425404537534718	0.696933548666341	3.49856434232569e-64	1.34337873616622e-59
Mono_Classical	ENSG00000101220	C20orf27	1.4015652218849	1.03480480674682	0.437680221216197	4.87456528538687e-64	1.87173557828285e-59
Mono_Classical	ENSG00000149357	LAMTOR1	4.09606265830185	2.94636308664587	0.475302556970594	2.39448989512819e-63	9.19436229931324e-59
Mono_Classical	ENSG00000005022	SLC25A5	2.25599477663302	1.66122592118911	0.441515439068367	1.53109169859718e-62	5.87908590427344e-58
Mono_Classical	ENSG00000215021	PHB2	0.927464688885299	0.628027738993368	0.562464073351484	2.4361376540969e-62	9.35428136420128e-58
Mono_Classical	ENSG00000250479	CHCHD10	0.928862175302098	0.683351425923758	0.442836843626092	2.58254258634825e-62	9.91644702306003e-58
Mono_Classical	ENSG00000105202	FBL	0.765879333886949	0.432872865658902	0.823173740987215	5.92210676891197e-62	2.27397055712682e-57
Mono_Classical	ENSG00000110442	COMMD9	0.624385632344881	0.383098990391657	0.70472011630447	8.55900359662272e-62	3.28648620103119e-57
Mono_Classical	ENSG00000134352	IL6ST	0.875764681255465	0.570912261184558	0.617274221790903	1.01692045102939e-61	3.90477114786263e-57
Mono_Classical	ENSG00000133574	GIMAP4	3.98816877643752	3.07943825861636	0.373059261789574	1.45071980184543e-61	5.57047389512607e-57
Mono_Classical	ENSG00000165629	ATP5F1C	1.56899686702254	1.08716362952383	0.529273374094885	1.61213825598714e-61	6.19028847533943e-57
Mono_Classical	ENSG00000092964	DPYSL2	1.64550162152844	1.19188252730372	0.465285398268944	2.06142090299494e-61	7.91544398331999e-57
Mono_Classical	ENSG00000174695	TMEM167A	2.10969336269634	1.56217482003816	0.433477411181619	6.6562927321092e-61	2.55588328327529e-56
Mono_Classical	ENSG00000165140	FBP1	0.499908959879414	0.315033465765663	0.666160291557365	1.0913135339717e-60	4.19042570774453e-56
Mono_Classical	ENSG00000205302	SNX2	1.84561592978542	1.30437322385014	0.500745630417226	3.17544439677416e-60	1.21930713947334e-55
Mono_Classical	ENSG00000129084	PSMA1	1.50936880092852	0.99561979777001	0.600278535202563	4.51349703331189e-60	1.7330925908511e-55
Mono_Classical	ENSG00000160326	SLC2A6	0.549410712787093	0.325917349171084	0.753378889954059	5.29700973054715e-60	2.0339457963355e-55
Mono_Classical	ENSG00000171314	PGAM1	1.82929926404678	1.27826632611328	0.517102659606744	1.5889475125296e-59	6.10124065861115e-55
Mono_Classical	ENSG00000115286	NDUFS7	1.61763332190029	1.13546876154655	0.510596605096649	1.6473724124719e-59	6.3255805894096e-55
Mono_Classical	ENSG00000162191	UBXN1	2.1631275272776	1.54834917072776	0.482387869289917	2.33233733400261e-59	8.95570889510322e-55
Mono_Classical	ENSG00000128309	MPST	0.559444669687511	0.407503563544702	0.457182777028531	5.28516348206936e-59	2.02939707384499e-54
Mono_Classical	ENSG00000143222	UFC1	1.4325438898725	0.984050943191345	0.541774431257954	6.81938378115488e-59	2.61850698428785e-54
Mono_Classical	ENSG00000283839	ENSG00000283839	0.564880468890125	0.365176615623087	0.62935123526748	1.49337932039796e-58	5.73427791446408e-54
Mono_Classical	ENSG00000135363	LMO2	1.41572057639322	1.06828065541933	0.406245828666162	1.83677430418106e-58	7.05284597319444e-54
Mono_Classical	ENSG00000152492	CCDC50	0.44446555655916	0.264029463020235	0.751372694333663	3.16397790850693e-58	1.21490423730849e-53
Mono_Classical	ENSG00000138430	OLA1	0.588536677834393	0.345785745897281	0.767253928461805	3.31786802133705e-58	1.273994962833e-53
Mono_Classical	ENSG00000154518	ATP5MC3	2.45351355281856	1.80863196930282	0.439950370596805	3.61029926769256e-58	1.38628271280859e-53
Mono_Classical	ENSG00000233016	SNHG7	0.629154144551772	0.457459168295689	0.459770547136483	8.42797483086982e-58	3.23617377555739e-53
Mono_Classical	ENSG00000111321	LTBR	0.630582116643338	0.445750117372373	0.500449077928082	8.55833222312521e-58	3.28622840703562e-53
Mono_Classical	ENSG00000137880	GCHFR	0.773212762235047	0.505066897086025	0.614390961830882	1.11372790131574e-57	4.27649239547219e-53
Mono_Classical	ENSG00000196683	TOMM7	6.39138652958055	4.78275527477607	0.418286966336012	1.25711632871031e-57	4.82707527898185e-53
Mono_Classical	ENSG00000120913	PDLIM2	0.734244068299969	0.494367416611199	0.57067604615211	2.02991097661095e-57	7.79445216799072e-53
Mono_Classical	ENSG00000170275	CRTAP	0.906785882410074	0.579455664130683	0.646063649604818	2.877392981691e-57	1.10486135710971e-52
Mono_Classical	ENSG00000178952	TUFM	0.929580843540566	0.619065132214871	0.586489134283274	3.41163266625594e-57	1.30999871118896e-52
Mono_Classical	ENSG00000168961	LGALS9	1.25073073344286	0.875305268518424	0.51491306959878	4.53389406967946e-57	1.74092464487552e-52
Mono_Classical	ENSG00000141933	TPGS1	0.429990746463635	0.290331264073868	0.566605677185443	2.75025996079615e-56	1.05604481974651e-51
Mono_Classical	ENSG00000196562	SULF2	0.804674401133441	0.589408209341722	0.449137982781067	3.1885441957429e-56	1.22433720028136e-51
Mono_Classical	ENSG00000111716	LDHB	0.949019296682799	0.713014217005255	0.412506578991611	4.43659974982809e-56	1.70356557193899e-51
Mono_Classical	ENSG00000128524	ATP6V1F	2.75583369823966	2.06762931527438	0.414511268356682	4.94724054957409e-56	1.89964142622546e-51
Mono_Classical	ENSG00000163479	SSR2	2.11377010883136	1.56620825669244	0.432542420741121	7.58129514246136e-56	2.91106570880231e-51
Mono_Classical	ENSG00000104447	TRPS1	0.55547414910839	0.399294832461066	0.476265371203201	8.54324095578036e-56	3.28043366220054e-51
Mono_Classical	ENSG00000159377	PSMB4	1.21121984660864	0.855850910418484	0.501029344551755	8.83506807789126e-56	3.39248944054868e-51
Mono_Classical	ENSG00000146701	MDH2	1.18264019084359	0.773165061056302	0.613162862130705	2.48309181427289e-55	9.53457594844506e-51
Mono_Classical	ENSG00000099624	ATP5F1D	2.09654759216401	1.57609353987434	0.41166241998394	3.24587231118578e-55	1.24635005004911e-50
Mono_Classical	ENSG00000064601	CTSA	1.23360716098445	0.859154749633267	0.521893129216234	5.69237346384592e-55	2.18575756264756e-50
Mono_Classical	ENSG00000120675	DNAJC15	1.3004377461188	0.92616899102274	0.489649976760053	7.26701610996774e-55	2.79038884590541e-50
Mono_Classical	ENSG00000105518	TMEM205	0.95737237458454	0.640865920127477	0.579057624561919	8.02674257515522e-55	3.0821086140081e-50
Mono_Classical	ENSG00000184221	OLIG1	0.710744883154537	0.480187745211305	0.565733222320107	1.19648557843353e-54	4.59426532406907e-50
Mono_Classical	ENSG00000060491	OGFR	0.823732075853158	0.606835072391075	0.440870698473252	2.39990790251139e-54	9.21516636406324e-50
Mono_Classical	ENSG00000132463	GRSF1	0.530315146787679	0.332313286358673	0.674305979936451	3.93161603698099e-54	1.50966192587996e-49
Mono_Classical	ENSG00000180776	ZDHHC20	0.794302013218124	0.55575682203307	0.515233907172223	7.08447414707713e-54	2.72029638299467e-49
Mono_Classical	ENSG00000074842	MYDGF	0.566876637241581	0.38494535096499	0.558381165272146	8.35143924541517e-54	3.20678564145452e-49
Mono_Classical	ENSG00000150540	HNMT	1.05419152724336	0.728219506080057	0.533691711559584	1.94967464922568e-53	7.48636071809678e-49
Mono_Classical	ENSG00000176485	PLAAT3	0.432314424073237	0.255649405958751	0.757914298529519	3.25597192302112e-53	1.25022809900165e-48
Mono_Classical	ENSG00000049860	HEXB	0.62158597218669	0.401288739964751	0.631313270574884	4.73015566838084e-53	1.81628517354488e-48
Mono_Classical	ENSG00000093010	COMT	1.05095703182004	0.71520289082655	0.555279213219747	1.17703482453105e-52	4.51957831923432e-48
Mono_Classical	ENSG00000155463	OXA1L	0.944975713577619	0.673122585717188	0.489407986548601	1.25229906327328e-52	4.80857794315674e-48
Mono_Classical	ENSG00000149823	VPS51	0.436745201431538	0.277053476148564	0.656627383742902	1.43269443266292e-52	5.50126008253907e-48
Mono_Classical	ENSG00000146386	ABRACL	1.82802698036156	1.36368953542629	0.422772133321358	1.5134503665807e-52	5.81134671759656e-48
Mono_Classical	ENSG00000130313	PGLS	2.35427288268005	1.76211753806413	0.417971393005818	2.45743631997848e-52	9.43606398145335e-48
Mono_Classical	ENSG00000126756	UXT	2.21218803434667	1.56698616569325	0.497481575918341	2.7758338822385e-52	1.06586469410194e-47
Mono_Classical	ENSG00000150977	RILPL2	1.94793412214412	1.47852101822824	0.397790134703631	7.98972040771084e-52	3.06789284215281e-47
Mono_Classical	ENSG00000143198	MGST3	0.715169755510284	0.453544729255449	0.657040887817264	1.1697112233118e-51	4.49145715527265e-47
Mono_Classical	ENSG00000169230	PRELID1	3.03055957517055	2.33085033618994	0.378727831481289	1.71144717900328e-51	6.5716148779368e-47
Mono_Classical	ENSG00000156411	ATP5MJ	5.92666648450444	4.53737189587388	0.385363962077577	4.61056567566858e-51	1.77036500814322e-46
Mono_Classical	ENSG00000101084	RAB5IF	2.01145853443811	1.54952565716707	0.376415354202912	4.84467553885168e-51	1.86025851340827e-46
Mono_Classical	ENSG00000247596	TWF2	1.33085527866131	0.983169824669929	0.436841154157249	8.69608435051393e-51	3.33912246891034e-46
Mono_Classical	ENSG00000101916	TLR8	1.02199645261033	0.787089202153316	0.376791135447951	9.45194545982494e-51	3.62935801766358e-46
Mono_Classical	ENSG00000102317	RBM3	2.39973454874581	1.79131802249082	0.421853338564138	1.53585776149146e-50	5.89738663257489e-46
Mono_Classical	ENSG00000146192	FGD2	0.883777398225342	0.674123979104636	0.390669092083872	1.72520371979921e-50	6.62443724328502e-46
Mono_Classical	ENSG00000105438	KDELR1	1.12908900067911	0.81362627304469	0.47272103978562	2.40456129703759e-50	9.23303446836493e-46
Mono_Classical	ENSG00000084623	EIF3I	1.00048474026994	0.682147340269024	0.552543870313399	8.56341504114091e-50	3.28818010749729e-45
Mono_Classical	ENSG00000120708	TGFBI	0.768612971565867	0.4586229750297	0.744948694860799	9.32407820197027e-50	3.58025954799255e-45
Mono_Classical	ENSG00000107372	ZFAND5	1.49764005136848	1.12519625862406	0.412514261838564	1.31186245706484e-49	5.03728946263759e-45
Mono_Classical	ENSG00000178741	COX5A	1.61884790542643	1.21347964097144	0.415817543384408	1.63021464995502e-49	6.25969821289728e-45
Mono_Classical	ENSG00000184584	STING1	0.563585375342259	0.361495189561481	0.640657725903451	1.86172822846984e-49	7.14866405167849e-45
Mono_Classical	ENSG00000111666	CHPT1	0.433755452490444	0.285476720795045	0.603508787306576	2.29552892220165e-49	8.81437195546991e-45
Mono_Classical	ENSG00000257764	ENSG00000257764	1.98195166603235	1.35185089043272	0.551985749177066	2.30980704039819e-49	8.86919707372096e-45
Mono_Classical	ENSG00000169413	RNASE6	1.49165756359728	1.14967890057802	0.375685397313732	2.48901628391468e-49	9.55732472697557e-45
Mono_Classical	ENSG00000102103	PQBP1	0.577858342811	0.374479324307121	0.625829804288011	3.26204315933269e-49	1.25255933232057e-44
Mono_Classical	ENSG00000113648	MACROH2A1	3.90393747365085	3.00124750167997	0.37936764903682	3.29641198750009e-49	1.26575627496028e-44
Mono_Classical	ENSG00000179091	CYC1	0.60940509018806	0.399765896427934	0.608246147832022	3.37636712889467e-49	1.29645745015298e-44
Mono_Classical	ENSG00000063046	EIF4B	1.83200722570931	1.3631535419644	0.426477121048665	4.29910682485517e-49	1.65077103860789e-44
Mono_Classical	ENSG00000204370	SDHD	0.628910345685671	0.453579846973946	0.471497827113236	5.42429651834317e-49	2.08282137711341e-44
Mono_Classical	ENSG00000168259	DNAJC7	1.52579247241334	1.15864128100362	0.397124777721217	8.15336132936565e-49	3.13072768324982e-44
Mono_Classical	ENSG00000100348	TXN2	0.907588332103645	0.637978424494758	0.508530426975432	2.25073633740326e-48	8.64237738836103e-44
Mono_Classical	ENSG00000165672	PRDX3	0.848542642958469	0.607046099219993	0.483181084057052	3.03087223797907e-48	1.1637943219392e-43
Mono_Classical	ENSG00000186298	PPP1CC	0.926768003872358	0.699317345620933	0.406260947122272	3.18075129619957e-48	1.22134488271471e-43
Mono_Classical	ENSG00000184060	ADAP2	0.662391515389508	0.450738967068324	0.555392014770569	3.28814053215893e-48	1.26258020153839e-43
Mono_Classical	ENSG00000173726	TOMM20	1.32623941394936	0.948580914604089	0.483498488708787	5.00752120154925e-48	1.92278799097088e-43
Mono_Classical	ENSG00000125743	SNRPD2	1.91201455393129	1.42845264967106	0.420640290279668	5.13593948267309e-48	1.97209804255681e-43
Mono_Classical	ENSG00000132274	TRIM22	0.674263817341441	0.47447555994311	0.506979404687331	6.17336158429484e-48	2.37044738113753e-43
Mono_Classical	ENSG00000013583	HEBP1	0.477408472043454	0.28554189455894	0.741521735982846	6.22065990877292e-48	2.38860899177063e-43
Mono_Classical	ENSG00000139684	ESD	1.06168386884099	0.763129841547729	0.476353799368794	6.44878426560951e-48	2.47620418230874e-43
Mono_Classical	ENSG00000115919	KYNU	0.742037362620193	0.494294505831396	0.586120959627449	1.2007229349701e-47	4.6105359256982e-43
Mono_Classical	ENSG00000104964	TLE5	0.841607893676261	0.653911272724539	0.364053342130488	1.37263968999897e-47	5.27066188165803e-43
Mono_Classical	ENSG00000161642	ZNF385A	0.75649167935235	0.543500636314535	0.477042490016354	5.14745166505695e-47	1.97651849034857e-42
Mono_Classical	ENSG00000175354	PTPN2	0.996121422919948	0.736524797770582	0.435587511712775	6.32026462773196e-47	2.42685521175652e-42
Mono_Classical	ENSG00000198900	TOP1	1.50319515565648	1.17028120031836	0.361177093929527	6.33331861650243e-47	2.4318676823646e-42
Mono_Classical	ENSG00000057608	GDI2	2.50706779215286	1.9117284911034	0.391123365390557	6.74106778000243e-47	2.58843520616533e-42
Mono_Classical	ENSG00000155368	DBI	2.44773438907314	1.84738191326499	0.405964866776177	7.17633996712746e-47	2.7555710205776e-42
Mono_Classical	ENSG00000172428	COPS9	2.81134486709428	2.11804170403513	0.408529443541695	9.72225923266809e-47	3.73315310015989e-42
Mono_Classical	ENSG00000104325	DECR1	0.907384514820422	0.687604474172905	0.400135106936479	1.03383998979852e-46	3.96973879282837e-42
Mono_Classical	ENSG00000083457	ITGAE	0.796100293577618	0.5405338354988	0.558565266129662	1.34291153765447e-46	5.15651172228563e-42
Mono_Classical	ENSG00000176731	RBIS	1.32768429753786	0.965040284515181	0.460251064831648	1.51733388156014e-46	5.82625863841463e-42
Mono_Classical	ENSG00000126860	EVI2A	1.71313308154822	1.32743322958673	0.367997934121885	2.95884252707096e-46	1.13613635354471e-41
Mono_Classical	ENSG00000145703	IQGAP2	2.73260612356778	2.12175204606734	0.36502145684123	4.2635675796421e-46	1.63712467923097e-41
Mono_Classical	ENSG00000172965	MIR4435-2HG	0.565119830729419	0.397460799541616	0.507744237572838	5.22569380674419e-46	2.00656190791363e-41
Mono_Classical	ENSG00000116459	ATP5PB	2.11213768238148	1.60781039303883	0.393606600250336	6.01238253762517e-46	2.30863464679731e-41
Mono_Classical	ENSG00000213619	NDUFS3	0.691832928424886	0.466882494446218	0.567364185364966	8.66111568196306e-46	3.32569519956018e-41
Mono_Classical	ENSG00000138029	HADHB	0.865067762550435	0.639307422371561	0.436303302811442	9.08455464002843e-46	3.48828729067812e-41
Mono_Classical	ENSG00000104915	STX10	1.2867201608467	0.991336875466123	0.376251025154811	1.73224320754545e-45	6.65146746833302e-41
Mono_Classical	ENSG00000115875	SRSF7	1.38595762943374	1.02492334652178	0.435367137683216	1.87246826234338e-45	7.18990363374613e-41
Mono_Classical	ENSG00000176845	METRNL	0.628908352443049	0.420181888664202	0.581835817888147	1.89285060479463e-45	7.2681677522904e-41
Mono_Classical	ENSG00000106028	SSBP1	1.31180365223583	0.977891387860491	0.423805654448248	2.42970436496144e-45	9.32957882057892e-41
Mono_Classical	ENSG00000130414	NDUFA10	0.77125717195505	0.54170953346267	0.509692519210084	2.56301916095459e-45	9.84148097423343e-41
Mono_Classical	ENSG00000072506	HSD17B10	0.700738600194305	0.453788297656635	0.626856964185359	3.48954625229862e-45	1.33991596995762e-40
Mono_Classical	ENSG00000134046	MBD2	1.20079123543829	0.914390609158738	0.393102859710193	3.54444483890854e-45	1.3609959292441e-40
Mono_Classical	ENSG00000132205	EMILIN2	1.05081793623592	0.802548858241891	0.388851601296363	6.49731220714215e-45	2.49483794129844e-40
Mono_Classical	ENSG00000198856	OSTC	0.813119802988559	0.620770942252189	0.389406903146585	7.6630271535554e-45	2.9424491664222e-40
Mono_Classical	ENSG00000012061	ERCC1	0.582480824975138	0.383711391443573	0.602188962002695	9.43709222009205e-45	3.62365467067095e-40
Mono_Classical	ENSG00000002586	CD99	1.67036977159294	1.13076444676465	0.562869080932206	1.80898721261117e-44	6.94614909898438e-40
Mono_Classical	ENSG00000136826	KLF4	0.577109705921642	0.399280146054704	0.531444258002021	3.15735064685534e-44	1.21235950137951e-39
Mono_Classical	ENSG00000143612	C1orf43	0.931586414033338	0.677190250475267	0.460128397019213	3.72685069188748e-44	1.43103612867095e-39
Mono_Classical	ENSG00000242372	EIF6	1.00693228085375	0.749153820525061	0.426632784572026	6.9737010529542e-44	2.67776173031336e-39
Mono_Classical	ENSG00000101457	DNTTIP1	0.613446920543719	0.473459639057889	0.373697072109014	1.06756375209939e-43	4.09923129531124e-39
Mono_Classical	ENSG00000171298	GAA	0.727828573026294	0.535729242141069	0.442094643485646	2.75725539081478e-43	1.05873092496506e-38
Mono_Classical	ENSG00000198931	APRT	1.99819571166015	1.55000394741174	0.366426004016525	4.7555995041609e-43	1.8260550976077e-38
Mono_Classical	ENSG00000140740	UQCRC2	0.86118322271644	0.632963485067208	0.444197939033942	4.90864907613149e-43	1.88482307225297e-38
Mono_Classical	ENSG00000114867	EIF4G1	0.647990838064372	0.480762307455476	0.430649624152	5.92175088778035e-43	2.2738339058899e-38
Mono_Classical	ENSG00000205544	TMEM256	1.03307622469224	0.745740546541831	0.470201016900767	8.21248662190501e-43	3.15343061307909e-38
Mono_Classical	ENSG00000196576	PLXNB2	0.627413276465188	0.453990008580583	0.466755510842064	9.50395603038434e-43	3.64932903654698e-38
Mono_Classical	ENSG00000166326	TRIM44	0.681030331448477	0.496603371961327	0.455624996307616	9.81716598238368e-43	3.76959539391569e-38
Mono_Classical	ENSG00000125611	CHCHD5	1.033123730921	0.761340782274829	0.440398781981068	1.5725757341436e-42	6.0383763039646e-38
Mono_Classical	ENSG00000104998	IL27RA	0.518313810119414	0.361878612577649	0.51831998849121	2.25311786052535e-42	8.65152196084525e-38
Mono_Classical	ENSG00000103145	HCFC1R1	0.540532476538291	0.351800797754247	0.619622546964554	3.05793639783514e-42	1.17418641804074e-37
Mono_Classical	ENSG00000179921	GPBAR1	0.719645151481728	0.492988156059265	0.545732719447275	6.94698836427854e-42	2.66750459211567e-37
Mono_Classical	ENSG00000169189	NSMCE1	0.586629639160645	0.403110097588326	0.54127604235237	9.71405988870842e-42	3.73000471606626e-37
Mono_Classical	ENSG00000185432	METTL7A	0.718410363067719	0.518682289821056	0.469957050747696	1.79507936394632e-41	6.89274574168107e-37
Mono_Classical	ENSG00000170430	MGMT	0.555885304707951	0.350773479227321	0.664247569031934	3.82735767142586e-41	1.4696287986741e-36
Mono_Classical	ENSG00000171425	ZNF581	0.486109626555986	0.305977735135441	0.667855027304616	5.17293787358361e-41	1.98630468469863e-36
Mono_Classical	ENSG00000243147	MRPL33	1.28563882865836	0.987678982684229	0.380371291226934	7.44326177766535e-41	2.85806365738794e-36
Mono_Classical	ENSG00000119632	IFI27L2	1.0930240254391	0.751595546123207	0.540296690177386	1.33959381265354e-40	5.14377232182707e-36
Mono_Classical	ENSG00000103254	ANTKMT	0.41598521080657	0.305558880971818	0.445081825174093	1.55866976088708e-40	5.9849801478542e-36
Mono_Classical	ENSG00000110717	NDUFS8	0.969055532616978	0.717230632140862	0.434142237513699	3.20640401344168e-40	1.23119501308134e-35
Mono_Classical	ENSG00000140836	ZFHX3	0.657229853125875	0.485153932926785	0.43795544482689	6.02768146547941e-40	2.31450912911478e-35
Mono_Classical	ENSG00000100284	TOM1	0.53031291311346	0.382554032764828	0.471180346927396	7.5833871377733e-40	2.91186899316219e-35
Mono_Classical	ENSG00000148411	NACC2	0.608772843313105	0.440593028121253	0.466457337011036	8.3673893073936e-40	3.212910146253e-35
Mono_Classical	ENSG00000110651	CD81	0.704218161868311	0.540890307187904	0.380686390479986	8.51927310085094e-40	3.27123048526474e-35
Mono_Classical	ENSG00000168002	POLR2G	0.722302854768008	0.531238415448889	0.443244396296691	9.53886308118033e-40	3.66273264591162e-35
Mono_Classical	ENSG00000238142	ENSG00000238142	0.462190635820154	0.26570679761355	0.79865289351722	1.03851128356893e-39	3.98767562664796e-35
Mono_Classical	ENSG00000128789	PSMG2	0.85634069263797	0.620972363879846	0.463655819508488	1.10127191467665e-39	4.2286638979754e-35
Mono_Classical	ENSG00000164405	UQCRQ	2.20846009849019	1.66885959092282	0.40417818759223	1.19003196651143e-39	4.56948474501059e-35
Mono_Classical	ENSG00000014641	MDH1	0.549252232344919	0.395499159343584	0.473794200086728	1.23258420944328e-39	4.73287684742032e-35
Mono_Classical	ENSG00000178980	SELENOW	1.01938998655025	0.741707775506581	0.458783288521113	2.7445716581247e-39	1.05386062528672e-34
Mono_Classical	ENSG00000134056	MRPS36	0.797221078747633	0.581433337330949	0.45536606306418	3.25700181010821e-39	1.25062355504535e-34
Mono_Classical	ENSG00000108561	C1QBP	0.411237022921781	0.299789182269963	0.456021828234283	5.99225790835227e-39	2.3009071916491e-34
Mono_Classical	ENSG00000139433	GLTP	0.749635057094622	0.577959176255662	0.375220830435475	6.05515945779183e-39	2.32506012860291e-34
Mono_Classical	ENSG00000160216	AGPAT3	0.575724133268968	0.431510402315227	0.415982350056712	6.18274733772737e-39	2.37405132274056e-34
Mono_Classical	ENSG00000037241	RPL26L1	0.534367360959136	0.371414933516998	0.524800067985441	6.73589237516585e-39	2.58644795421618e-34
Mono_Classical	ENSG00000125991	ERGIC3	0.885799834309511	0.672292818195934	0.397890989379817	9.25488768648123e-39	3.55369177385506e-34
Mono_Classical	ENSG00000115234	SNX17	1.04645737165574	0.792052397320915	0.401845764947143	1.27024971019663e-38	4.87750483721301e-34
Mono_Classical	ENSG00000100528	CNIH1	0.604832774281887	0.418807725665741	0.530248261857542	1.4662528640354e-38	5.63011774732314e-34
Mono_Classical	ENSG00000125534	PPDPF	1.46249199408551	1.07724579150322	0.441081264919914	1.55174843953503e-38	5.95840365812662e-34
Mono_Classical	ENSG00000099817	POLR2E	0.864499342731601	0.635560659800668	0.443835040094845	2.3007560945516e-38	8.83444325185923e-34
Mono_Classical	ENSG00000239697	TNFSF12	0.386668384870316	0.249110857412254	0.634308907984702	2.42705325909044e-38	9.31939910425547e-34
Mono_Classical	ENSG00000100938	GMPR2	0.375149820641631	0.261353367500277	0.521465120156471	2.99522894175179e-38	1.15010800905385e-33
Mono_Classical	ENSG00000161677	JOSD2	0.924370990143667	0.676912145472408	0.449503381305962	7.54573966506871e-38	2.89741311659308e-33
Mono_Classical	ENSG00000165678	GHITM	1.3976763700161	1.07953209401515	0.372624210700767	1.06033319604998e-37	4.07146740619272e-33
Mono_Classical	ENSG00000147684	NDUFB9	2.08335474228202	1.6179327138858	0.364756903903233	1.1744150375921e-37	4.50951886134614e-33
Mono_Classical	ENSG00000100077	GRK3	0.698018691296568	0.542946213895523	0.362456382112567	1.45321983460932e-37	5.58007352093287e-33
Mono_Classical	ENSG00000137106	GRHPR	0.523127084968781	0.386419347294549	0.436994138635278	1.72530076956393e-37	6.62480989497157e-33
Mono_Classical	ENSG00000169976	SF3B5	2.05033149968005	1.55251066061042	0.40125400996904	2.32664518009827e-37	8.93385216254135e-33
Mono_Classical	ENSG00000146731	CCT6A	0.83490323214254	0.633217264524866	0.398908403711226	2.72715911674081e-37	1.04717455764614e-32
Mono_Classical	ENSG00000100216	TOMM22	0.823140837102647	0.567540303120149	0.536416445754195	3.62887802131284e-37	1.3934165826237e-32
Mono_Classical	ENSG00000117448	AKR1A1	0.806666698425661	0.574428298870415	0.489845874036255	4.53153538757595e-37	1.74001895812141e-32
Mono_Classical	ENSG00000165637	VDAC2	0.926509838151738	0.693998701625544	0.416873331876578	5.39676639467888e-37	2.0722503602288e-32
Mono_Classical	ENSG00000134905	CARS2	0.976314692298739	0.753824556774537	0.373117448531549	8.17528594824387e-37	3.13914629840668e-32
Mono_Classical	ENSG00000068724	TTC7A	0.449309076591189	0.313379922631101	0.519795452990835	1.78221706871653e-36	6.84335710045775e-32
Mono_Classical	ENSG00000176393	RNPEP	0.531993630620783	0.393433274146912	0.435289995953981	1.84682065429116e-36	7.09142194834721e-32
Mono_Classical	ENSG00000143621	ILF2	0.599253652432514	0.452862204435649	0.40409465899456	1.9064917691509e-36	7.32054709518563e-32
Mono_Classical	ENSG00000108861	DUSP3	0.487738640450055	0.341842230307267	0.512777637664604	2.20143908190865e-36	8.45308578671283e-32
Mono_Classical	ENSG00000139343	SNRPF	1.08543746470875	0.825654829310039	0.394665926189453	2.70594427381876e-36	1.03902848226093e-31
Mono_Classical	ENSG00000153879	CEBPG	0.499926223638254	0.389242146905973	0.361047272868444	3.21023526498804e-36	1.23266613705011e-31
Mono_Classical	ENSG00000164258	NDUFS4	0.639087015979787	0.433930805699408	0.558547367268903	5.61386450275519e-36	2.15561169176794e-31
Mono_Classical	ENSG00000168275	COA6	0.499067999917992	0.35518693095203	0.490657902731529	4.78289942536814e-35	1.83653772135286e-30
Mono_Classical	ENSG00000101365	IDH3B	0.449273142509854	0.342249888492348	0.392542748874706	9.10149272487051e-35	3.49479117649578e-30
Mono_Classical	ENSG00000185187	SIGIRR	0.565502430588942	0.415248533915979	0.445558150492178	1.06288416972201e-34	4.08126263489859e-30
Mono_Classical	ENSG00000137486	ARRB1	0.66251711062865	0.509064110033369	0.380110358588798	1.2887088583414e-34	4.94838427425932e-30
Mono_Classical	ENSG00000148444	COMMD3	0.634054084185286	0.475997897429552	0.413650705173918	3.02093627156455e-34	1.15997910955536e-29
Mono_Classical	ENSG00000165233	CARD19	0.428625435383562	0.31515289666591	0.443665541562653	6.16998703364862e-34	2.3691516211804e-29
Mono_Classical	ENSG00000143106	PSMA5	0.761875190709836	0.586643398306035	0.377070875108548	1.03418104504359e-33	3.97104837675837e-29
Mono_Classical	ENSG00000089127	OAS1	0.54997898763229	0.420163020872928	0.388427306405678	1.64342516976826e-32	6.31042396687618e-28
Mono_Classical	ENSG00000067829	IDH3G	0.715615416772873	0.545159591660996	0.39250583763613	2.57483055345794e-32	9.88683435916781e-28
Mono_Classical	ENSG00000186818	LILRB4	0.457012730781039	0.292785785466409	0.642388840752468	4.13125269582916e-32	1.58631841014448e-27
Mono_Classical	ENSG00000074201	CLNS1A	0.610887004023467	0.474339979596367	0.364984078288626	4.16528751229849e-32	1.59938709897238e-27
Mono_Classical	ENSG00000087191	PSMC5	0.85119558232461	0.662436353227633	0.361708815994433	9.38365762121604e-32	3.60313685339454e-27
Mono_Classical	ENSG00000162711	NLRP3	0.423228564598451	0.313823914285722	0.431481707292701	1.32086970252413e-31	5.07187548375216e-27
Mono_Classical	ENSG00000183741	CBX6	0.49799982883537	0.364717372253291	0.449366326532141	4.20260534416289e-31	1.61371640005167e-26
Mono_Classical	ENSG00000244038	DDOST	0.497398003877807	0.350633044545094	0.504438752110831	7.13028646963143e-31	2.73788739860908e-26
Mono_Classical	ENSG00000168256	NKIRAS2	0.39716206428218	0.303483394362366	0.388110248588393	2.00573945639204e-30	7.70163836465417e-26
Mono_Classical	ENSG00000178127	NDUFV2	0.415894337028824	0.321173440191462	0.372864448393004	2.41828320674281e-30	9.28572385725104e-26
Mono_Classical	ENSG00000150776	NKAPD1	0.37733706993813	0.290730445423962	0.376171679724334	2.58452842596068e-30	9.92407225000383e-26
Mono_Classical	ENSG00000175193	PARL	0.515017811623767	0.357319020395172	0.527409616167521	2.82717346726629e-30	1.08557806796091e-25
Mono_Classical	ENSG00000169032	MAP2K1	0.419289468613202	0.315770986692353	0.409067972910986	9.62020658677866e-30	3.69396692519127e-25
Mono_Classical	ENSG00000079459	FDFT1	0.470031777799345	0.352044127634817	0.417002019952319	1.2548876213141e-29	4.8185174883219e-25
Mono_Classical	ENSG00000132676	DAP3	0.43519792005209	0.332633249580926	0.387739275784074	1.36771471152401e-29	5.25175094930991e-25
Mono_Classical	ENSG00000170542	SERPINB9	0.555105988884032	0.402953607515324	0.462149508745181	1.403002833589e-29	5.38725028041506e-25
Mono_Classical	ENSG00000123933	MXD4	0.361469335052189	0.279876362516916	0.36908361600343	2.25879293721313e-29	8.67331312031098e-25
Mono_Classical	ENSG00000099800	TIMM13	0.860780302294649	0.641370991890956	0.424485959659626	3.57546497083559e-29	1.37290703950145e-24
Mono_Classical	ENSG00000166902	MRPL16	0.414093642633096	0.308231530375557	0.425942604821774	1.43832539335255e-28	5.5228818453951e-24
Mono_Classical	ENSG00000103507	BCKDK	0.43667000364762	0.320789083709499	0.44491838243281	1.47100080830661e-28	5.64834890373572e-24
Mono_Classical	ENSG00000214941	ZSWIM7	0.537000636216288	0.417688819697363	0.362495270147942	2.71720152251338e-28	1.04335104061469e-23
Mono_Classical	ENSG00000273749	CYFIP1	0.428131427283676	0.286498082654435	0.579528257455995	4.03517768143211e-28	1.5494275261163e-23
Mono_Classical	ENSG00000143252	SDHC	0.586957808396371	0.45583399891926	0.364748269760734	7.22001169255904e-28	2.77234008970882e-23
Mono_Classical	ENSG00000244509	APOBEC3C	0.480534380871031	0.371053549508577	0.373012247460984	2.01313522407518e-27	7.73003663340386e-23
Mono_Classical	ENSG00000171135	JAGN1	0.478279122947084	0.3384787497555	0.49878755663924	2.31290762024265e-27	8.88110268020773e-23
Mono_Classical	ENSG00000174547	MRPL11	0.493402906424362	0.357724844943615	0.463915893131805	1.21024719954299e-26	4.64710719680518e-22
Mono_Classical	ENSG00000109919	MTCH2	0.538317058444538	0.403205226994112	0.416941801391166	1.49597764166275e-26	5.74425494845662e-22
Mono_Classical	ENSG00000162368	CMPK1	0.394343526626826	0.300968555922119	0.389840192778358	1.90377250458433e-26	7.31010566310293e-22
Mono_Classical	ENSG00000125877	ITPA	0.390497145415819	0.292074966556916	0.418973290553077	1.09276808875438e-25	4.19601090719906e-21
Mono_Classical	ENSG00000115484	CCT4	0.629805730786768	0.483409244245394	0.381661822982043	1.14162243070244e-25	4.38360180941123e-21
Mono_Classical	ENSG00000116898	MRPS15	0.585686957680893	0.452386085004213	0.372575214289042	3.48335169502251e-25	1.33753738385474e-20
Mono_Classical	ENSG00000198356	GET3	0.456320240565183	0.34875396283486	0.387837037316493	4.01376869300509e-25	1.5412069027401e-20
Mono_Classical	ENSG00000157020	SEC13	0.480132776132036	0.35227015421723	0.446751175612154	4.58864843422005e-25	1.76194922577181e-20
Mono_Classical	ENSG00000107874	CUEDC2	0.500976597287112	0.354030416501093	0.500869895985812	5.35693898177476e-25	2.05695743022187e-20
Mono_Classical	ENSG00000165775	FUNDC2	0.466901433625653	0.334510183167475	0.481067888302623	1.22818932055632e-23	4.71600135307216e-19
Mono_Classical	ENSG00000164081	TEX264	0.420100765790822	0.325741205498129	0.367009186863441	2.42629031000399e-23	9.31646953235332e-19
Mono_Classical	ENSG00000167792	NDUFV1	0.457616365611499	0.340401335610405	0.426901950112259	8.65021425278661e-22	3.321509268785e-17
Mono_Classical	ENSG00000149761	NUDT22	0.473527354953188	0.368622523261475	0.361303546400192	4.57487846280045e-19	1.75666183214612e-14
Mono_Classical	ENSG00000129824	RPS4Y1	2.24337670561405	1.69211681491977	0.40684272866395	3.68792060728049e-11	1.41608775478356e-06
Mono_Intermediate	ENSG00000197766	CFD	6.17756751650673	1.92922874281969	1.67901466377322	0	0
Mono_Intermediate	ENSG00000106066	CPVL	4.76249231607617	1.52242437693924	1.64534619769879	0	0
Mono_Intermediate	ENSG00000028277	POU2F2	5.91648186575354	2.01782423846782	1.55193904228992	0	0
Mono_Intermediate	ENSG00000142089	IFITM3	18.0522089325074	6.37304213999246	1.50212127589234	0	0
Mono_Intermediate	ENSG00000167996	FTH1	88.8316532963984	32.657299579819	1.44366834239872	0	0
Mono_Intermediate	ENSG00000141505	ASGR1	3.0433247218969	1.12595729837995	1.43449616257897	0	0
Mono_Intermediate	ENSG00000213145	CRIP1	6.09558325885059	2.26660336722186	1.42723231637545	0	0
Mono_Intermediate	ENSG00000127951	FGL2	8.50351850653665	3.2139934446869	1.40369292320317	0	0
Mono_Intermediate	ENSG00000124942	AHNAK	8.01846895066175	3.07210755023579	1.38409807056626	0	0
Mono_Intermediate	ENSG00000106565	TMEM176B	6.40544091790033	2.49703050170277	1.35908443758908	0	0
Mono_Intermediate	ENSG00000197629	MPEG1	3.87074300542893	1.54186779397235	1.32793145633958	0	0
Mono_Intermediate	ENSG00000170458	CD14	7.69305254001034	3.2665593120567	1.23578432582804	0	0
Mono_Intermediate	ENSG00000110077	MS4A6A	10.0538957042864	4.26940149711969	1.23564888219401	0	0
Mono_Intermediate	ENSG00000163131	CTSS	45.8732391313035	20.3079689483291	1.17560682115651	0	0
Mono_Intermediate	ENSG00000185650	ZFP36L1	5.56614944825044	2.46707850636204	1.17387601959017	0	0
Mono_Intermediate	ENSG00000169442	CD52	13.7810461834002	6.18607565337043	1.15558903163585	0	0
Mono_Intermediate	ENSG00000197249	SERPINA1	11.5477457739124	5.2532090231538	1.13634035677231	0	0
Mono_Intermediate	ENSG00000026508	CD44	6.3575488971653	3.0070460429013	1.08012369485717	0	0
Mono_Intermediate	ENSG00000101439	CST3	20.28443155488	9.84624865699738	1.04272679449496	0	0
Mono_Intermediate	ENSG00000204472	AIF1	26.4821192424726	13.2957169317916	0.994057006717751	0	0
Mono_Intermediate	ENSG00000233276	GPX1	17.3633561887741	9.27303647900607	0.90493209996354	0	0
Mono_Intermediate	ENSG00000196154	S100A4	55.8705436882548	30.4633716630116	0.875012232473537	0	0
Mono_Intermediate	ENSG00000197746	PSAP	14.3242947891546	7.99622698121179	0.841072784079569	0	0
Mono_Intermediate	ENSG00000034510	TMSB10	60.642071327539	34.6441349786908	0.807707897548887	0	0
Mono_Intermediate	ENSG00000019582	CD74	16.3518573654048	9.57256271701712	0.772477404655445	0	0
Mono_Intermediate	ENSG00000234745	HLA-B	27.4383596541336	16.4960421228379	0.734074313772485	0	0
Mono_Intermediate	ENSG00000087086	FTL	183.461641830927	114.876493943934	0.675394832274516	0	0
Mono_Intermediate	ENSG00000011600	TYROBP	37.5055093034995	23.6046918219634	0.668028885703196	0	0
Mono_Intermediate	ENSG00000166710	B2M	88.0720850840397	55.742941390018	0.659895690531068	0	0
Mono_Intermediate	ENSG00000245532	NEAT1	31.4771714240093	20.5434801071155	0.615625306561653	0	0
Mono_Intermediate	ENSG00000038427	VCAN	18.3497974881628	9.95955918373953	0.881610347058228	7.66933010476447e-306	2.94486937362746e-301
Mono_Intermediate	ENSG00000197747	S100A10	15.1546606378403	7.44951277019905	1.0245435704631	6.06078929058167e-302	2.32722187179755e-297
Mono_Intermediate	ENSG00000265972	TXNIP	11.1053114808311	5.42204421397582	1.03434107526942	2.87409460997413e-281	1.10359484833787e-276
Mono_Intermediate	ENSG00000136156	ITM2B	17.0851761891505	9.15163885092253	0.900643099890018	3.22921868295961e-279	1.23995538988283e-274
Mono_Intermediate	ENSG00000160593	JAML	6.82781487613147	3.30563068437182	1.04649839169437	3.95886721044699e-272	1.52012583146744e-267
Mono_Intermediate	ENSG00000182718	ANXA2	5.92926769482364	3.03489660751925	0.966206565290967	6.0033258761397e-270	2.30515706992012e-265
Mono_Intermediate	ENSG00000100079	LGALS2	5.7226773268917	1.83849618681554	1.63816407855128	4.76812487279236e-268	1.83086458865481e-263
Mono_Intermediate	ENSG00000121858	TNFSF10	5.18735027662458	2.34445164214553	1.14574726959251	6.69190845824331e-268	2.56955900979627e-263
Mono_Intermediate	ENSG00000172243	CLEC7A	3.13035335074948	1.45636623141672	1.10395232144416	8.18438935552132e-264	3.14264182473307e-259
Mono_Intermediate	ENSG00000133574	GIMAP4	5.18983613281108	2.3788071677839	1.12545065879189	2.30274904100185e-261	8.84209576763889e-257
Mono_Intermediate	ENSG00000101347	SAMHD1	6.01223511573646	3.07581086493347	0.966934635606623	3.67678725020169e-261	1.41181276833244e-256
Mono_Intermediate	ENSG00000162645	GBP2	2.03127551085257	0.703758833074121	1.52923290190584	1.23283134682606e-256	4.73382580554271e-252
Mono_Intermediate	ENSG00000142669	SH3BGRL3	29.3251238182265	20.184068984464	0.53892015746458	2.17313124765192e-255	8.34438936473385e-251
Mono_Intermediate	ENSG00000169554	ZEB2	5.88252281224774	2.68423444676854	1.13192432508174	3.8077925800995e-252	1.46211619490661e-247
Mono_Intermediate	ENSG00000135929	CYP27A1	0.996226741229434	0.175744170268422	2.50299730363567	2.09066504300904e-249	8.02773563214609e-245
Mono_Intermediate	ENSG00000062716	VMP1	3.54289969310091	1.57172102171176	1.17258545635716	5.54747339003168e-245	2.13011883230437e-240
Mono_Intermediate	ENSG00000028137	TNFRSF1B	4.04689841245781	1.93078928207448	1.06762591067979	8.55639179896054e-244	3.28548332296487e-239
Mono_Intermediate	ENSG00000204287	HLA-DRA	10.8431955270478	6.12694550941238	0.823550060812171	7.04003561762858e-243	2.70323287645702e-238
Mono_Intermediate	ENSG00000102265	TIMP1	4.60777702246042	2.32530884374041	0.986648558842217	1.90622289142686e-241	7.31951465850086e-237
Mono_Intermediate	ENSG00000084234	APLP2	5.76612199861416	3.01563439759274	0.935139828316542	3.4963121502486e-241	1.34251393945246e-236
Mono_Intermediate	ENSG00000119655	NPC2	6.07637538109882	3.23834272077332	0.907955320929298	2.87246092172225e-237	1.10296754472291e-232
Mono_Intermediate	ENSG00000023902	PLEKHO1	2.44711549706804	0.994824187979524	1.29856870370478	1.57200156388227e-233	6.03617160499513e-229
Mono_Intermediate	ENSG00000111275	ALDH2	5.64308225075731	2.37783400235546	1.24683537432083	7.77284956076784e-231	2.98461877434364e-226
Mono_Intermediate	ENSG00000120594	PLXDC2	2.20149935092241	0.867055630661448	1.34428995345639	1.40285778129017e-228	5.38669330859798e-224
Mono_Intermediate	ENSG00000204525	HLA-C	19.0993862817187	13.5230745268452	0.498103089471515	4.6609875306761e-227	1.78972599202901e-222
Mono_Intermediate	ENSG00000102524	TNFSF13B	4.13120291725945	2.14845849657825	0.943260016787229	4.5629979365232e-225	1.75209994766618e-220
Mono_Intermediate	ENSG00000139278	GLIPR1	3.90981833299421	1.95606957098091	0.999143892127413	9.75916179642961e-224	3.74732294659304e-219
Mono_Intermediate	ENSG00000179144	GIMAP7	3.7172549444092	1.58390472858722	1.2307520771292	1.0864023361965e-223	4.17156769052732e-219
Mono_Intermediate	ENSG00000143933	CALM2	10.1790552287983	5.95911320438496	0.772434104089607	2.40410298700019e-223	9.23127464948333e-219
Mono_Intermediate	ENSG00000206503	HLA-A	19.8330309759364	13.772043017963	0.526162581385793	4.61004303502578e-223	1.7701643245892e-218
Mono_Intermediate	ENSG00000104870	FCGRT	5.089430105951	2.75013950222376	0.887999316185942	1.84934512099197e-216	7.10111539558496e-212
Mono_Intermediate	ENSG00000130066	SAT1	16.7338662293232	12.303818716781	0.44366465528268	5.96819178643913e-214	2.2916662821569e-209
Mono_Intermediate	ENSG00000112096	SOD2	7.18945556610771	5.10968651987272	0.492647739942363	8.18172569169239e-209	3.14161903109604e-204
Mono_Intermediate	ENSG00000135218	CD36	3.44731272018488	1.703750978415	1.01675769202637	1.02175141128112e-204	3.92332106903723e-200
Mono_Intermediate	ENSG00000025708	TYMP	6.33081004919126	3.41722474813542	0.889564973533695	2.13247602917398e-202	8.18828145682223e-198
Mono_Intermediate	ENSG00000084207	GSTP1	10.1140704557718	6.03554608625803	0.744807518924567	2.88532251495574e-201	1.1079061392927e-196
Mono_Intermediate	ENSG00000158869	FCER1G	19.7409208691295	13.8930966348857	0.506821092085063	5.62756029823928e-200	2.16087060331792e-195
Mono_Intermediate	ENSG00000142227	EMP3	10.6457301494333	6.81843952154423	0.642761397299448	1.16413114637529e-197	4.47003077585185e-193
Mono_Intermediate	ENSG00000197956	S100A6	61.1208389846441	45.3372524847428	0.430967382952077	1.40245153417325e-197	5.38513340091846e-193
Mono_Intermediate	ENSG00000143226	FCGR2A	3.49066289340112	1.69265730152698	1.04421112492915	2.05512756342795e-197	7.89127881805064e-193
Mono_Intermediate	ENSG00000105835	NAMPT	10.3202162637218	7.69713795259547	0.423079193783832	4.23623530330504e-197	1.62662963176307e-192
Mono_Intermediate	ENSG00000100097	LGALS1	19.4771678971176	12.9141415580137	0.592832169377687	6.87254423758364e-197	2.63891953634736e-192
Mono_Intermediate	ENSG00000145416	MARCHF1	2.34997686074397	1.00627840452805	1.22361704403942	1.2961203841398e-196	4.97684305102001e-192
Mono_Intermediate	ENSG00000166927	MS4A7	3.03765825021534	1.23460304089631	1.29891231957689	9.70548117611932e-196	3.7267106620063e-191
Mono_Intermediate	ENSG00000093072	ADA2	1.7634864679927	0.698049814804697	1.33702860536231	4.08202264005019e-193	1.56741505332647e-188
Mono_Intermediate	ENSG00000123384	LRP1	1.69903277626485	0.6515911074026	1.38267486409779	3.17945657225694e-192	1.22084773461522e-187
Mono_Intermediate	ENSG00000085514	PILRA	2.47131726504016	1.12272603005791	1.13827431294731	8.48438049228563e-190	3.25783242142784e-185
Mono_Intermediate	ENSG00000090013	BLVRB	3.66557416512364	1.94298066643747	0.915767650204853	9.62661867941902e-190	3.69642904052332e-185
Mono_Intermediate	ENSG00000186407	CD300E	1.46801006529708	0.49347153242003	1.57282309450608	2.98975019385728e-188	1.14800427943732e-183
Mono_Intermediate	ENSG00000104894	CD37	8.00316428867964	4.97126066860967	0.686958771984193	4.5443193082373e-188	1.74492772797696e-183
Mono_Intermediate	ENSG00000084070	SMAP2	5.76543639369785	3.20897797976522	0.845315921775882	1.28414050614833e-187	4.93084271550835e-183
Mono_Intermediate	ENSG00000168329	CX3CR1	1.77997804763587	0.647659957420101	1.4585509935324	1.52098685720288e-187	5.84028533428762e-183
Mono_Intermediate	ENSG00000161929	SCIMP	1.57207386738504	0.588926075248804	1.41651055070795	3.49593424732764e-185	1.34236883228887e-180
Mono_Intermediate	ENSG00000104904	OAZ1	24.5091783936978	18.2052220499968	0.428969784912933	8.96575657742231e-185	3.44267121059862e-180
Mono_Intermediate	ENSG00000111229	ARPC3	14.484686765858	10.126479564862	0.516395772963724	1.35044663922244e-184	5.18544500528633e-180
Mono_Intermediate	ENSG00000018280	SLC11A1	4.09658377294322	2.21361083313535	0.888019708019223	8.73664923174586e-184	3.35469857200577e-179
Mono_Intermediate	ENSG00000204103	MAFB	2.01070999835833	0.740442831573534	1.44124476222647	4.74954075841134e-183	1.82372866041479e-178
Mono_Intermediate	ENSG00000196126	HLA-DRB1	5.67767930249118	3.26477514859129	0.798317728329145	5.52634768273446e-183	2.12200698321638e-178
Mono_Intermediate	ENSG00000167468	GPX4	4.99474821869009	2.78680748298871	0.841798612475448	4.42159040067389e-180	1.69780228205076e-175
Mono_Intermediate	ENSG00000164733	CTSB	2.89532502603746	1.52452378845186	0.925366650550327	9.48734785710108e-180	3.64295183016967e-175
Mono_Intermediate	ENSG00000213719	CLIC1	9.07127101359636	5.96256091413591	0.605372607018379	5.65893382600372e-179	2.17291741050891e-174
Mono_Intermediate	ENSG00000175567	UCP2	3.17974626373587	1.66821064597475	0.930610176168914	4.53458928153051e-177	1.74119159232209e-172
Mono_Intermediate	ENSG00000131238	PPT1	2.29439123537536	1.07453146551892	1.09440368819444	1.64700940817251e-176	6.32418672550081e-172
Mono_Intermediate	ENSG00000163191	S100A11	35.1733181017737	26.0123283786662	0.435285897585116	1.42675453475866e-173	5.47845206256631e-169
Mono_Intermediate	ENSG00000092964	DPYSL2	2.07079482434428	0.919833576330794	1.17073985157278	6.02122301951301e-173	2.31202921503261e-168
Mono_Intermediate	ENSG00000169413	RNASE6	1.99284078905027	0.864219853060177	1.20535617742707	5.62165387682695e-172	2.15860265562401e-167
Mono_Intermediate	ENSG00000140749	IGSF6	7.21505677307069	4.27045273768146	0.756621719714139	6.13895346846523e-172	2.35723535282128e-167
Mono_Intermediate	ENSG00000161921	CXCL16	0.938978993310022	0.239064468081791	1.97369316286487	1.93902016805512e-171	7.44544964129805e-167
Mono_Intermediate	ENSG00000203747	FCGR3A	3.06404595513071	1.42939789271994	1.10003036872926	7.46241128752031e-171	2.86541668618205e-166
Mono_Intermediate	ENSG00000205542	TMSB4X	143.87352826405	108.3181479512	0.409526193865422	3.05278949789745e-167	1.17221011140266e-162
Mono_Intermediate	ENSG00000137752	CASP1	2.52088727501159	1.29183393830505	0.96451098004259	1.0713995751277e-164	4.11396008857533e-160
Mono_Intermediate	ENSG00000103187	COTL1	9.82254617848765	6.58083896914038	0.577825525156671	2.41255258643042e-163	9.26371942137553e-159
Mono_Intermediate	ENSG00000163823	CCR1	1.70438709287933	0.71425387063437	1.25474417686522	1.2039915400493e-162	4.62308671548129e-158
Mono_Intermediate	ENSG00000137462	TLR2	1.65346123233079	0.710702869543999	1.21817079048947	1.59853101745939e-158	6.13803940084055e-154
Mono_Intermediate	ENSG00000010810	FYN	1.50851175092979	0.596297513881097	1.33902170784477	2.70441230279679e-158	1.03844023602791e-153
Mono_Intermediate	ENSG00000117091	CD48	4.91182491654281	2.91186392364424	0.754316198813787	8.59672417450712e-157	3.30097014852724e-152
Mono_Intermediate	ENSG00000070961	ATP2B1	1.7363097159063	0.733946801211804	1.24227691197885	2.64907380338468e-154	1.01719135902365e-149
Mono_Intermediate	ENSG00000183023	SLC8A1	1.81866401092444	0.805541626840652	1.17484798882532	3.87544159818014e-154	1.48809206486921e-149
Mono_Intermediate	ENSG00000112799	LY86	1.9913486417086	0.907004312806181	1.1345645117045	1.2087950685896e-153	4.64153130437036e-149
Mono_Intermediate	ENSG00000167703	SLC43A2	1.51558807515558	0.665064817039368	1.18831083643962	3.12628790797415e-151	1.20043203090391e-146
Mono_Intermediate	ENSG00000138061	CYP1B1	2.43337308894512	1.0210554282401	1.25289634832929	3.06027623145036e-149	1.17508486735231e-144
Mono_Intermediate	ENSG00000100292	HMOX1	1.37877376536759	0.564585631381238	1.28812143518654	9.03354117193056e-148	3.4686991391979e-143
Mono_Intermediate	ENSG00000092010	PSME1	4.18793454974951	2.60697082917414	0.683864455732171	1.0072745414717e-147	3.86773278434303e-143
Mono_Intermediate	ENSG00000182287	AP1S2	4.46628308407533	2.61753383617757	0.770866509021237	9.53792257135624e-146	3.66237150894937e-141
Mono_Intermediate	ENSG00000173812	EIF1	27.6151772628516	19.6895589378356	0.488030594094985	2.43525853655909e-145	9.35090572867961e-141
Mono_Intermediate	ENSG00000160255	ITGB2	8.56920422831434	5.95866269520443	0.524172653487367	5.08162281685285e-144	1.95124152921516e-139
Mono_Intermediate	ENSG00000139318	DUSP6	3.88684530791257	1.99177379121486	0.964545883538832	3.65899074203683e-143	1.4049792651273e-138
Mono_Intermediate	ENSG00000166002	SMCO4	1.38115447477242	0.576945431177757	1.25936790934724	9.77036226215095e-143	3.75162370142072e-138
Mono_Intermediate	ENSG00000171115	GIMAP8	1.29731979710709	0.487851645177944	1.41101975782051	2.76850136245062e-142	1.06304915315379e-137
Mono_Intermediate	ENSG00000152518	ZFP36L2	5.44473933351328	3.02852329917732	0.846248471236413	3.4802533711369e-142	1.33634768944915e-137
Mono_Intermediate	ENSG00000141574	SECTM1	1.06742186141468	0.375322299029549	1.50792855122038	6.65537699365244e-142	2.55553165802266e-137
Mono_Intermediate	ENSG00000158710	TAGLN2	8.45037602961231	5.28905181350097	0.676006432062335	1.29295886023483e-140	4.9647034315297e-136
Mono_Intermediate	ENSG00000103811	CTSH	2.59359819547569	1.44340477467184	0.845479059989334	2.55117333739144e-140	9.79599538091566e-136
Mono_Intermediate	ENSG00000103381	CPPED1	2.93773054267743	1.71162915304249	0.779331916962453	1.51594610427865e-137	5.82092985120916e-133
Mono_Intermediate	ENSG00000110324	IL10RA	1.59289144264677	0.720902733586461	1.1437714240568	3.62097708826861e-137	1.39038278235338e-132
Mono_Intermediate	ENSG00000138744	NAAA	1.36760502775107	0.537681655420483	1.34682747588735	1.56952870873346e-136	6.02667633579473e-132
Mono_Intermediate	ENSG00000169230	PRELID1	3.55849047064308	1.9682227370175	0.85437187778308	1.61693624533246e-135	6.20871179482758e-131
Mono_Intermediate	ENSG00000026297	RNASET2	5.16696278718086	3.04093450948742	0.764801747038299	2.27166678611489e-135	8.72274612532394e-131
Mono_Intermediate	ENSG00000185215	TNFAIP2	1.82065337928724	0.906323030111073	1.00635903448172	2.41095803291556e-135	9.25759665478915e-131
Mono_Intermediate	ENSG00000137161	CNPY3	3.20373799081036	1.90590371185942	0.749280930886072	8.83611150170179e-135	3.39289009442345e-130
Mono_Intermediate	ENSG00000126860	EVI2A	2.09811399232665	1.0857177162271	0.950444007949123	1.25827430319672e-134	4.83152166941475e-130
Mono_Intermediate	ENSG00000165092	ALDH1A1	0.915454347485827	0.233818579352806	1.96909837073151	1.78506147763163e-134	6.85427906180992e-130
Mono_Intermediate	ENSG00000147443	DOK2	1.48739738087181	0.636524327305244	1.22450257823404	7.00442002478422e-134	2.68955720111664e-129
Mono_Intermediate	ENSG00000101160	CTSZ	3.75787801354842	2.27371275207608	0.724868231572204	1.32397795137936e-131	5.08381053770645e-127
Mono_Intermediate	ENSG00000132205	EMILIN2	1.39420416368153	0.604419083016071	1.2058207254269	3.20927659485028e-129	1.23229802689061e-124
Mono_Intermediate	ENSG00000137575	SDCBP	4.48255419113264	3.01989727063134	0.569821550933284	6.42008583426052e-129	2.46518455863935e-124
Mono_Intermediate	ENSG00000140931	CMTM3	1.40321160490754	0.58230732134619	1.26887992139512	6.73328478313039e-129	2.58544669102641e-124
Mono_Intermediate	ENSG00000249437	NAIP	1.98843486706077	1.0277414290819	0.952155965666928	4.02949778911186e-128	1.54724656106317e-123
Mono_Intermediate	ENSG00000103569	AQP9	1.31159195854869	0.729967303312903	0.845415212245574	7.0979642039456e-128	2.72547629503103e-123
Mono_Intermediate	ENSG00000027697	IFNGR1	2.62965076456288	1.49858228489657	0.811272910325248	8.65260268145958e-128	3.32242637762685e-123
Mono_Intermediate	ENSG00000089327	FXYD5	4.99304176808335	3.22305983398762	0.631488003903581	8.51473765044033e-127	3.26948896301608e-122
Mono_Intermediate	ENSG00000124731	TREM1	1.11630532875679	0.611886821645703	0.867394950165145	3.56663193591135e-126	1.36951533075124e-121
Mono_Intermediate	ENSG00000060138	YBX3	1.658758336911	0.701869774829821	1.2408284342759	6.89647980091455e-126	2.64811031395517e-121
Mono_Intermediate	ENSG00000117450	PRDX1	2.02428077535182	1.05499886387438	0.940167965837232	1.53186286074969e-125	5.88204701270666e-121
Mono_Intermediate	ENSG00000187164	SHTN1	1.4068323235789	0.583800253893416	1.26890364464466	1.85175144509898e-124	7.11035519889108e-120
Mono_Intermediate	ENSG00000182578	CSF1R	1.35775385599459	0.611141960399752	1.15164251694761	4.4692287731373e-124	1.71609446430926e-119
Mono_Intermediate	ENSG00000168899	VAMP5	3.185751228018	1.52635656502927	1.06154158991973	3.81907981131252e-123	1.46645026594778e-118
Mono_Intermediate	ENSG00000120129	DUSP1	3.92057904382366	2.90130302548857	0.43436576153806	2.21056340153847e-122	8.48812134922744e-118
Mono_Intermediate	ENSG00000113732	ATP6V0E1	5.19542154377338	3.54276319951567	0.552365772569453	2.50895766181398e-122	9.63389562983333e-118
Mono_Intermediate	ENSG00000104763	ASAH1	4.66198001419751	3.09357874483438	0.59166606248978	9.46795238319726e-122	3.63550435610008e-117
Mono_Intermediate	ENSG00000104093	DMXL2	2.52867564422952	1.39578894867362	0.857301178682967	9.67028351758889e-122	3.71319546508378e-117
Mono_Intermediate	ENSG00000155465	SLC7A7	2.24122294413617	1.23722831422792	0.857174411805412	1.40203621995571e-121	5.38353867738594e-117
Mono_Intermediate	ENSG00000196562	SULF2	1.06781633461212	0.433014953107427	1.30217477264158	1.14632067975401e-120	4.40164214611944e-116
Mono_Intermediate	ENSG00000081189	MEF2C	1.78026394601971	0.852577435553108	1.06218837599993	4.10708174932467e-120	1.57703725010569e-115
Mono_Intermediate	ENSG00000085265	FCN1	21.310732455961	15.8507896101703	0.427025469524241	1.58398764378244e-119	6.08219575459581e-115
Mono_Intermediate	ENSG00000162511	LAPTM5	7.37450809963397	5.32866207685027	0.468773474910698	1.70851206813296e-119	6.56034463921696e-115
Mono_Intermediate	ENSG00000131981	LGALS3	4.37840083227547	2.7640971323542	0.663595721940461	1.67110906509064e-118	6.41672458813504e-114
Mono_Intermediate	ENSG00000136250	AOAH	1.75338664554706	0.890920025554922	0.976776327493626	1.2857774976725e-117	4.93712843556288e-113
Mono_Intermediate	ENSG00000147416	ATP6V1B2	2.46750095773811	1.42150325653812	0.795633240544922	1.35820243660315e-117	5.21522571606878e-113
Mono_Intermediate	ENSG00000100906	NFKBIA	3.14906978706998	1.73094221523882	0.86336816621512	2.62957325090364e-116	1.00970353688198e-111
Mono_Intermediate	ENSG00000213203	GIMAP1	1.43647728892075	0.669489803703577	1.10140119501142	1.68234699798254e-115	6.45987600285336e-111
Mono_Intermediate	ENSG00000135363	LMO2	1.73515466363243	0.862719118032694	1.00810143181158	3.23221188611843e-115	1.24110472003175e-110
Mono_Intermediate	ENSG00000090382	LYZ	71.4662623469319	54.4895007328954	0.391284065855876	1.50285860800389e-114	5.77067648301335e-110
Mono_Intermediate	ENSG00000167552	TUBA1A	4.08282268784475	2.79671321724752	0.545834590949907	1.90112294308039e-114	7.29993187684007e-110
Mono_Intermediate	ENSG00000164111	ANXA5	4.75456323273299	3.07031431624494	0.630926461549465	3.92962581568338e-114	1.5088977207061e-109
Mono_Intermediate	ENSG00000042753	AP2S1	4.1039813318455	2.6617130601541	0.624669115225005	5.0003195300926e-113	1.92002269316496e-108
Mono_Intermediate	ENSG00000010610	CD4	1.13381787911173	0.443238559355617	1.35503362560888	1.61681998949203e-112	6.20826539565149e-108
[truncated: 3,955 more rows]
